# Supplementary material for: Single-cell transcriptomics identifies divergent developmental lineage trajectories during human pituitary development
Source: Nat Commun. 2020 Oct 19;11:5275. doi: 10.1038/s41467-020-19012-4 (PMC7572359; doi:10.1038/s41467-020-19012-4)
Supplement: Supplementary file 3 — Dataset 1 [file 41467_2020_19012_MOESM3_ESM.xlsx]

## Sheet: Sheet1
Supplementary Data 1: Putative ligands and receptors pairs between the stem and mesenchymal cells.
Pairwise ligand and receptor between mesenchymal and stem cells identified by CellPhoneDB. Nominal P values are determined by one-sided test.
ligand	receptor	from	to	p_value	mean_value
TIMP1	FGFR2	Mesenchymal	Stem	0	2.193
FGFR1	FGFR2	Mesenchymal	Stem	0	1.099
SPP1	PTGER4	Mesenchymal	Stem	0	1.27
JAM3	JAM3	Mesenchymal	Stem	0.004	0.974
FAM3C	CXADR	Mesenchymal	Stem	0	1.478
EGFR	HBEGF	Mesenchymal	Stem	0	0.523
APP	CD74	Mesenchymal	Stem	0.031	1.642
PGF	NRP1	Mesenchymal	Stem	0.036	0.774
PGF	NRP2	Mesenchymal	Stem	0	0.66
SEMA3A	NRP1	Mesenchymal	Stem	0	0.928
IGF2	IGF1R	Mesenchymal	Stem	0	0.78
PTN	PTPRS	Mesenchymal	Stem	0	3.139
OGN	HLA-DRB1	Mesenchymal	Stem	0	1.103
JAG1	CD46	Mesenchymal	Stem	0	1.401
MDK	LRP1	Mesenchymal	Stem	0	2.943
WNT5A	PTPRK	Mesenchymal	Stem	0	0.792
MDK	SORL1	Mesenchymal	Stem	0	3.362
WNT5A	ANTXR1	Mesenchymal	Stem	0	0.639
WNT5A	FZD3	Mesenchymal	Stem	0	0.904
FGFR1	NCAM1	Mesenchymal	Stem	0	1.161
FGFR2	EPHA4	Mesenchymal	Stem	0	0.654
EFNA2	EPHA4	Mesenchymal	Stem	0	0.732
EFNA1	EPHA4	Mesenchymal	Stem	0	0.629
EFNA5	EPHA4	Mesenchymal	Stem	0	1.188
EFNB2	EPHA4	Mesenchymal	Stem	0	0.899
JAG1	NOTCH2	Mesenchymal	Stem	0	0.692
JAG1	NOTCH4	Mesenchymal	Stem	0	0.582
DLL1	NOTCH3	Mesenchymal	Stem	0	0.604
JAG1	NOTCH3	Mesenchymal	Stem	0	0.837
PTN	PLXNB2	Mesenchymal	Stem	0	3.015
CXCL12	CXCR4	Mesenchymal	Stem	0	2.2
EPHB6	EFNB2	Mesenchymal	Stem	0	1.359
EFNB1	EPHB6	Mesenchymal	Stem	0	0.671
EFNB1	EPHB3	Mesenchymal	Stem	0	0.564
EFNB1	EPHB4	Mesenchymal	Stem	0	0.64
EFNB1	EPHA4	Mesenchymal	Stem	0	0.81
EPHB6	EFNB3	Mesenchymal	Stem	0	0.825
EFNB2	EPHB4	Mesenchymal	Stem	0	0.73
EFNA5	EPHA2	Mesenchymal	Stem	0	0.937
EFNB2	EPHB3	Mesenchymal	Stem	0	0.654
WNT5A	FZD6	Mesenchymal	Stem	0	0.684
RSPO3	LGR4	Mesenchymal	Stem	0	1.168
NTF3	NTRK3	Mesenchymal	Stem	0	0.64
PROS1	AXL	Mesenchymal	Stem	0	0.566
RPS19	C5AR1	Mesenchymal	Stem	0.008	2.992
COL1A1	a1b1 complex	Mesenchymal	Stem	0	2.543
COL3A1	a1b1 complex	Mesenchymal	Stem	0	2.32
COL4A1	a1b1 complex	Mesenchymal	Stem	0	1.792
COL5A2	a1b1 complex	Mesenchymal	Stem	0	1.238
COL1A2	a1b1 complex	Mesenchymal	Stem	0	2.736
COL4A2	a1b1 complex	Mesenchymal	Stem	0	1.722
COL11A1	a1b1 complex	Mesenchymal	Stem	0	0.523
COL6A1	a1b1 complex	Mesenchymal	Stem	0	1.584
COL6A2	a1b1 complex	Mesenchymal	Stem	0	1.138
COL6A3	a1b1 complex	Mesenchymal	Stem	0	2.023
COL5A1	a1b1 complex	Mesenchymal	Stem	0	1.29
COL4A5	a1b1 complex	Mesenchymal	Stem	0	0.668
COL18A1	a1b1 complex	Mesenchymal	Stem	0	1.095
COL14A1	a1b1 complex	Mesenchymal	Stem	0	0.874
COL16A1	a1b1 complex	Mesenchymal	Stem	0	0.521
COL13A1	a1b1 complex	Mesenchymal	Stem	0	1.02
COL21A1	a1b1 complex	Mesenchymal	Stem	0	0.8
FN1	a3b1 complex	Mesenchymal	Stem	0	1.31
THBS1	a3b1 complex	Mesenchymal	Stem	0	0.839
FN1	a8b1 complex	Mesenchymal	Stem	0	1.255
FN1	aVb1 complex	Mesenchymal	Stem	0	1.297
FN1	aVb5 complex	Mesenchymal	Stem	0	1.297
LAMC1	a6b1 complex	Mesenchymal	Stem	0	0.972
BMP5	ACVR1.BMPR2	Mesenchymal	Stem	0	0.759
BMP5	ACVR.1A2A receptor	Mesenchymal	Stem	0	0.759
BMP5	BMPR1A.BMPR2	Mesenchymal	Stem	0	0.902
BMP5	BMR1A.ACR2A	Mesenchymal	Stem	0	0.902
BMP4	BMPR1A.BMPR2	Mesenchymal	Stem	0	0.505
BMP4	BMR1A.ACR2A	Mesenchymal	Stem	0	0.505
SEMA3A	PlexinA3.complex1	Mesenchymal	Stem	0	0.782
FGFR1	FGFR2	Stem	Mesenchymal	0.016	0.664
TGFB3	TGFBR3	Stem	Mesenchymal	0	0.669
JAM2	JAM3	Stem	Mesenchymal	0	0.939
JAM3	JAM3	Stem	Mesenchymal	0.004	0.974
GRN	EGFR	Stem	Mesenchymal	0	1.153
GRN	TNFRSF1A	Stem	Mesenchymal	0	1.643
NTF3	NGFR	Stem	Mesenchymal	0	0.614
VEGFA	NRP1	Stem	Mesenchymal	0	1.011
PGF	NRP1	Stem	Mesenchymal	0	1.034
VEGFB	NRP1	Stem	Mesenchymal	0	1.102
SEMA3A	NRP1	Stem	Mesenchymal	0	0.916
TNF	TNFRSF1A	Stem	Mesenchymal	0	0.918
CXCL12	ACKR3	Stem	Mesenchymal	0.012	0.752
DLL3	NOTCH2	Stem	Mesenchymal	0	0.875
DLL3	NOTCH1	Stem	Mesenchymal	0	0.524
JAG1	NOTCH1	Stem	Mesenchymal	0	0.501
MDK	LRP1	Stem	Mesenchymal	0	3.152
WNT5A	PTPRK	Stem	Mesenchymal	0	1.197
PDGFA	PDGFRA	Stem	Mesenchymal	0	1.503
WNT5A	FZD1	Stem	Mesenchymal	0	0.757
WNT5A	FZD2	Stem	Mesenchymal	0	0.818
WNT5A	ANTXR1	Stem	Mesenchymal	0	0.934
WNT5A	ROR2	Stem	Mesenchymal	0	0.722
WNT5A	FZD3	Stem	Mesenchymal	0	0.718
WNT5A	ROR1	Stem	Mesenchymal	0	0.716
FGF9	FGFR1	Stem	Mesenchymal	0	1.114
FGF9	FGFR2	Stem	Mesenchymal	0	0.645
FGFR2	EPHA4	Stem	Mesenchymal	0	0.627
EFNA1	EPHA4	Stem	Mesenchymal	0	0.945
EFNB2	EPHA4	Stem	Mesenchymal	0	0.943
FGFR2	CD83	Stem	Mesenchymal	0	0.783
BMP2	SMO	Stem	Mesenchymal	0	0.723
DLL1	NOTCH2	Stem	Mesenchymal	0	0.747
JAG1	NOTCH2	Stem	Mesenchymal	0	0.851
DLK1	NOTCH2	Stem	Mesenchymal	0	2.409
DLL1	NOTCH3	Stem	Mesenchymal	0	0.667
JAG1	NOTCH3	Stem	Mesenchymal	0	0.772
DLK1	NOTCH3	Stem	Mesenchymal	0	2.33
DLL3	NOTCH3	Stem	Mesenchymal	0	0.795
PLXNB1	SEMA4D	Stem	Mesenchymal	0.004	0.529
EFNA1	EPHA3	Stem	Mesenchymal	0	0.941
SEMA3E	PLXND1	Stem	Mesenchymal	0	0.513
EPHB6	EFNB2	Stem	Mesenchymal	0	0.76
EFNB1	EPHB6	Stem	Mesenchymal	0	0.81
EFNB2	EPHB4	Stem	Mesenchymal	0	0.975
EFNA5	EPHA3	Stem	Mesenchymal	0.024	0.562
NTF3	NTRK3	Stem	Mesenchymal	0	0.821
PROS1	AXL	Stem	Mesenchymal	0	0.601
PDGFD	PDGFRB	Stem	Mesenchymal	0	2.257
PDGFC	PDGFRA	Stem	Mesenchymal	0	1.557
GAS6	AXL	Stem	Mesenchymal	0	0.571
COL4A1	a11b1 complex	Stem	Mesenchymal	0	1.028
FN1	a11b1 complex	Stem	Mesenchymal	0	0.824
COL5A2	a11b1 complex	Stem	Mesenchymal	0	0.683
COL1A2	a11b1 complex	Stem	Mesenchymal	0	1.715
COL4A2	a11b1 complex	Stem	Mesenchymal	0	1.065
COL11A1	a11b1 complex	Stem	Mesenchymal	0	0.954
COL6A1	a11b1 complex	Stem	Mesenchymal	0	1.429
COL6A2	a11b1 complex	Stem	Mesenchymal	0	0.956
COL6A3	a11b1 complex	Stem	Mesenchymal	0.02	0.904
COL9A1	a11b1 complex	Stem	Mesenchymal	0	1.005
COL5A1	a11b1 complex	Stem	Mesenchymal	0	1
COL8A1	a11b1 complex	Stem	Mesenchymal	0	0.717
COL4A5	a11b1 complex	Stem	Mesenchymal	0	1.107
COL18A1	a11b1 complex	Stem	Mesenchymal	0	1.391
COL4A6	a11b1 complex	Stem	Mesenchymal	0	0.852
COL9A2	a11b1 complex	Stem	Mesenchymal	0	1.02
COL13A1	a11b1 complex	Stem	Mesenchymal	0	0.657
COL27A1	a11b1 complex	Stem	Mesenchymal	0	0.693
COL22A1	a11b1 complex	Stem	Mesenchymal	0	0.733
COL21A1	a11b1 complex	Stem	Mesenchymal	0	1.01
COL11A1	a1b1 complex	Stem	Mesenchymal	0	0.664
COL6A1	a1b1 complex	Stem	Mesenchymal	0	1.138
COL6A2	a1b1 complex	Stem	Mesenchymal	0	0.666
COL9A1	a1b1 complex	Stem	Mesenchymal	0	0.714
COL5A1	a1b1 complex	Stem	Mesenchymal	0	0.709
COL4A5	a1b1 complex	Stem	Mesenchymal	0	0.816
COL18A1	a1b1 complex	Stem	Mesenchymal	0	1.1
COL4A6	a1b1 complex	Stem	Mesenchymal	0	0.562
COL9A2	a1b1 complex	Stem	Mesenchymal	0	0.729
COL21A1	a1b1 complex	Stem	Mesenchymal	0	0.72
FN1	a8b1 complex	Stem	Mesenchymal	0	1.712
TNC	a8b1 complex	Stem	Mesenchymal	0	1.628
PDGFD	PDGFR complex	Stem	Mesenchymal	0	2.238
BMP2	BMPR1A.BMPR2	Stem	Mesenchymal	0	0.719
BMP2	BMR1A.ACR2A	Stem	Mesenchymal	0	0.719
