# Supplementary material for: Single-cell transcriptomics identifies divergent developmental lineage trajectories during human pituitary development
Source: Nat Commun. 2020 Oct 19;11:5275. doi: 10.1038/s41467-020-19012-4 (PMC7572359; doi:10.1038/s41467-020-19012-4)
Supplement: Supplementary file 4 — Dataset 2 [file 41467_2020_19012_MOESM4_ESM.xlsx]

## Sheet: emt_stem_scores_genes
Supplementary Data 2: Genes for defining the epithelial, mesenchymal and stemness scores.
epi: epithelial, mesen: mesenchymal
clusters	genes	source
epi	ITGA3	10.1038/s41586-018-0040-3
epi	DSG2	10.1038/s41586-018-0040-3
epi	CLDN4	10.1038/s41586-018-0040-3
epi	L1CAM	10.1038/s41586-018-0040-3
epi	LAMA3	10.1038/s41586-018-0040-3
epi	TP63	10.1038/s41586-018-0040-3
epi	GRHL1	10.1038/s41586-018-0040-3
epi	GRHL2	10.1038/s41586-018-0040-3
epi	GRHL3	10.1038/s41586-018-0040-3
epi	OVOL1	10.1038/s41586-018-0040-3
epi	OVOL2	10.1038/s41586-018-0040-3
epi	ESRP1	10.1038/s41586-018-0040-3
epi	ESRP2	10.1038/s41586-018-0040-3
epi	LAMA1	10.1172/JCI36183
epi	LAMB1	10.1172/JCI36183
epi	LAMC1	10.1172/JCI36183
epi	EPCAM	10.1186/s13059-018-1416-2
epi	CDH1	10.1186/s13059-018-1416-2
epi	OCLN	10.1186/s13059-018-1416-2
epi	TJP1	10.1186/s13059-018-1416-2
epi	TJP2	10.1186/s13059-018-1416-2
epi	TJP3	10.1186/s13059-018-1416-2
epi	COL4A1	10.1186/s13059-018-1416-2
epi	COL4A2	10.1186/s13059-018-1416-2
epi	COL4A5	10.1186/s13059-018-1416-2
epi	COL4A6	10.1186/s13059-018-1416-2
epi	CLDN1	10.1186/s13059-018-1416-2
epi	CLDN10	10.1186/s13059-018-1416-2
epi	CLDN11	10.1186/s13059-018-1416-2
epi	CLDN12	10.1186/s13059-018-1416-2
epi	CLDN18	10.1186/s13059-018-1416-2
epi	CLDN23	10.1186/s13059-018-1416-2
epi	CLDN4	10.1186/s13059-018-1416-2
epi	CLDN6	10.1186/s13059-018-1416-2
epi	CLDN7	10.1186/s13059-018-1416-2
epi	CLDN8	10.1186/s13059-018-1416-2
epi	CLDN9	10.1186/s13059-018-1416-2
epi	CLDND1	10.1186/s13059-018-1416-2
epi	KRT10	10.1186/s13059-018-1416-2
epi	KRT14	10.1186/s13059-018-1416-2
epi	KRT15	10.1186/s13059-018-1416-2
epi	KRT18	10.1186/s13059-018-1416-2
epi	KRT19	10.1186/s13059-018-1416-2
epi	KRT20	10.1186/s13059-018-1416-2
epi	KRT5	10.1186/s13059-018-1416-2
epi	KRT7	10.1186/s13059-018-1416-2
epi	KRT8	10.1186/s13059-018-1416-2
mesen	CDH2	10.1186/s13059-018-1416-2
mesen	CDH11	10.1186/s13059-018-1416-2
mesen	ITGA5	10.1186/s13059-018-1416-2
mesen	ITGB1	10.1186/s13059-018-1416-2
mesen	ITGAV	10.1186/s13059-018-1416-2
mesen	ITGB6	10.1186/s13059-018-1416-2
mesen	SDC1	10.1186/s13059-018-1416-2
mesen	S100A4	10.1186/s13059-018-1416-2
mesen	ACTA2	10.1186/s13059-018-1416-2
mesen	VIM	10.1186/s13059-018-1416-2
mesen	CTNNB1	10.1186/s13059-018-1416-2
mesen	COL1A1	10.1186/s13059-018-1416-2
mesen	COL1A2	10.1186/s13059-018-1416-2
mesen	COL3A1	10.1186/s13059-018-1416-2
mesen	FN1	10.1186/s13059-018-1416-2
mesen	LAMA3	10.1186/s13059-018-1416-2
mesen	LAMB3	10.1186/s13059-018-1416-2
mesen	LAMC2	10.1186/s13059-018-1416-2
mesen	SNAI1	10.1186/s13059-018-1416-2
mesen	SNAI2	10.1186/s13059-018-1416-2
mesen	ZEB1	10.1186/s13059-018-1416-2
mesen	ZEB2	10.1186/s13059-018-1416-2
mesen	TRIM28	10.1186/s13059-018-1416-2
mesen	TWIST1	10.1186/s13059-018-1416-2
mesen	TWIST2	10.1186/s13059-018-1416-2
mesen	LEF1	10.1186/s13059-018-1416-2
mesen	ETS1	10.1186/s13059-018-1416-2
mesen	FOXC2	10.1186/s13059-018-1416-2
mesen	GSC	10.1186/s13059-018-1416-2
mesen	VCAM1	10.1038/s41586-018-0040-3
mesen	ASPN	10.1038/s41586-018-0040-3
mesen	MMP19	10.1038/s41586-018-0040-3
mesen	PRRX1	10.1038/s41586-018-0040-3
mesen	PDGFRA	10.1186/s13059-018-1416-3
mesen	PDGFRB	10.1038/s41586-018-0040-3
mesen	FAP	10.1038/s41586-018-0040-3
mesen	FN1	10.1038/s41586-018-0040-3
mesen	LOX	10.1038/s41586-018-0040-3
mesen	LOXL1	10.1186/s13059-018-1416-4
mesen	COL3A1	10.1038/s41586-018-0040-3
mesen	COL24A1	10.1038/s41586-018-0040-3
mesen	MMP19	10.1038/s41586-018-0040-3
stem cell population maintenance	KLF4	GO:0019827
stem cell population maintenance	EIF4ENIF1	GO:0019827
stem cell population maintenance	MTF2	GO:0019827
stem cell population maintenance	FZD7	GO:0019827
stem cell population maintenance	MED28	GO:0019827
stem cell population maintenance	EOMES	GO:0019827
stem cell population maintenance	NOTCH2	GO:0019827
stem cell population maintenance	TET1	GO:0019827
stem cell population maintenance	ESRRB	GO:0019827
stem cell population maintenance	PADI4	GO:0019827
stem cell population maintenance	LEO1	GO:0019827
stem cell population maintenance	DIS3L2	GO:0019827
stem cell population maintenance	METTL14	GO:0019827
stem cell population maintenance	DDX6	GO:0019827
stem cell population maintenance	TRIM8	GO:0019827
stem cell population maintenance	METTL3	GO:0019827
stem cell population maintenance	RTF1	GO:0019827
stem cell population maintenance	MED30	GO:0019827
stem cell population maintenance	MED21	GO:0019827
stem cell population maintenance	LIF	GO:0019827
stem cell population maintenance	MED12	GO:0019827
stem cell population maintenance	MED27	GO:0019827
stem cell population maintenance	NKAP	GO:0019827
stem cell population maintenance	SETD6	GO:0019827
stem cell population maintenance	BMPR1A	GO:0019827
stem cell population maintenance	ARID1A	GO:0019827
stem cell population maintenance	GNL3	GO:0019827
stem cell population maintenance	CDC73	GO:0019827
stem cell population maintenance	PELO	GO:0019827
stem cell population maintenance	SMC3	GO:0019827
stem cell population maintenance	NODAL	GO:0019827
stem cell population maintenance	MED15	GO:0019827
stem cell population maintenance	MED10	GO:0019827
stem cell population maintenance	TBX3	GO:0019827
stem cell population maintenance	LSM1	GO:0019827
stem cell population maintenance	ZNF358	GO:0019827
stem cell population maintenance	RIF1	GO:0019827
stem cell population maintenance	CTR9	GO:0019827
stem cell population maintenance	FGF4	GO:0019827
stem cell population maintenance	PAF1	GO:0019827
stem cell population maintenance	TUT4	GO:0019827
stem cell population maintenance	LIN28A	GO:0019827
stem cell population maintenance	NANOG	GO:0019827
stem cell population maintenance	NANOG	GO:0019827
stem cell population maintenance	EIF4E	GO:0019827
stem cell population maintenance	NIPBL	GO:0019827
stem cell population maintenance	CTNNB1	GO:0019827
stem cell population maintenance	MED7	GO:0019827
stem cell population maintenance	SMC1A	GO:0019827
stem cell population maintenance	MED14	GO:0019827
stem cell population maintenance	KIT	GO:0019827
somatic stem cell population maintenance	POLR2G	GO:0035019
regulation of stem cell population maintenance	KDM3A	GO:2000036
somatic stem cell population maintenance	KLF4	GO:0035019
somatic stem cell population maintenance	LIG4	GO:0035019
somatic stem cell population maintenance	POLR2J	GO:0035019
somatic stem cell population maintenance	POLR2H	GO:0035019
somatic stem cell population maintenance	NR2E1	GO:0035019
somatic stem cell population maintenance	RBPJ	GO:0035019
somatic stem cell population maintenance	POLR2B	GO:0035019
somatic stem cell population maintenance	FOXD3	GO:0035019
somatic stem cell population maintenance	SPI1	GO:0035019
somatic stem cell population maintenance	STAT3	GO:0035019
somatic stem cell population maintenance	FOXP1	GO:0035019
somatic stem cell population maintenance	ELF5	GO:0035019
positive regulation of stem cell population maintenance	KDM2B	GO:1902459
somatic stem cell population maintenance	POLR2L	GO:0035019
positive regulation of stem cell population maintenance	ESRRB	GO:1902459
regulation of stem cell population maintenance	SAV1	GO:2000036
regulation of stem cell population maintenance	KDM4C	GO:2000036
somatic stem cell population maintenance	VANGL2	GO:0035019
somatic stem cell population maintenance	PRDM16	GO:0035019
regulation of stem cell population maintenance	CNOT3	GO:2000036
regulation of stem cell population maintenance	CNOT3	GO:2000036
regulation of stem cell population maintenance	TAL1	GO:2000036
regulation of stem cell population maintenance	HMGA2	GO:2000036
regulation of stem cell population maintenance	HMGA2	GO:2000036
regulation of stem cell population maintenance	SMO	GO:2000036
somatic stem cell population maintenance	SOX9	GO:0035019
somatic stem cell population maintenance	SOX2	GO:0035019
somatic stem cell population maintenance	SOX2	GO:0035019
somatic stem cell population maintenance	SOX2	GO:0035019
somatic stem cell population maintenance	SOX2	GO:0035019
somatic stem cell population maintenance	SALL4	GO:0035019
somatic stem cell population maintenance	POLR2A	GO:0035019
somatic stem cell population maintenance	LDB1	GO:0035019
somatic stem cell population maintenance	CUL4A	GO:0035019
somatic stem cell population maintenance	SMAD2	GO:0035019
regulation of stem cell population maintenance	ELAVL1	GO:2000036
positive regulation of stem cell population maintenance	NCOA3	GO:1902459
somatic stem cell population maintenance	POLR2I	GO:0035019
somatic stem cell population maintenance	DPPA4	GO:0035019
somatic stem cell population maintenance	BCL9	GO:0035019
somatic stem cell population maintenance	CDX2	GO:0035019
somatic stem cell population maintenance	WNT7A	GO:0035019
somatic stem cell population maintenance	EPHA1	GO:0035019
somatic stem cell population maintenance	BRAF	GO:0035019
somatic stem cell population maintenance	POLR2C	GO:0035019
somatic stem cell population maintenance	POLR2K	GO:0035019
somatic stem cell population maintenance	GATA2	GO:0035019
somatic stem cell population maintenance	TDGF1	GO:0035019
somatic stem cell population maintenance	PBX1	GO:0035019
positive regulation of stem cell population maintenance	ZNF322	GO:1902459
regulation of stem cell population maintenance	CNOT1	GO:2000036
regulation of stem cell population maintenance	CNOT1	GO:2000036
somatic stem cell population maintenance	SFRP1	GO:0035019
somatic stem cell population maintenance	SKI	GO:0035019
regulation of stem cell population maintenance	ZC3H13	GO:2000036
somatic stem cell population maintenance	FGF10	GO:0035019
somatic stem cell population maintenance	POLR2D	GO:0035019
regulation of stem cell population maintenance	CNOT2	GO:2000036
regulation of stem cell population maintenance	CNOT2	GO:2000036
somatic stem cell population maintenance	POLR2F	GO:0035019
regulation of stem cell population maintenance	NODAL	GO:2000036
somatic stem cell population maintenance	PRDM14	GO:0035019
positive regulation of stem cell population maintenance	PRDM14	GO:1902459
somatic stem cell population maintenance	KLF10	GO:0035019
somatic stem cell population maintenance	SOX4	GO:0035019
somatic stem cell population maintenance	POLR2E	GO:0035019
somatic stem cell population maintenance	ZIC3	GO:0035019
somatic stem cell population maintenance	SALL1	GO:0035019
somatic stem cell population maintenance	FGF2	GO:0035019
somatic stem cell population maintenance	ZSCAN10	GO:0035019
somatic stem cell population maintenance	RAF1	GO:0035019
somatic stem cell population maintenance	NOG	GO:0035019
somatic stem cell population maintenance	POU5F1	GO:0035019
somatic stem cell population maintenance	POU5F1	GO:0035019
somatic stem cell population maintenance	POU5F1	GO:0035019
somatic stem cell population maintenance	YAP1	GO:0035019
positive regulation of stem cell population maintenance	YAP1	GO:1902459
positive regulation of somatic stem cell population maintenance	LBH	GO:1904674
somatic stem cell population maintenance	SMAD4	GO:0035019
somatic stem cell population maintenance	ASCL2	GO:0035019
somatic stem cell population maintenance	LIN28A	GO:0035019
somatic stem cell population maintenance	NANOG	GO:0035019
somatic stem cell population maintenance	NANOG	GO:0035019
somatic stem cell population maintenance	VPS72	GO:0035019
somatic stem cell population maintenance	BCL9L	GO:0035019
positive regulation of somatic stem cell population maintenance	TP63	GO:1904674
somatic stem cell population maintenance	HES1	GO:0035019
somatic stem cell population maintenance	ZHX2	GO:0035019
somatic stem cell population maintenance	ZFP36L2	GO:0035019
somatic stem cell population maintenance	KIT	GO:0035019
somatic stem cell population maintenance	LDB2	GO:0035019
