# Supplementary material for: Single-cell transcriptomics identifies divergent developmental lineage trajectories during human pituitary development
Source: Nat Commun. 2020 Oct 19;11:5275. doi: 10.1038/s41467-020-19012-4 (PMC7572359; doi:10.1038/s41467-020-19012-4)
Supplement: Supplementary file 5 — Dataset 3 [file 41467_2020_19012_MOESM5_ESM.xlsx]

## Sheet: README
Supplementary Data 3: TFs underwent significant changes along the pseudotime axis of each lineage in Fig 4b.
TFs displaying significant changes (P ≤ 1e-5) along the pseudotime axis of each lineage. Upregulated and downregulated TFs were two clusters of candidate TFs identified by hierarchical clustering of genes of each lineage. P values are determined by one way ANOVA test.

## Sheet: slingshot_TFs_1e-5_Stem1Start
gene	regulate	p_value	lineage
ZNF521	down	5.70328e-09	Corticotrope
SALL1	down	1.87066e-08	Corticotrope
SALL2	down	2.10771e-07	Corticotrope
ZNF385C	down	8.02256e-11	Corticotrope
ID2	down	4.6874e-09	Corticotrope
RPS10	down	1.7629e-09	Corticotrope
TOX	down	8.61119e-06	Corticotrope
LUZP1	down	2.83e-11	Corticotrope
HEY1	down	6.51895e-22	Corticotrope
HMGB3	down	2.71547e-25	Corticotrope
PAX6	down	2.27458e-11	Corticotrope
MYCL	down	8.04216e-06	Corticotrope
SMARCC1	down	8.5552e-07	Corticotrope
SIX3	down	8.94387e-06	Corticotrope
SIX1	down	2.1778e-19	Corticotrope
SOX4	down	1.4853e-60	Corticotrope
BCL11A	down	2.72158e-28	Corticotrope
TIA1	down	8.6456e-19	Corticotrope
HNRNPC	down	3.10691e-15	Corticotrope
PITX2	down	7.5587e-15	Corticotrope
EEF1D	down	7.417e-14	Corticotrope
APEX1	down	6.79391e-12	Corticotrope
SMARCE1	down	7.65853e-11	Corticotrope
PATZ1	down	1.40157e-10	Corticotrope
TCF12	down	3.74577e-09	Corticotrope
TCF4	down	1.53828e-08	Corticotrope
RBM17	down	1.4925e-07	Corticotrope
TET1	down	3.54163e-06	Corticotrope
GRHL2	down	2.73376e-08	Corticotrope
LHX3	down	5.07335e-25	Corticotrope
HMGA2	down	9.2637e-22	Corticotrope
PROP1	down	8.96814e-23	Corticotrope
HDAC2	down	5.1465e-09	Corticotrope
ZNF22	down	4.07671e-10	Corticotrope
ID1	down	2.70012e-13	Corticotrope
NAP1L1	down	9.56602e-07	Corticotrope
NONO	down	5.29528e-12	Corticotrope
ZFP36L1	down	3.21212e-45	Corticotrope
NFIB	down	6.79656e-12	Corticotrope
MECOM	down	3.179e-07	Corticotrope
LITAF	down	5.13098e-12	Corticotrope
TFDP2	down	1.50428e-07	Corticotrope
ANXA1	down	9.67768e-13	Corticotrope
NFRKB	down	9.82787e-06	Corticotrope
ISL2	down	1.73498e-10	Corticotrope
HMGA1	down	1.12279e-07	Corticotrope
TCF7L1	down	4.76012e-11	Corticotrope
ELF3	down	6.47057e-12	Corticotrope
NR2F2	down	1.73479e-06	Corticotrope
ID3	down	1.81797e-06	Corticotrope
JAZF1	down	7.98323e-08	Corticotrope
HMG20B	down	7.18254e-09	Corticotrope
RFXANK	down	2.24688e-08	Corticotrope
HES1	down	6.1222e-53	Corticotrope
TGIF2	down	2.75654e-15	Corticotrope
REST	down	1.26843e-11	Corticotrope
SOX2	down	1.09597e-07	Corticotrope
ZNF608	down	5.14242e-08	Corticotrope
SIX6	down	2.551e-13	Corticotrope
TCF3	down	2.09161e-06	Corticotrope
TGIF1	down	2.25295e-15	Corticotrope
HMGB1	down	3.81074e-24	Corticotrope
SPATS2	down	4.43954e-06	Corticotrope
ZFP36L2	down	2.56829e-08	Corticotrope
HNRNPA1	down	1.54319e-18	Corticotrope
RPL6	down	6.3129e-10	Corticotrope
METTL3	down	3.76131e-06	Corticotrope
SOX11	down	1.82134e-16	Corticotrope
CTNNB1	down	2.09537e-06	Corticotrope
DPF2	down	7.75833e-07	Corticotrope
PBX1	down	4.98507e-06	Corticotrope
UQCRB	up	5.95077e-18	Corticotrope
SMAD3	down	1.82543e-07	Corticotrope
SON	down	1.16348e-07	Corticotrope
P4HB	up	1.2063e-11	Corticotrope
HTATIP2	up	2.65569e-07	Corticotrope
SREBF1	up	1.86542e-06	Corticotrope
DACH2	up	1.12823e-08	Corticotrope
NR3C1	up	2.39752e-37	Corticotrope
ZBTB16	up	1.44093e-10	Corticotrope
PLAGL1	up	3.93559e-17	Corticotrope
ETFB	up	3.00542e-09	Corticotrope
FOXO1	up	5.83188e-09	Corticotrope
PRDX5	up	3.01325e-22	Corticotrope
MITF	up	5.83102e-07	Corticotrope
TAF9	up	4.01688e-10	Corticotrope
CPEB1	up	5.28645e-28	Corticotrope
EEA1	up	1.75711e-07	Corticotrope
AR	up	3.49658e-19	Corticotrope
DUSP26	up	6.06365e-16	Corticotrope
RORB	up	1.32449e-10	Corticotrope
PHF19	up	4.79933e-07	Corticotrope
RNASEH2C	up	1.87822e-06	Corticotrope
CYB5R1	up	3.50821e-16	Corticotrope
TBX19	up	7.0517e-68	Corticotrope
PGAM2	up	8.31863e-06	Corticotrope
PDLIM5	up	6.27784e-06	Corticotrope
ZBTB20	up	9.10469e-20	Corticotrope
PIN1	up	3.37147e-06	Corticotrope
BHLHE40	up	3.86932e-20	Corticotrope
BHLHE41	up	2.02225e-09	Corticotrope
TCEAL2	up	3.00182e-17	Corticotrope
CEBPD	up	3.40007e-22	Corticotrope
NR4A1	up	7.33518e-20	Corticotrope
RUFY3	up	4.61408e-14	Corticotrope
CREM	up	2.01442e-13	Corticotrope
PEG3	up	6.47208e-13	Corticotrope
TCEAL6	up	5.68464e-12	Corticotrope
NPAS4	up	6.03951e-11	Corticotrope
PPARGC1A	up	1.5679e-09	Corticotrope
NR0B1	up	1.68984e-06	Corticotrope
SMAP2	up	2.72468e-06	Corticotrope
CELF4	up	2.54844e-06	Corticotrope
ST18	up	2.00509e-10	Corticotrope
CKMT1B	up	1.01936e-08	Corticotrope
NR4A2	up	8.96253e-20	Corticotrope
ZNF331	up	1.93647e-27	Corticotrope
CYCS	up	1.31871e-23	Corticotrope
NPDC1	up	1.05331e-21	Corticotrope
CD59	up	1.70798e-18	Corticotrope
ARG2	up	4.23186e-16	Corticotrope
PRNP	up	2.77866e-22	Corticotrope
DDIT3	up	1.37525e-12	Corticotrope
FOSB	up	1.1678e-10	Corticotrope
ATF3	up	1.528e-07	Corticotrope
CDIP1	up	6.1901e-12	Corticotrope
TRIB1	up	3.29801e-07	Corticotrope
EGR1	up	7.75223e-06	Corticotrope
CSRNP1	up	4.56441e-16	Corticotrope
KLF2	up	5.6019e-08	Corticotrope
FOSL2	up	1.32477e-06	Corticotrope
YBX3	up	4.0879e-06	Corticotrope
JUNB	up	2.38294e-13	Corticotrope
FOS	up	4.61691e-06	Corticotrope
ZNF302	down	5.28322e-06	Gonadotrope
SALL1	down	8.74127e-07	Gonadotrope
DMRTA2	down	8.16308e-07	Gonadotrope
MECOM	down	4.62507e-14	Gonadotrope
HIF3A	down	1.18981e-17	Gonadotrope
GRHL2	down	3.35466e-16	Gonadotrope
PLAG1	down	8.4501e-06	Gonadotrope
HMGA2	down	2.96024e-58	Gonadotrope
ZNF385C	down	7.84514e-17	Gonadotrope
TSN	down	2.59883e-06	Gonadotrope
METTL3	down	4.98181e-10	Gonadotrope
SON	down	5.92383e-10	Gonadotrope
SIX6	down	1.5753e-09	Gonadotrope
PROP1	down	2.13919e-34	Gonadotrope
RBM17	down	2.6757e-08	Gonadotrope
HEY1	down	4.79188e-12	Gonadotrope
MYC	down	1.38521e-12	Gonadotrope
GTF2I	down	1.28484e-06	Gonadotrope
ZNF521	down	5.70721e-16	Gonadotrope
ZFHX4	down	1.82788e-09	Gonadotrope
TFDP2	down	3.66766e-06	Gonadotrope
SMARCE1	down	1.09426e-14	Gonadotrope
SALL2	down	1.19865e-07	Gonadotrope
RBM8A	down	6.35032e-07	Gonadotrope
LUZP1	down	3.07723e-08	Gonadotrope
KLF5	down	6.15743e-11	Gonadotrope
NONO	down	3.61097e-16	Gonadotrope
ZFP36L1	down	3.51423e-49	Gonadotrope
YWHAZ	down	3.88207e-09	Gonadotrope
RBPJ	down	9.59717e-13	Gonadotrope
JAZF1	down	2.09277e-10	Gonadotrope
RAN	down	1.27256e-08	Gonadotrope
U2AF1	down	4.85344e-07	Gonadotrope
APEX1	down	3.58901e-16	Gonadotrope
BCL11A	down	1.09507e-14	Gonadotrope
EWSR1	down	6.9795e-09	Gonadotrope
AEBP2	down	1.46383e-07	Gonadotrope
ZNF146	down	8.35779e-08	Gonadotrope
HMGB3	down	4.28529e-18	Gonadotrope
ZNF300	down	6.40374e-06	Gonadotrope
NFIA	down	4.06283e-06	Gonadotrope
NFIB	down	7.55976e-22	Gonadotrope
LHX3	down	3.51626e-24	Gonadotrope
TET1	down	5.77353e-08	Gonadotrope
ID1	down	5.20868e-24	Gonadotrope
EZR	down	5.68196e-07	Gonadotrope
HDAC2	down	2.21822e-17	Gonadotrope
ZNF22	down	2.24451e-15	Gonadotrope
EEF1D	down	8.79914e-12	Gonadotrope
TIA1	down	1.80658e-23	Gonadotrope
HNRNPC	down	7.79192e-19	Gonadotrope
SIX1	down	3.69869e-06	Gonadotrope
CNBP	down	6.57407e-12	Gonadotrope
SOX4	down	8.18976e-66	Gonadotrope
CSDE1	down	8.29088e-14	Gonadotrope
ID2	down	3.41832e-08	Gonadotrope
PATZ1	down	3.84751e-08	Gonadotrope
NFRKB	down	7.21564e-08	Gonadotrope
NAP1L1	down	1.61042e-07	Gonadotrope
SATB1	down	2.15094e-07	Gonadotrope
TCF4	down	2.5997e-07	Gonadotrope
ZNF217	down	3.22804e-07	Gonadotrope
GPBP1L1	down	4.82158e-07	Gonadotrope
ZNF286A	down	6.30175e-06	Gonadotrope
ELF3	down	1.14277e-06	Gonadotrope
ANXA1	down	2.14392e-17	Gonadotrope
ANXA11	down	4.47272e-06	Gonadotrope
TSC22D3	down	6.36182e-14	Gonadotrope
ZNF608	down	4.79758e-10	Gonadotrope
TGIF1	down	1.70966e-14	Gonadotrope
ZNF395	down	6.53671e-06	Gonadotrope
ZFHX3	down	1.70077e-06	Gonadotrope
HES1	down	5.94152e-66	Gonadotrope
NR2F2	down	1.19119e-10	Gonadotrope
ID3	down	3.58601e-16	Gonadotrope
NUP107	down	3.33317e-08	Gonadotrope
TCF7L1	down	9.30429e-16	Gonadotrope
RBBP9	down	2.10622e-08	Gonadotrope
HMG20B	down	2.82275e-11	Gonadotrope
SKIL	down	4.8618e-06	Gonadotrope
SOX2	down	6.94061e-19	Gonadotrope
TGIF2	down	9.51352e-15	Gonadotrope
TIGD1	down	7.91655e-07	Gonadotrope
REST	down	1.55246e-15	Gonadotrope
CTNNB1	down	8.7784e-07	Gonadotrope
H2AFZ	down	4.17934e-09	Gonadotrope
RPS10	down	5.37721e-07	Gonadotrope
SOX11	down	3.09384e-10	Gonadotrope
HNRNPA1	down	2.96141e-20	Gonadotrope
HMGB1	down	2.03154e-39	Gonadotrope
ATOH7	down	3.39903e-08	Gonadotrope
HINFP	down	1.41456e-06	Gonadotrope
ZNF397	down	4.98661e-06	Gonadotrope
SRP9	down	4.19471e-11	Gonadotrope
RPL6	down	1.901e-19	Gonadotrope
TP53	down	2.84801e-09	Gonadotrope
SF3B1	down	1.75962e-07	Gonadotrope
TCF12	down	1.59533e-07	Gonadotrope
TCF3	down	2.16723e-08	Gonadotrope
ST18	up	2.27049e-13	Gonadotrope
ASCL1	down	4.42784e-29	Gonadotrope
HES6	down	4.87139e-09	Gonadotrope
RBFOX2	down	2.17719e-07	Gonadotrope
ISL1	up	5.72729e-08	Gonadotrope
DUSP26	up	1.55578e-11	Gonadotrope
JUN	down	2.445e-07	Gonadotrope
GATA2	up	3.24969e-11	Gonadotrope
PAX6	down	5.74468e-12	Gonadotrope
CYCS	up	5.00222e-10	Gonadotrope
JUNB	up	5.81407e-13	Gonadotrope
XBP1	up	1.0031e-10	Gonadotrope
IRF1	up	2.97158e-06	Gonadotrope
SMAP2	up	9.09631e-06	Gonadotrope
FOSB	up	1.49036e-10	Gonadotrope
ZNF331	up	3.38919e-13	Gonadotrope
CSRNP1	up	1.56675e-08	Gonadotrope
MAFF	up	1.76209e-06	Gonadotrope
NR4A1	up	3.75561e-32	Gonadotrope
BHLHE40	up	7.0985e-06	Gonadotrope
FOXL2	up	1.42117e-08	Gonadotrope
NPAS4	up	3.15139e-12	Gonadotrope
UQCRB	up	4.22848e-15	Gonadotrope
NEUROD4	up	6.98587e-07	Gonadotrope
NR0B1	up	3.47963e-06	Gonadotrope
PEG3	up	7.0865e-41	Gonadotrope
PRNP	up	5.98625e-17	Gonadotrope
HSF1	up	8.43712e-19	Gonadotrope
SOD1	up	5.33672e-10	Gonadotrope
NPDC1	up	3.68365e-44	Gonadotrope
TCEAL6	up	1.9539e-48	Gonadotrope
P4HB	up	9.75689e-32	Gonadotrope
CYB5R1	up	5.22558e-26	Gonadotrope
NR5A1	up	6.07881e-21	Gonadotrope
PGAM2	up	7.61628e-18	Gonadotrope
CREM	up	2.89293e-16	Gonadotrope
HTATIP2	up	1.10864e-13	Gonadotrope
PRDX5	up	1.70453e-12	Gonadotrope
TAF9	up	2.69086e-08	Gonadotrope
RAB7A	up	3.44202e-07	Gonadotrope
CREBL2	up	8.74324e-07	Gonadotrope
CEBPD	up	9.94743e-07	Gonadotrope
RUFY3	up	1.83068e-06	Gonadotrope
RAB2A	up	2.38552e-06	Gonadotrope
TMF1	up	2.52684e-06	Gonadotrope
HCFC2	up	5.393e-06	Gonadotrope
ACAA1	up	7.09528e-06	Gonadotrope
MZF1	up	3.4817e-06	Gonadotrope
TCEAL2	up	1.32466e-42	Gonadotrope
ARG2	up	1.31106e-29	Gonadotrope
ZNF226	up	2.02113e-10	Gonadotrope
HADHB	up	7.94637e-13	Gonadotrope
SNAPC2	up	4.59236e-07	Gonadotrope
CDIP1	up	2.21479e-06	Gonadotrope
CD59	up	6.03983e-38	Gonadotrope
CREB3	up	1.73264e-07	Gonadotrope
DDIT3	up	6.02573e-18	Gonadotrope
NUCB1	up	4.27861e-12	Gonadotrope
TRIB3	up	7.23395e-10	Gonadotrope
ZFX	up	1.97289e-08	Gonadotrope
ETV5	up	1.07602e-08	Gonadotrope
TBX19	down	8.5668e-11	Stem
PSMA6	down	8.74194e-07	Stem
HNRNPA1	down	1.72617e-06	Stem
HIST2H2BE	down	3.07401e-08	Stem
RBPJ	down	1.66009e-06	Stem
ASCL1	down	1.4937e-28	Stem
EWSR1	down	6.0666e-06	Stem
POLD2	down	1.96406e-06	Stem
SRP9	down	1.10488e-16	Stem
SOX4	down	8.53143e-19	Stem
HMGB1	down	2.41037e-17	Stem
SIX3	down	5.76892e-13	Stem
SON	down	5.34946e-12	Stem
HMGB3	down	6.98276e-12	Stem
TIA1	down	1.94275e-11	Stem
SIX6	down	2.20793e-08	Stem
SMARCE1	down	5.49604e-07	Stem
PLAG1	down	1.59526e-06	Stem
PARP1	down	1.41234e-07	Stem
ZNF518A	down	3.33725e-06	Stem
NONO	down	1.2284e-09	Stem
HIF3A	down	1.90318e-09	Stem
HNRNPC	down	1.56743e-11	Stem
HDAC2	down	3.81555e-12	Stem
NME1	down	1.80136e-09	Stem
MYC	down	1.222e-06	Stem
RAN	down	7.03722e-06	Stem
APEX1	down	2.37136e-07	Stem
HMGA2	down	3.45109e-18	Stem
NAP1L1	down	6.56638e-09	Stem
SIX1	down	4.04332e-08	Stem
TIGD1	down	8.00572e-07	Stem
TSC22D3	up	1.33581e-06	Stem
ID3	up	1.45722e-13	Stem
ZFP36L1	up	1.22341e-12	Stem
NFIA	up	2.35325e-06	Stem
JUN	up	3.31498e-07	Stem
FOS	up	6.37763e-40	Stem
ZBTB20	up	3.56422e-08	Stem
OSR2	up	6.11533e-27	Stem
AEBP1	up	6.55717e-12	Stem
IRF9	up	2.20255e-09	Stem
MAFB	up	3.9624e-10	Stem
ID2	up	7.67733e-06	Stem
EGR1	up	9.35176e-56	Stem
DDIT3	up	3.36106e-20	Stem
SEMA4A	up	9.93414e-09	Stem
YBX3	up	1.36027e-14	Stem
CLK1	up	1.13443e-08	Stem
NFAT5	up	2.9902e-07	Stem
ANXA1	up	1.05782e-06	Stem
NFIL3	up	6.77018e-11	Stem
RFX4	up	1.98084e-13	Stem
JUNB	up	9.36071e-53	Stem
EGR2	up	2.58266e-25	Stem
KLF5	up	4.0091e-07	Stem
POLR2A	up	4.08526e-06	Stem
ATF4	up	1.38801e-21	Stem
TOB2	up	2.38083e-10	Stem
KLF10	up	4.38145e-19	Stem
IRF1	up	5.37371e-49	Stem
GADD45A	up	7.64029e-14	Stem
FOSB	up	1.72534e-93	Stem
TAGLN2	up	5.75659e-08	Stem
MAFF	up	6.20021e-58	Stem
ZNF585B	up	6.35594e-17	Stem
KLF4	up	5.89321e-44	Stem
NR4A1	up	3.47095e-76	Stem
ATF3	up	1.13108e-58	Stem
NR4A2	up	9.76856e-39	Stem
EGR3	up	5.39704e-31	Stem
TRIB1	up	1.19344e-22	Stem
KLF2	up	7.72609e-22	Stem
ID4	up	2.87328e-14	Stem
MSX1	up	1.13452e-12	Stem
ARID5A	up	9.68071e-10	Stem
BHLHE40	up	6.94767e-09	Stem
SMAD4	up	7.71314e-09	Stem
CD59	up	4.63791e-08	Stem
MYT1L	up	5.84851e-08	Stem
ZBTB21	up	7.29539e-08	Stem
PRNP	up	1.81484e-07	Stem
SMAP2	up	2.34599e-06	Stem
SP100	up	4.58385e-06	Stem
ZNF331	up	1.9098e-21	Stem
NFIX	up	4.50963e-06	Stem
CEBPD	up	7.3074e-15	Stem
KLF9	up	2.7068e-12	Stem
EGR4	up	1.32187e-07	Stem
ARG2	up	2.71677e-17	Stem
TCEAL6	up	4.05431e-18	Stem
PHLDA2	up	4.25824e-08	Stem
CEBPB	up	5.74288e-07	Stem
UBB	up	1.23641e-14	Stem
TCEAL2	up	8.44791e-09	Stem
NPAS4	up	1.48133e-08	Stem
IRF8	up	1.81478e-07	Stem
PURA	up	2.09403e-06	Stem
MXD1	up	4.43254e-06	Stem
XBP1	up	4.55435e-21	Stem
JUND	up	4.42471e-18	Stem
CSRNP2	up	1.14712e-08	Stem
KLF6	up	1.72096e-11	Stem
SKI	up	5.74094e-06	Stem
CYCS	up	5.08395e-13	Stem
PEG3	up	1.2399e-14	Stem
ZBTB10	up	8.0927e-08	Stem
NR4A3	up	1.6524e-21	Stem
SFPQ	up	4.4882e-06	Stem
CSRNP1	up	7.16289e-42	Stem
SRF	up	5.88009e-21	Stem
CREM	up	4.23439e-10	Stem
REL	up	2.51698e-09	Stem
JAZF1	down	3.88702e-07	Somatotrope
PROP1	down	4.82307e-46	Somatotrope
TCF7L1	down	5.88998e-17	Somatotrope
ZNF385C	down	1.11665e-24	Somatotrope
TGIF2	down	2.1438e-13	Somatotrope
TRPS1	down	4.77429e-09	Somatotrope
GRHL2	down	1.4501e-18	Somatotrope
ZFP36L1	down	7.02874e-40	Somatotrope
LITAF	down	9.05252e-11	Somatotrope
NFRKB	down	1.50014e-06	Somatotrope
SMAD3	down	3.36854e-07	Somatotrope
ZNF395	down	4.18541e-12	Somatotrope
LUZP1	down	4.27477e-12	Somatotrope
CTNNB1	down	2.53299e-07	Somatotrope
NFIA	down	7.47854e-13	Somatotrope
TEAD3	down	5.69183e-07	Somatotrope
MLLT10	down	4.01066e-06	Somatotrope
CHD2	down	1.6995e-10	Somatotrope
RBFOX2	down	1.6951e-14	Somatotrope
ZFHX4	down	2.21952e-11	Somatotrope
YWHAZ	down	3.69768e-10	Somatotrope
ISL2	down	1.00115e-21	Somatotrope
HMGA1	down	4.40312e-08	Somatotrope
PIAS1	down	1.2961e-06	Somatotrope
ZNF644	down	7.26616e-08	Somatotrope
ZFHX3	down	4.22325e-06	Somatotrope
NAP1L1	down	4.48602e-06	Somatotrope
PAX6	down	1.70589e-30	Somatotrope
SF3B1	down	3.52796e-07	Somatotrope
MTF2	down	2.9842e-09	Somatotrope
BCL11A	down	3.7534e-29	Somatotrope
KDM5B	down	1.56861e-14	Somatotrope
REST	down	1.52791e-17	Somatotrope
TGIF1	down	9.92191e-22	Somatotrope
ID1	down	1.64191e-21	Somatotrope
RFXANK	down	9.55525e-16	Somatotrope
NUP107	down	7.17928e-10	Somatotrope
ZNF286A	down	3.08229e-08	Somatotrope
LHX3	down	3.06745e-60	Somatotrope
HES1	down	2.94166e-76	Somatotrope
NR2F2	down	7.68298e-10	Somatotrope
TFDP2	down	3.03888e-13	Somatotrope
RBM8A	down	2.10291e-06	Somatotrope
TBX3	down	7.31018e-07	Somatotrope
ZNF43	down	4.15524e-09	Somatotrope
CAT	down	1.62438e-11	Somatotrope
SOX4	down	3.47998e-146	Somatotrope
RAN	down	1.14668e-11	Somatotrope
HEY1	down	5.89032e-22	Somatotrope
HNRNPA1	down	3.54948e-22	Somatotrope
DPF2	down	9.35441e-15	Somatotrope
GTF2I	down	1.09012e-12	Somatotrope
POLD2	down	3.83747e-06	Somatotrope
HMGB1	down	3.47437e-44	Somatotrope
HDAC2	down	1.43774e-36	Somatotrope
H2AFY	down	3.65954e-06	Somatotrope
USP39	down	9.85821e-06	Somatotrope
ASCL1	down	2.78887e-72	Somatotrope
NONO	down	1.79431e-18	Somatotrope
CNBP	down	1.45728e-07	Somatotrope
MECOM	down	2.32657e-20	Somatotrope
PDCD11	down	4.88915e-07	Somatotrope
SALL2	down	1.98374e-11	Somatotrope
THYN1	down	7.06636e-09	Somatotrope
ZNF22	down	2.583e-21	Somatotrope
ZNF195	down	2.40669e-08	Somatotrope
SIX6	down	1.86146e-42	Somatotrope
HMG20B	down	2.75778e-14	Somatotrope
SIX1	down	4.32404e-49	Somatotrope
TCF12	down	1.56076e-21	Somatotrope
LSM6	down	2.09213e-07	Somatotrope
HMGB3	down	1.33936e-50	Somatotrope
TSHZ2	down	8.19142e-06	Somatotrope
HNRNPC	down	1.977e-25	Somatotrope
SRP9	down	5.98174e-43	Somatotrope
NFIB	down	1.32916e-35	Somatotrope
TET1	down	6.14779e-19	Somatotrope
SMARCE1	down	1.30355e-24	Somatotrope
PATZ1	down	2.94709e-16	Somatotrope
PITX2	down	4.97262e-58	Somatotrope
DMRTA2	down	7.92853e-25	Somatotrope
SON	down	1.97252e-17	Somatotrope
APEX1	down	9.7694e-26	Somatotrope
RBBP9	down	2.33546e-16	Somatotrope
TIA1	down	6.50798e-35	Somatotrope
ZNF521	down	4.72783e-28	Somatotrope
ZNF300	down	7.09309e-09	Somatotrope
ZNF146	down	5.6903e-06	Somatotrope
TIGD1	down	5.45464e-08	Somatotrope
SMARCC1	down	9.48081e-12	Somatotrope
SOX2	down	4.47677e-28	Somatotrope
HMGA2	down	2.42706e-72	Somatotrope
RBPJ	down	5.23434e-10	Somatotrope
PBX1	down	1.21044e-10	Somatotrope
HMBOX1	down	8.01424e-10	Somatotrope
PKM	down	1.19388e-17	Somatotrope
METTL3	down	6.81623e-12	Somatotrope
ZNF518A	down	1.48103e-09	Somatotrope
SMARCC2	down	1.61161e-07	Somatotrope
HIF1A	down	3.55885e-06	Somatotrope
ZNF608	down	7.13725e-19	Somatotrope
TCF3	down	3.50001e-13	Somatotrope
CXXC4	down	6.67689e-11	Somatotrope
SPATS2	down	1.74612e-11	Somatotrope
CREB1	down	9.03645e-06	Somatotrope
CARHSP1	down	3.78429e-14	Somatotrope
ZNF821	down	3.17234e-07	Somatotrope
VPS72	down	6.2294e-10	Somatotrope
NEUROD1	down	6.60479e-18	Somatotrope
ING4	down	6.21422e-13	Somatotrope
ZNF117	down	1.32681e-08	Somatotrope
DACH1	down	5.20813e-09	Somatotrope
DNMT3A	down	1.21009e-18	Somatotrope
ZNF397	down	4.56967e-12	Somatotrope
SOX11	down	2.29506e-21	Somatotrope
HIST2H2BE	down	7.11259e-11	Somatotrope
LUZP2	down	3.02808e-13	Somatotrope
TOX	down	1.36886e-07	Somatotrope
HES6	down	7.94803e-06	Somatotrope
TIMELESS	down	2.15723e-06	Somatotrope
RXRG	up	7.54914e-11	Somatotrope
POU1F1	up	2.84797e-09	Somatotrope
MYC	down	2.25647e-09	Somatotrope
PREB	up	1.46317e-09	Somatotrope
RNASEH2C	up	1.88103e-06	Somatotrope
P4HB	up	7.47945e-15	Somatotrope
THAP7	up	2.30006e-10	Somatotrope
DUSP26	up	2.1182e-19	Somatotrope
TAF9	up	4.88449e-14	Somatotrope
MYT1L	up	1.24563e-12	Somatotrope
RAB7A	up	3.6005e-06	Somatotrope
ZNF585A	up	8.34194e-06	Somatotrope
TAGLN2	up	2.12738e-27	Somatotrope
IRF9	up	2.63363e-11	Somatotrope
RAB2A	up	1.35932e-12	Somatotrope
PGAM2	up	1.85481e-16	Somatotrope
TMEM33	up	9.16231e-08	Somatotrope
PRDX5	up	7.30313e-27	Somatotrope
ZNF540	up	5.59945e-10	Somatotrope
ETV5	up	5.24149e-11	Somatotrope
RUFY3	up	2.23893e-09	Somatotrope
TFEB	up	5.9581e-17	Somatotrope
CELF6	up	4.81654e-09	Somatotrope
PLAGL1	up	3.50447e-46	Somatotrope
EEA1	up	1.41501e-06	Somatotrope
FEZ1	up	9.98248e-20	Somatotrope
MBNL2	up	1.13776e-12	Somatotrope
BHLHE40	up	2.87979e-28	Somatotrope
CELF4	up	5.86825e-26	Somatotrope
ZNF585B	up	3.06511e-22	Somatotrope
ARID5B	up	1.72952e-40	Somatotrope
PPARGC1A	up	2.0287e-12	Somatotrope
ZNF331	up	9.40194e-54	Somatotrope
NPDC1	up	7.53438e-26	Somatotrope
CREBL2	up	6.20386e-11	Somatotrope
ST18	up	9.83576e-10	Somatotrope
CEBPB	up	1.18642e-14	Somatotrope
TCEAL6	up	2.84901e-109	Somatotrope
HTATIP2	up	3.00706e-43	Somatotrope
TCF25	up	3.48409e-10	Somatotrope
ZNF226	up	2.10454e-30	Somatotrope
NR0B1	up	1.36313e-07	Somatotrope
CDIP1	up	3.30332e-23	Somatotrope
PURA	up	1.76169e-09	Somatotrope
ARFGAP1	up	6.0524e-07	Somatotrope
ZNF483	up	1.89258e-06	Somatotrope
CREB3	up	1.67391e-13	Somatotrope
TCEAL2	up	1.67545e-61	Somatotrope
TUB	up	2.08831e-19	Somatotrope
CLOCK	up	8.82479e-08	Somatotrope
MEF2C	up	6.05296e-08	Somatotrope
GOT1	up	1.73542e-06	Somatotrope
SUCLG1	up	9.22051e-16	Somatotrope
CYCS	up	3.33987e-26	Somatotrope
NR4A1	up	4.36475e-78	Somatotrope
PEG3	up	1.01455e-75	Somatotrope
ARG2	up	4.05733e-60	Somatotrope
KLF4	up	1.16116e-40	Somatotrope
KLF2	up	3.11255e-38	Somatotrope
UQCRB	up	2.27395e-32	Somatotrope
CREM	up	7.37458e-27	Somatotrope
NEUROD4	up	3.28501e-26	Somatotrope
NPAS4	up	8.99051e-25	Somatotrope
UBB	up	1.85014e-23	Somatotrope
TRIB1	up	3.15381e-20	Somatotrope
TMF1	up	4.11669e-19	Somatotrope
SMAP2	up	5.50404e-17	Somatotrope
ZNF10	up	5.94145e-16	Somatotrope
NR3C2	up	6.80676e-16	Somatotrope
ATF4	up	3.76798e-15	Somatotrope
MAGEF1	up	3.68835e-14	Somatotrope
KLF9	up	4.58597e-13	Somatotrope
CYB5R1	up	1.16682e-12	Somatotrope
ZNF622	up	1.57937e-12	Somatotrope
CPEB1	up	4.07811e-12	Somatotrope
FOXO1	up	1.77984e-09	Somatotrope
CSRNP2	up	1.40921e-08	Somatotrope
LZTR1	up	7.05904e-08	Somatotrope
ZSCAN18	up	2.32903e-07	Somatotrope
RIOK2	up	4.59085e-07	Somatotrope
HSPA1L	up	4.98717e-07	Somatotrope
ZNF761	up	6.19828e-07	Somatotrope
NFIC	up	6.60588e-07	Somatotrope
DIS3	up	1.21474e-06	Somatotrope
ZNF667	up	1.24086e-06	Somatotrope
MTF1	up	1.46721e-06	Somatotrope
IKZF5	up	7.09233e-06	Somatotrope
NKRF	up	5.3988e-08	Somatotrope
KLF6	up	7.51303e-12	Somatotrope
CEBPD	up	4.09407e-68	Somatotrope
NKX2-2	up	1.53708e-16	Somatotrope
ZBTB10	up	1.092e-06	Somatotrope
DDIT3	up	7.58935e-40	Somatotrope
FOS	up	1.61737e-09	Somatotrope
CANX	up	1.92419e-07	Somatotrope
SOD1	up	1.84149e-11	Somatotrope
ZNF165	up	3.8848e-21	Somatotrope
XBP1	up	2.0258e-37	Somatotrope
NFE2L2	up	3.2697e-24	Somatotrope
DNAJC1	up	1.5189e-13	Somatotrope
ARID5A	up	4.37669e-13	Somatotrope
MRPL2	up	9.38714e-07	Somatotrope
ATF3	up	3.84879e-95	Somatotrope
OSR2	up	9.83075e-06	Somatotrope
EGR3	up	2.16064e-15	Somatotrope
VDR	up	8.58321e-11	Somatotrope
MAFB	up	1.33761e-13	Somatotrope
ZNF275	up	6.13266e-08	Somatotrope
YBX3	up	1.74349e-13	Somatotrope
CD59	up	3.39202e-38	Somatotrope
GADD45A	up	3.72935e-12	Somatotrope
EGR2	up	1.38463e-12	Somatotrope
IRF8	up	1.39158e-09	Somatotrope
JUNB	up	1.41449e-44	Somatotrope
EGR1	up	1.65008e-36	Somatotrope
PRNP	up	8.09854e-12	Somatotrope
MIER1	up	1.80906e-07	Somatotrope
SRF	up	1.45123e-15	Somatotrope
FOSB	up	6.45952e-97	Somatotrope
CSRNP1	up	2.85511e-49	Somatotrope
NFIL3	up	2.58625e-11	Somatotrope
MAFF	up	2.31747e-27	Somatotrope
KLF10	up	1.78935e-08	Somatotrope
JUND	up	7.42862e-12	Somatotrope
REL	up	3.73018e-17	Somatotrope
ID4	up	4.00879e-08	Somatotrope
IRF1	up	2.37948e-57	Somatotrope
NR4A2	up	7.8445e-53	Somatotrope
GZF1	up	3.06921e-12	Somatotrope
EGR4	up	4.36791e-08	Somatotrope
FOXJ1	up	8.01966e-07	Somatotrope
NR4A3	up	5.03767e-30	Somatotrope
ZNF184	up	9.74277e-10	Somatotrope
POLR2A	up	5.55805e-07	Somatotrope
GTF2B	up	1.40015e-06	Somatotrope
ZNF326	down	4.08132e-14	Somatotrope
ID3	down	1.18296e-11	Somatotrope
EWSR1	down	4.58379e-07	Somatotrope
SALL2	down	2.50037e-06	Thyrotrope
ZNF385C	down	1.01113e-11	Thyrotrope
PROP1	down	5.95587e-29	Thyrotrope
TCF7L1	down	1.70751e-17	Thyrotrope
GRHL2	down	1.67528e-16	Thyrotrope
EWSR1	down	2.73309e-06	Thyrotrope
TCF7L2	down	3.64843e-10	Thyrotrope
ZFP36L1	down	1.51565e-49	Thyrotrope
EZR	down	2.15252e-20	Thyrotrope
LITAF	down	4.8358e-23	Thyrotrope
ANXA1	down	5.3652e-17	Thyrotrope
JAZF1	down	1.89337e-09	Thyrotrope
CNBP	down	1.42863e-09	Thyrotrope
ELF3	down	5.13137e-09	Thyrotrope
ZNF217	down	3.71141e-09	Thyrotrope
RBM17	down	3.5907e-07	Thyrotrope
NFIB	down	1.66996e-25	Thyrotrope
SMAD3	down	6.59619e-10	Thyrotrope
TEAD3	down	7.00713e-10	Thyrotrope
EEF1D	down	9.35599e-09	Thyrotrope
HIF3A	down	6.25673e-44	Thyrotrope
TGIF1	down	5.78531e-31	Thyrotrope
PAX6	down	6.9935e-25	Thyrotrope
SOX2	down	2.6649e-17	Thyrotrope
HES1	down	4.70437e-70	Thyrotrope
TRPS1	down	4.30772e-06	Thyrotrope
LHX3	down	8.69213e-11	Thyrotrope
NR2F2	down	2.17794e-10	Thyrotrope
TCF4	down	7.1203e-14	Thyrotrope
ZNF521	down	1.59208e-09	Thyrotrope
APEX1	down	6.88705e-07	Thyrotrope
HMGA2	down	3.97561e-37	Thyrotrope
MECOM	down	3.41043e-13	Thyrotrope
SON	down	6.20341e-09	Thyrotrope
SOX4	down	3.40449e-49	Thyrotrope
SIX3	down	4.7594e-37	Thyrotrope
SALL1	down	1.79151e-11	Thyrotrope
RBM8A	down	5.04695e-08	Thyrotrope
SIX6	down	3.28467e-09	Thyrotrope
HEY1	down	3.49962e-21	Thyrotrope
HMGB3	down	5.72276e-20	Thyrotrope
ZNF22	down	5.88512e-19	Thyrotrope
TGIF2	down	1.25558e-17	Thyrotrope
ASCL1	down	1.96698e-15	Thyrotrope
HMGB1	down	3.87515e-15	Thyrotrope
MYC	down	1.55363e-14	Thyrotrope
SRP9	down	2.38632e-12	Thyrotrope
TIA1	down	3.08228e-12	Thyrotrope
HNRNPC	down	3.56568e-09	Thyrotrope
SIX1	down	3.96085e-08	Thyrotrope
PLAG1	down	4.90207e-08	Thyrotrope
HDAC2	down	1.00258e-07	Thyrotrope
MYCL	down	1.16839e-06	Thyrotrope
RAN	down	3.75262e-06	Thyrotrope
PDCD11	down	4.62628e-06	Thyrotrope
PSMA6	down	4.6904e-06	Thyrotrope
HMBOX1	down	4.74309e-06	Thyrotrope
RBBP9	down	7.84434e-06	Thyrotrope
DMRTA2	down	2.21254e-12	Thyrotrope
TFDP2	down	5.16674e-06	Thyrotrope
REST	down	7.09054e-15	Thyrotrope
TCF12	down	1.55494e-10	Thyrotrope
HNRNPA1	down	3.13168e-08	Thyrotrope
ZNF608	down	2.32864e-06	Thyrotrope
H2AFZ	down	8.31785e-11	Thyrotrope
SPATS2	down	2.95198e-10	Thyrotrope
TBX19	down	1.1255e-09	Thyrotrope
HMGB2	down	1.92158e-07	Thyrotrope
MEIS1	down	3.09405e-06	Thyrotrope
HES6	down	3.77138e-13	Thyrotrope
NEUROD1	down	3.53142e-08	Thyrotrope
PROX1	up	7.71321e-07	Thyrotrope
PHTF1	up	3.30923e-06	Thyrotrope
POU1F1	up	1.94941e-22	Thyrotrope
RXRG	up	1.18532e-60	Thyrotrope
THRB	up	6.67399e-37	Thyrotrope
CKMT1B	up	2.4395e-09	Thyrotrope
CSRNP3	up	6.71876e-21	Thyrotrope
ISL1	up	3.42243e-27	Thyrotrope
DPF1	up	4.43084e-06	Thyrotrope
HCFC2	up	2.70803e-07	Thyrotrope
RORB	up	1.06274e-09	Thyrotrope
ETFB	up	2.11002e-08	Thyrotrope
CELF5	up	3.68909e-15	Thyrotrope
TCF25	up	6.4567e-10	Thyrotrope
TAF9	up	6.76612e-06	Thyrotrope
TOX2	up	2.54442e-08	Thyrotrope
MAGEF1	up	6.69301e-07	Thyrotrope
PIN1	up	3.64656e-06	Thyrotrope
FEZ1	up	1.67397e-14	Thyrotrope
PGAM2	up	1.66529e-07	Thyrotrope
DUSP26	up	9.22207e-15	Thyrotrope
RAB2A	up	2.49842e-06	Thyrotrope
CREB3	up	3.51756e-07	Thyrotrope
TSC22D1	up	2.00796e-13	Thyrotrope
P4HB	up	8.76821e-10	Thyrotrope
NUCB1	up	1.29135e-06	Thyrotrope
PREB	up	9.2371e-07	Thyrotrope
CANX	up	5.65358e-12	Thyrotrope
CELF6	up	6.03103e-12	Thyrotrope
IRF9	up	1.96614e-14	Thyrotrope
RFX2	up	1.80134e-09	Thyrotrope
ZBTB38	up	9.95733e-07	Thyrotrope
CYB5R1	up	1.03824e-06	Thyrotrope
GATA2	up	3.66691e-78	Thyrotrope
TCEAL2	up	1.92732e-45	Thyrotrope
CELF4	up	5.76188e-28	Thyrotrope
ZNF226	up	5.22659e-08	Thyrotrope
CDIP1	up	5.22311e-15	Thyrotrope
HTATIP2	up	1.66598e-08	Thyrotrope
HLTF	up	1.23729e-07	Thyrotrope
NFIC	up	1.14307e-08	Thyrotrope
SGSM2	up	2.11794e-06	Thyrotrope
MEIS3	up	5.15318e-09	Thyrotrope
SREBF2	up	1.07102e-09	Thyrotrope
PITX1	up	5.76114e-10	Thyrotrope
FOXL2	up	2.86926e-32	Thyrotrope
TEF	up	9.04212e-08	Thyrotrope
OSR2	up	1.98207e-06	Thyrotrope
RUFY3	up	3.58048e-32	Thyrotrope
EPAS1	up	4.81025e-10	Thyrotrope
MLXIP	up	6.79371e-06	Thyrotrope
TCEAL6	up	1.61535e-90	Thyrotrope
NR4A1	up	1.63681e-50	Thyrotrope
FOSB	up	2.37359e-48	Thyrotrope
MYT1L	up	5.79848e-45	Thyrotrope
NPAS4	up	8.33391e-28	Thyrotrope
PEG3	up	1.78922e-26	Thyrotrope
SMAP2	up	2.33485e-22	Thyrotrope
GATA3	up	6.68648e-21	Thyrotrope
TRIB1	up	7.46879e-20	Thyrotrope
KLF2	up	3.89917e-17	Thyrotrope
CREM	up	6.49072e-17	Thyrotrope
NR1D1	up	1.52481e-16	Thyrotrope
ZNF10	up	2.73694e-15	Thyrotrope
HLF	up	5.11863e-15	Thyrotrope
DBP	up	8.22491e-14	Thyrotrope
ZBTB20	up	1.28133e-13	Thyrotrope
ZNF540	up	1.94961e-13	Thyrotrope
CPEB1	up	1.50669e-11	Thyrotrope
FOXQ1	up	5.18962e-10	Thyrotrope
MZF1	up	7.07664e-10	Thyrotrope
UQCRB	up	9.57838e-10	Thyrotrope
TUB	up	7.76303e-09	Thyrotrope
MXD4	up	1.09914e-08	Thyrotrope
CREBL2	up	1.63011e-08	Thyrotrope
CEBPB	up	1.88529e-08	Thyrotrope
ARID4A	up	2.93946e-08	Thyrotrope
TMF1	up	9.0542e-08	Thyrotrope
H1FX	up	6.47308e-07	Thyrotrope
ZNF446	up	1.04556e-06	Thyrotrope
MYT1	up	1.06385e-06	Thyrotrope
LRRFIP1	up	1.18641e-06	Thyrotrope
AHCTF1	up	9.65386e-06	Thyrotrope
CYCS	up	2.00932e-20	Thyrotrope
NPDC1	up	1.9187e-42	Thyrotrope
TRIB3	up	1.51728e-10	Thyrotrope
ARG2	up	4.28213e-27	Thyrotrope
ATF4	up	8.14393e-12	Thyrotrope
SMARCA1	up	1.04037e-07	Thyrotrope
NKRF	up	5.40625e-09	Thyrotrope
NCOA1	up	1.98375e-07	Thyrotrope
UBB	up	2.69755e-24	Thyrotrope
ZNF184	up	1.53399e-06	Thyrotrope
CREB3L2	up	9.88431e-06	Thyrotrope
ZNF331	up	6.651e-44	Thyrotrope
TSHZ1	up	3.59517e-06	Thyrotrope
SOD1	up	2.38531e-15	Thyrotrope
FOS	up	2.86201e-11	Thyrotrope
ZBTB4	up	8.11583e-06	Thyrotrope
PURA	up	3.67477e-12	Thyrotrope
ARID5A	up	7.91093e-07	Thyrotrope
ZNF165	up	4.54424e-16	Thyrotrope
DDIT3	up	6.12071e-21	Thyrotrope
FEV	up	8.5604e-29	Thyrotrope
XBP1	up	7.04673e-10	Thyrotrope
NFE2L1	up	4.96131e-06	Thyrotrope
KDM4C	up	7.25247e-06	Thyrotrope
ETV5	up	1.2083e-15	Thyrotrope
ZBTB21	up	1.87945e-07	Thyrotrope
ZNF275	up	2.07706e-09	Thyrotrope
ID4	up	3.59787e-06	Thyrotrope
RXRA	up	1.44646e-06	Thyrotrope
SRF	up	1.22904e-08	Thyrotrope
CD59	up	3.7644e-10	Thyrotrope
MSX1	up	2.05832e-12	Thyrotrope
EGR3	up	1.71421e-12	Thyrotrope
PRNP	up	5.64268e-14	Thyrotrope
BRF1	up	1.78381e-07	Thyrotrope
EGR1	up	6.58994e-10	Thyrotrope
MAFB	up	2.22778e-07	Thyrotrope
MAPK1	up	4.91616e-06	Thyrotrope
FOSL1	up	3.20014e-08	Thyrotrope
CSRNP1	up	1.9545e-33	Thyrotrope
KLF9	up	2.6844e-10	Thyrotrope
JUNB	up	7.47896e-29	Thyrotrope
TOB2	up	9.03748e-07	Thyrotrope
ATF3	up	1.69149e-15	Thyrotrope
NR4A2	up	4.24174e-36	Thyrotrope
BHLHE40	up	4.4432e-18	Thyrotrope
GZF1	up	7.95568e-17	Thyrotrope
MAFF	up	5.04538e-13	Thyrotrope
REL	up	1.08157e-08	Thyrotrope
KLF4	up	7.57424e-12	Thyrotrope
IRF1	up	1.84751e-21	Thyrotrope
JUND	up	2.94502e-11	Thyrotrope
NFIL3	up	3.01701e-06	Thyrotrope
NR4A3	up	6.91516e-20	Thyrotrope
EGR4	up	8.08321e-11	Thyrotrope
HNRNPC	down	1.63271e-06	Lactotrope
ELF3	down	1.61937e-08	Lactotrope
ZFP36L1	down	1.45742e-51	Lactotrope
ANXA1	down	1.79917e-16	Lactotrope
SMAD3	down	5.14405e-08	Lactotrope
EZR	down	1.95067e-33	Lactotrope
PAX6	down	6.09343e-21	Lactotrope
LITAF	down	1.21261e-32	Lactotrope
HEY1	down	2.11389e-18	Lactotrope
TRIP10	down	5.84382e-06	Lactotrope
NFIB	down	9.29027e-25	Lactotrope
HES1	down	5.7669e-67	Lactotrope
TEAD3	down	1.70512e-09	Lactotrope
ZNF217	down	2.48415e-09	Lactotrope
HIF3A	down	4.11454e-43	Lactotrope
SOX2	down	5.67405e-15	Lactotrope
TGIF1	down	4.78049e-26	Lactotrope
TCF7L1	down	2.25571e-17	Lactotrope
NAP1L1	down	3.40637e-07	Lactotrope
LHX3	down	6.03725e-16	Lactotrope
HMGB3	down	5.52016e-23	Lactotrope
ANXA11	down	4.69354e-06	Lactotrope
KDM5B	down	1.68088e-06	Lactotrope
MECOM	down	9.70216e-10	Lactotrope
PROP1	down	2.03194e-28	Lactotrope
RPS10	down	3.19626e-08	Lactotrope
MYCL	down	1.72502e-08	Lactotrope
GRHL2	down	1.06737e-16	Lactotrope
SOX4	down	1.81905e-43	Lactotrope
ASCL1	down	2.29229e-30	Lactotrope
HMGA2	down	8.88146e-30	Lactotrope
TCF7L2	down	1.66142e-21	Lactotrope
SIX3	down	2.20005e-16	Lactotrope
ZNF22	down	9.09122e-16	Lactotrope
ZNF385C	down	6.1309e-14	Lactotrope
HMGB1	down	6.59155e-13	Lactotrope
PITX2	down	1.42224e-12	Lactotrope
SALL1	down	2.61125e-11	Lactotrope
EEF1D	down	1.007e-10	Lactotrope
TIA1	down	1.49506e-10	Lactotrope
ZNF521	down	8.36816e-10	Lactotrope
SMARCE1	down	2.93102e-08	Lactotrope
MYC	down	2.26991e-07	Lactotrope
PLAG1	down	3.1564e-07	Lactotrope
DPF2	down	4.18787e-07	Lactotrope
ZNF146	down	5.81313e-07	Lactotrope
SRP9	down	6.98665e-07	Lactotrope
RFXANK	down	9.07302e-07	Lactotrope
SALL2	down	1.36722e-06	Lactotrope
SIX1	down	1.61435e-06	Lactotrope
TRPS1	down	1.8372e-06	Lactotrope
HDAC2	down	3.47158e-06	Lactotrope
USP39	down	4.47966e-06	Lactotrope
ZFHX4	down	5.56376e-06	Lactotrope
PATZ1	down	7.4639e-06	Lactotrope
NR2F2	down	3.1895e-07	Lactotrope
DMRTA2	down	1.79739e-07	Lactotrope
TGIF2	down	9.41259e-15	Lactotrope
REST	down	1.88106e-13	Lactotrope
ZNF395	down	8.35336e-08	Lactotrope
TCF12	down	2.30201e-06	Lactotrope
CTNNB1	down	9.48634e-06	Lactotrope
ZFHX3	down	3.92643e-06	Lactotrope
HMGA1	down	9.26006e-06	Lactotrope
H2AFZ	down	7.90181e-06	Lactotrope
HNRNPA1	down	1.39194e-07	Lactotrope
RFC2	down	6.14543e-06	Lactotrope
SPATS2	down	2.94103e-07	Lactotrope
TBX19	down	1.1294e-06	Lactotrope
HMGB2	down	2.4953e-10	Lactotrope
HES6	down	7.32223e-08	Lactotrope
NEUROD1	down	1.59147e-08	Lactotrope
PHTF1	up	1.30412e-06	Lactotrope
POU1F1	up	9.87771e-35	Lactotrope
RXRG	up	1.22059e-19	Lactotrope
THRB	up	6.16138e-20	Lactotrope
MYT1L	up	1.09392e-26	Lactotrope
DPF1	up	2.46719e-06	Lactotrope
ZBTB38	up	1.8851e-06	Lactotrope
CXXC5	up	6.03751e-07	Lactotrope
CELF5	up	6.76976e-10	Lactotrope
TOX2	up	6.56398e-08	Lactotrope
TCF25	up	3.21187e-06	Lactotrope
FEZ1	up	6.78677e-10	Lactotrope
FEV	up	2.28619e-14	Lactotrope
CDIP1	up	4.81527e-08	Lactotrope
ARID4A	up	6.83048e-09	Lactotrope
SMAP2	up	1.02323e-07	Lactotrope
CD59	up	2.52519e-07	Lactotrope
TCEAL2	up	2.05937e-28	Lactotrope
NFIC	up	1.47623e-07	Lactotrope
RUFY3	up	9.78902e-21	Lactotrope
TAGLN2	up	5.95865e-07	Lactotrope
TSNAX	up	3.15143e-06	Lactotrope
DUSP26	up	2.30217e-13	Lactotrope
ZNF226	up	7.82691e-11	Lactotrope
PIN1	up	8.4445e-06	Lactotrope
NPDC1	up	4.23501e-28	Lactotrope
ETV5	up	2.67142e-16	Lactotrope
CELF4	up	4.10318e-23	Lactotrope
ZNF580	up	1.71691e-06	Lactotrope
CPEB1	up	4.77409e-12	Lactotrope
ZNF540	up	9.1769e-15	Lactotrope
ZNF25	up	4.5474e-11	Lactotrope
RFX2	up	2.89435e-09	Lactotrope
NEUROD4	up	1.08767e-08	Lactotrope
CKMT1B	up	5.53477e-09	Lactotrope
DBP	up	2.83287e-08	Lactotrope
UQCRB	up	1.06925e-10	Lactotrope
UBB	up	3.33374e-25	Lactotrope
FOS	up	2.10891e-13	Lactotrope
TCEAL6	up	6.595e-59	Lactotrope
NR4A1	up	1.31752e-39	Lactotrope
NPAS4	up	6.75632e-36	Lactotrope
PEG3	up	2.32886e-32	Lactotrope
FOSB	up	4.76267e-32	Lactotrope
ZBTB20	up	1.17731e-23	Lactotrope
CSRNP3	up	1.48377e-17	Lactotrope
ZNF10	up	2.95861e-11	Lactotrope
KLF2	up	3.05082e-10	Lactotrope
CELF6	up	2.63611e-09	Lactotrope
ZNF585B	up	1.42157e-07	Lactotrope
TMF1	up	3.56104e-07	Lactotrope
TRIB1	up	3.87996e-07	Lactotrope
HLF	up	6.29309e-07	Lactotrope
MBNL2	up	7.63404e-07	Lactotrope
CYCS	up	4.64506e-12	Lactotrope
SCML4	up	6.73806e-09	Lactotrope
ARG2	up	8.36566e-21	Lactotrope
TRIB3	up	2.91888e-09	Lactotrope
CREM	up	1.18168e-09	Lactotrope
ATF4	up	1.39154e-09	Lactotrope
ZNF483	up	6.28964e-08	Lactotrope
NKRF	up	3.95531e-07	Lactotrope
ZNF331	up	3.39852e-32	Lactotrope
SOD1	up	2.32017e-08	Lactotrope
ZNF165	up	2.09459e-12	Lactotrope
DDIT3	up	7.71397e-16	Lactotrope
XBP1	up	1.16537e-08	Lactotrope
CLOCK	up	4.96452e-06	Lactotrope
SRF	up	1.78298e-07	Lactotrope
MSX1	up	2.22179e-09	Lactotrope
PRNP	up	4.08556e-12	Lactotrope
EGR3	up	1.91884e-07	Lactotrope
REL	up	6.8415e-06	Lactotrope
CSRNP1	up	2.19746e-28	Lactotrope
GZF1	up	4.86661e-10	Lactotrope
KLF4	up	2.67747e-13	Lactotrope
ATF3	up	1.84187e-09	Lactotrope
IRF1	up	4.58564e-12	Lactotrope
JUNB	up	2.05695e-22	Lactotrope
JUND	up	5.34629e-09	Lactotrope
EGR4	up	3.56532e-09	Lactotrope
BHLHE40	up	4.93824e-09	Lactotrope
NR4A2	up	2.47365e-32	Lactotrope
NR4A3	up	1.68007e-14	Lactotrope
