# Supplementary material for: Single-cell transcriptomics identifies divergent developmental lineage trajectories during human pituitary development
Source: Nat Commun. 2020 Oct 19;11:5275. doi: 10.1038/s41467-020-19012-4 (PMC7572359; doi:10.1038/s41467-020-19012-4)
Supplement: Supplementary file 6 — Dataset 4 [file 41467_2020_19012_MOESM6_ESM.xlsx]

## Sheet: README
Supplementary Data 4: DEGs between Corticotrope1 and Corticotrope2.
Significant DEGs were selected from genes with p_val_adj ≤ 0.01 and avg_logFC ≥ 0.5. P values are determined by two-sided Wilcoxon test and adjusted by Bonferroni correction.
p_val	P value
avg_logFC	average log fold change
pct.1	ratio of cells in this cluster that expressed the gene
pct.2	ratio of cells in the other cluster that expressed the gene
p_val_adj	Bonferroni corrected P value that used all genes in the data set
gene	gene name
cluster	name of cell type

## Sheet: DEGs_subtypes_corticotrope
	p_val	avg_logFC	pct.1	pct.2	p_val_adj	gene	cluster
PNMT	2.27989e-10	2.30245	0.621	0.189	3.6729e-06	PNMT	Corticotrope1
TSPAN6	3.69038e-20	2.00064	0.979	0.581	5.9452e-16	TSPAN6	Corticotrope1
HPGD	2.7452e-07	1.65123	0.516	0.162	0.00442252	HPGD	Corticotrope1
MFAP4	7.35787e-17	1.6103	0.968	0.595	1.18535e-12	MFAP4	Corticotrope1
PLIN2	2.21957e-12	1.59687	0.916	0.554	3.57573e-08	PLIN2	Corticotrope1
ATAD2	5.66248e-11	1.53385	0.779	0.338	9.12226e-07	ATAD2	Corticotrope1
VIM	7.89194e-15	1.5185	0.968	0.757	1.27139e-10	VIM	Corticotrope1
ADAM28	1.43284e-10	1.51571	0.726	0.284	2.3083e-06	ADAM28	Corticotrope1
F3	2.70082e-10	1.51084	0.832	0.392	4.35102e-06	F3	Corticotrope1
IQGAP2	8.73753e-08	1.47564	0.579	0.203	0.00140762	IQGAP2	Corticotrope1
PRR15L	2.04089e-12	1.38975	0.758	0.189	3.28787e-08	PRR15L	Corticotrope1
DOK6	2.46045e-07	1.38375	0.558	0.189	0.00396379	DOK6	Corticotrope1
GFRA1	4.47422e-11	1.36611	0.6	0.122	7.20796e-07	GFRA1	Corticotrope1
FLRT3	3.87974e-07	1.34796	0.568	0.203	0.00625026	FLRT3	Corticotrope1
LOC100294145	2.17081e-09	1.34715	0.621	0.162	3.49717e-05	LOC100294145	Corticotrope1
SOX4	3.55718e-14	1.34495	0.979	0.703	5.73062e-10	SOX4	Corticotrope1
HIF3A	5.35118e-13	1.31011	0.968	0.716	8.62074e-09	HIF3A	Corticotrope1
PAPSS1	1.12058e-13	1.3077	0.958	0.622	1.80526e-09	PAPSS1	Corticotrope1
ZNF528-AS1	1.03607e-10	1.30491	0.589	0.081	1.6691e-06	ZNF528-AS1	Corticotrope1
IGF2BP3	2.15413e-07	1.29888	0.432	0.081	0.0034703	IGF2BP3	Corticotrope1
CSF3R	3.97706e-07	1.29875	0.368	0.041	0.00640704	CSF3R	Corticotrope1
LCOR	1.10027e-10	1.26596	0.747	0.257	1.77254e-06	LCOR	Corticotrope1
RASSF6	1.70166e-08	1.23279	0.695	0.257	0.000274137	RASSF6	Corticotrope1
ACOT9	3.66921e-08	1.22511	0.716	0.311	0.00059111	ACOT9	Corticotrope1
RNPC3	1.37002e-09	1.22189	0.842	0.446	2.2071e-05	RNPC3	Corticotrope1
WASF2	2.32624e-08	1.21734	0.758	0.365	0.000374756	WASF2	Corticotrope1
MIS18BP1	2.89472e-08	1.21675	0.737	0.324	0.00046634	MIS18BP1	Corticotrope1
PGF	1.14814e-07	1.18105	0.589	0.189	0.00184966	PGF	Corticotrope1
SIMC1	5.41567e-09	1.18037	0.747	0.365	8.72465e-05	SIMC1	Corticotrope1
KLHL8	4.78722e-07	1.16041	0.526	0.162	0.00771222	KLHL8	Corticotrope1
IGF2BP1	2.90615e-11	1.15761	0.579	0.068	4.68181e-07	IGF2BP1	Corticotrope1
GNPDA1	1.51991e-08	1.14871	0.747	0.338	0.000244858	GNPDA1	Corticotrope1
2020-09-11	7.51634e-08	1.14464	0.8	0.365	0.00121088	2020-09-11	Corticotrope1
FAM107A	3.36998e-09	1.14369	0.832	0.514	5.42904e-05	FAM107A	Corticotrope1
HMGA2	2.50003e-08	1.1043	0.537	0.122	0.000402755	HMGA2	Corticotrope1
ARHGAP36	2.25893e-07	1.09944	0.926	0.838	0.00363914	ARHGAP36	Corticotrope1
GLUL	1.98438e-11	1.09841	0.979	0.905	3.19684e-07	GLUL	Corticotrope1
ITM2A	8.65716e-09	1.09472	0.758	0.324	0.000139467	ITM2A	Corticotrope1
SULT1E1	1.13624e-12	1.09361	0.874	0.405	1.83049e-08	SULT1E1	Corticotrope1
LOC728554	2.41397e-10	1.07354	0.926	0.581	3.88891e-06	LOC728554	Corticotrope1
GRIA4	5.89423e-07	1.0623	0.621	0.243	0.00949561	GRIA4	Corticotrope1
CXXC4	3.00093e-07	1.05422	0.726	0.351	0.0048345	CXXC4	Corticotrope1
SPP1	4.04815e-07	1.04564	0.874	0.608	0.00652157	SPP1	Corticotrope1
DMRTA2	1.74103e-07	1.04234	0.526	0.135	0.0028048	DMRTA2	Corticotrope1
ARHGEF3	1.09931e-07	1.0354	0.8	0.554	0.00177099	ARHGEF3	Corticotrope1
JAK1	6.65108e-08	1.02834	0.884	0.662	0.00107149	JAK1	Corticotrope1
RAB31	3.5787e-07	1.00994	0.716	0.324	0.00576528	RAB31	Corticotrope1
INSR	7.23003e-09	1.00298	0.979	0.77	0.000116476	INSR	Corticotrope1
ZNF317	1.14503e-07	1.00032	0.505	0.135	0.00184464	ZNF317	Corticotrope1
GPC6	1.07096e-07	0.999889	0.663	0.257	0.00172531	GPC6	Corticotrope1
LTBP1	2.84816e-08	0.984098	0.589	0.162	0.000458838	LTBP1	Corticotrope1
SSX2IP	1.26448e-08	0.967191	0.884	0.554	0.000203708	SSX2IP	Corticotrope1
NRXN1	9.42249e-08	0.96595	0.842	0.622	0.00151796	NRXN1	Corticotrope1
S100A11	1.69061e-10	0.953946	0.968	0.919	2.72358e-06	S100A11	Corticotrope1
CHMP4C	6.13658e-07	0.946019	0.716	0.324	0.00988603	CHMP4C	Corticotrope1
TMSB15B	1.53602e-07	0.941339	0.821	0.5	0.00247453	TMSB15B	Corticotrope1
SNX6	9.63466e-08	0.937082	0.926	0.608	0.00155214	SNX6	Corticotrope1
ZKSCAN1	2.00458e-09	0.928762	0.863	0.486	3.22939e-05	ZKSCAN1	Corticotrope1
AP1M2	1.73944e-07	0.928353	0.832	0.541	0.00280224	AP1M2	Corticotrope1
KIF1A	5.11996e-11	0.924947	0.989	0.784	8.24825e-07	KIF1A	Corticotrope1
HIF1A	4.00413e-07	0.914394	0.737	0.338	0.00645066	HIF1A	Corticotrope1
CRABP2	7.17349e-08	0.902171	0.926	0.73	0.00115565	CRABP2	Corticotrope1
IGSF1	1.80347e-12	0.889334	1	0.986	2.90539e-08	IGSF1	Corticotrope1
THOC3	1.17705e-10	0.878497	0.926	0.541	1.89623e-06	THOC3	Corticotrope1
PGRMC1	2.348e-11	0.869001	0.968	0.824	3.78263e-07	PGRMC1	Corticotrope1
PITX2	9.26787e-08	0.859873	0.895	0.676	0.00149305	PITX2	Corticotrope1
LIPA	2.5414e-08	0.855898	0.905	0.716	0.00040942	LIPA	Corticotrope1
GPX7	7.79917e-09	0.844119	0.895	0.527	0.000125645	GPX7	Corticotrope1
C2orf68	8.56411e-08	0.842786	0.989	0.838	0.00137968	C2orf68	Corticotrope1
C1orf54	1.13728e-08	0.839337	0.768	0.311	0.000183216	C1orf54	Corticotrope1
NSDHL	2.33891e-08	0.82757	0.853	0.459	0.000376798	NSDHL	Corticotrope1
FAM161A	4.75402e-08	0.827142	0.789	0.338	0.000765873	FAM161A	Corticotrope1
EZR	1.15068e-09	0.821556	0.968	0.865	1.85375e-05	EZR	Corticotrope1
FAM213A	4.62471e-13	0.820039	1	0.946	7.45041e-09	FAM213A	Corticotrope1
CPNE1	2.84582e-08	0.818346	0.916	0.757	0.000458462	CPNE1	Corticotrope1
BMP3	7.93099e-08	0.810802	0.389	0.041	0.00127768	BMP3	Corticotrope1
POGZ	1.71791e-07	0.805976	0.884	0.527	0.00276755	POGZ	Corticotrope1
TXNIP	2.20482e-08	0.804771	0.916	0.757	0.000355196	TXNIP	Corticotrope1
ADAMTS6	2.17701e-07	0.780125	0.337	0.014	0.00350717	ADAMTS6	Corticotrope1
ATP6V1B2	4.60603e-09	0.764615	0.989	0.919	7.42032e-05	ATP6V1B2	Corticotrope1
RBFOX2	1.59939e-08	0.763428	1	0.716	0.000257662	RBFOX2	Corticotrope1
YIPF6	3.91691e-08	0.756404	0.916	0.784	0.000631014	YIPF6	Corticotrope1
BIRC5	2.34532e-08	0.749822	0.547	0.108	0.000377832	BIRC5	Corticotrope1
PKN2	3.03337e-07	0.746199	0.905	0.608	0.00488676	PKN2	Corticotrope1
SERBP1	2.83507e-08	0.746086	0.979	0.851	0.00045673	SERBP1	Corticotrope1
HIST1H4J	8.93692e-08	0.74264	0.895	0.541	0.00143974	HIST1H4J	Corticotrope1
DNMT3A	5.80847e-08	0.739261	0.811	0.365	0.000935744	DNMT3A	Corticotrope1
DYNC1I2	4.96409e-09	0.731886	0.989	0.892	7.99715e-05	DYNC1I2	Corticotrope1
SMARCE1	1.8515e-07	0.701768	0.958	0.824	0.00298277	SMARCE1	Corticotrope1
ADI1	5.24578e-07	0.693104	0.958	0.824	0.00845095	ADI1	Corticotrope1
NEK2	4.45694e-07	0.69181	0.484	0.108	0.00718013	NEK2	Corticotrope1
CETN2	9.81683e-09	0.690002	1	0.973	0.000158149	CETN2	Corticotrope1
LTA4H	4.42985e-07	0.687051	0.926	0.703	0.00713649	LTA4H	Corticotrope1
TOP2A	1.97075e-09	0.685036	0.726	0.216	3.17488e-05	TOP2A	Corticotrope1
PUM1	3.06859e-07	0.677214	0.926	0.689	0.0049435	PUM1	Corticotrope1
CYP26A1	3.31869e-10	0.669121	0.6	0.108	5.34641e-06	CYP26A1	Corticotrope1
ANKRD49	6.2205e-08	0.639579	0.621	0.162	0.00100212	ANKRD49	Corticotrope1
ARL16	2.40199e-07	0.631287	0.937	0.649	0.00386961	ARL16	Corticotrope1
THRAP3	4.34705e-07	0.629406	0.979	0.892	0.00700309	THRAP3	Corticotrope1
KIF5B	3.75553e-07	0.626626	0.968	0.851	0.00605016	KIF5B	Corticotrope1
TMSB4X	8.03751e-08	0.613785	1	1	0.00129484	TMSB4X	Corticotrope1
LMAN1	1.32998e-07	0.607696	0.958	0.946	0.0021426	LMAN1	Corticotrope1
SON	1.28745e-11	0.597408	1	1	2.07407e-07	SON	Corticotrope1
COX7A2L	1.6052e-08	0.596726	0.989	0.959	0.000258597	COX7A2L	Corticotrope1
RCN1	1.40521e-11	0.587476	1	1	2.2638e-07	RCN1	Corticotrope1
UBE2C	1.42562e-09	0.583552	0.8	0.27	2.29667e-05	UBE2C	Corticotrope1
LDHB	7.83562e-09	0.58224	1	0.932	0.000126232	LDHB	Corticotrope1
APOLD1	2.92885e-07	0.574371	0.621	0.216	0.00471838	APOLD1	Corticotrope1
DHRS3	3.66311e-08	0.550323	0.747	0.284	0.000590127	DHRS3	Corticotrope1
TEAD3	4.40931e-07	0.547167	0.326	0.014	0.0071034	TEAD3	Corticotrope1
HMGN1	4.19148e-09	0.527354	1	1	6.75247e-05	HMGN1	Corticotrope1
PLXND1	9.30193e-09	0.517582	0.495	0.068	0.000149854	PLXND1	Corticotrope1
RIIAD1	4.18543e-07	-0.525587	0.211	0.581	0.00674273	RIIAD1	Corticotrope2
SCG2	9.51865e-10	-0.537189	1	1	1.53345e-05	SCG2	Corticotrope2
UBC	3.17445e-07	-0.617032	1	1	0.00511403	UBC	Corticotrope2
HSP90AA1	7.49175e-08	-0.624244	1	1	0.00120692	HSP90AA1	Corticotrope2
SCG5	1.15376e-11	-0.65571	1	1	1.85871e-07	SCG5	Corticotrope2
ALDH2	1.23827e-08	-0.684021	0.253	0.703	0.000199485	ALDH2	Corticotrope2
PCSK1N	1.01031e-09	-0.709194	1	1	1.62761e-05	PCSK1N	Corticotrope2
FOS	2.34317e-07	-0.717818	0.989	1	0.00377485	FOS	Corticotrope2
LGALS3BP	5.26311e-09	-0.756463	0.947	0.973	8.47888e-05	LGALS3BP	Corticotrope2
MT1E	5.9996e-08	-0.763783	0.095	0.473	0.000966536	MT1E	Corticotrope2
B2M	1.14214e-10	-0.799431	1	1	1.83999e-06	B2M	Corticotrope2
TRIM7	4.3793e-07	-0.835141	0.2	0.568	0.00705505	TRIM7	Corticotrope2
BEX5	1.26e-08	-0.891479	0.716	0.932	0.000202986	BEX5	Corticotrope2
SNHG9	1.00773e-07	-0.911658	0.674	0.905	0.00162346	SNHG9	Corticotrope2
OTOS	1.28052e-07	-0.968849	0.547	0.811	0.00206292	OTOS	Corticotrope2
DNER	3.10344e-09	-0.988568	0.168	0.622	4.99965e-05	DNER	Corticotrope2
NSG1	2.13499e-07	-0.989797	0.779	0.932	0.00343947	NSG1	Corticotrope2
VGF	1.48391e-07	-0.992371	0.105	0.459	0.00239058	VGF	Corticotrope2
CXCL8	1.60072e-08	-0.993711	0.158	0.541	0.000257875	CXCL8	Corticotrope2
RBP4	1.72581e-07	-1.03389	0.516	0.851	0.00278028	RBP4	Corticotrope2
SLC7A14	1.14374e-07	-1.03455	0.063	0.392	0.00184257	SLC7A14	Corticotrope2
EGR1	2.39363e-09	-1.04447	0.926	1	3.85614e-05	EGR1	Corticotrope2
AGR2	7.39858e-12	-1.04945	0.6	0.919	1.19191e-07	AGR2	Corticotrope2
CD74	1.76716e-07	-1.07786	0.484	0.784	0.00284689	CD74	Corticotrope2
HLA-A	1.5482e-10	-1.0784	0.589	0.932	2.49416e-06	HLA-A	Corticotrope2
HSPA6	1.61951e-10	-1.09874	0.316	0.77	2.60904e-06	HSPA6	Corticotrope2
HSPA7	4.77801e-07	-1.1287	0.137	0.514	0.00769738	HSPA7	Corticotrope2
TOB1	4.47904e-07	-1.14768	0.884	0.973	0.00721573	TOB1	Corticotrope2
CTGF	2.35916e-08	-1.16158	0.516	0.757	0.000380061	CTGF	Corticotrope2
TAGLN3	2.10823e-08	-1.1749	0.642	0.865	0.000339635	TAGLN3	Corticotrope2
BTG2	1.36161e-10	-1.17821	0.874	0.973	2.19355e-06	BTG2	Corticotrope2
HSPB1	3.05824e-07	-1.1798	0.905	0.973	0.00492683	HSPB1	Corticotrope2
BAG3	2.72179e-08	-1.19543	0.179	0.581	0.00043848	BAG3	Corticotrope2
NPTX2	1.81039e-09	-1.21571	0.011	0.351	2.91653e-05	NPTX2	Corticotrope2
A1BG	2.90695e-08	-1.21777	0.221	0.635	0.00046831	A1BG	Corticotrope2
CSRNP1	6.16597e-08	-1.22626	0.516	0.757	0.000993338	CSRNP1	Corticotrope2
HLA-B	1.64399e-09	-1.23371	0.579	0.851	2.64848e-05	HLA-B	Corticotrope2
NR0B1	4.1537e-07	-1.25898	0.063	0.378	0.00669162	NR0B1	Corticotrope2
JUNB	3.40576e-13	-1.27672	0.937	0.986	5.48668e-09	JUNB	Corticotrope2
NENF	6.37368e-09	-1.27717	0.695	0.932	0.00010268	NENF	Corticotrope2
HSPA2	9.18e-09	-1.27774	0.432	0.743	0.00014789	HSPA2	Corticotrope2
HSPA1B	8.1387e-11	-1.3099	0.937	0.959	1.31114e-06	HSPA1B	Corticotrope2
PARD6A	3.26883e-07	-1.31534	0.158	0.5	0.00526609	PARD6A	Corticotrope2
NEFM	1.176e-07	-1.35947	0.242	0.622	0.00189454	NEFM	Corticotrope2
CA8	4.84756e-09	-1.41941	0.032	0.392	7.80942e-05	CA8	Corticotrope2
HSPA1A	4.21057e-13	-1.42468	0.958	0.986	6.78322e-09	HSPA1A	Corticotrope2
CREM	2.38409e-08	-1.44675	0.768	0.892	0.000384077	CREM	Corticotrope2
PGM2L1	5.51798e-07	-1.45105	0.358	0.649	0.00888947	PGM2L1	Corticotrope2
CLU	5.21466e-15	-1.45711	0.874	0.959	8.40082e-11	CLU	Corticotrope2
FOSB	8.6264e-09	-1.47567	0.716	0.905	0.000138971	FOSB	Corticotrope2
CGA	4.62318e-13	-1.49575	0.958	0.986	7.44794e-09	CGA	Corticotrope2
PTPRN	7.10031e-11	-1.50527	0.368	0.824	1.14386e-06	PTPRN	Corticotrope2
TMEM130	6.17365e-11	-1.55243	0.368	0.797	9.94575e-07	TMEM130	Corticotrope2
NR4A2	2.80718e-08	-1.57569	0.621	0.851	0.000452236	NR4A2	Corticotrope2
TGFBR3L	5.49119e-15	-1.59762	0.305	0.865	8.84631e-11	TGFBR3L	Corticotrope2
ATF3	9.5509e-09	-1.65442	0.526	0.824	0.000153865	ATF3	Corticotrope2
CDKN1A	1.88017e-10	-1.65509	0.232	0.676	3.02895e-06	CDKN1A	Corticotrope2
TCEAL6	8.18589e-17	-1.65633	0.042	0.662	1.31875e-12	TCEAL6	Corticotrope2
NPAS4	4.22761e-08	-1.66994	0.126	0.514	0.000681068	NPAS4	Corticotrope2
ZNF331	1.77744e-12	-1.75853	0.537	0.892	2.86346e-08	ZNF331	Corticotrope2
PCSK1	1.40319e-10	-1.8605	0.474	0.824	2.26054e-06	PCSK1	Corticotrope2
CXCL13	4.26238e-07	-1.90185	0	0.243	0.00686669	CXCL13	Corticotrope2
LGALS3	7.00484e-10	-1.91085	0.326	0.73	1.12848e-05	LGALS3	Corticotrope2
DNAJB1	3.69174e-11	-1.963	0.916	0.946	5.94739e-07	DNAJB1	Corticotrope2
IFI6	3.01489e-12	-2.02559	0.821	0.959	4.85698e-08	IFI6	Corticotrope2
ARC	2.46414e-10	-2.08825	0.126	0.554	3.96973e-06	ARC	Corticotrope2
NR4A1	5.8245e-20	-2.47548	0.726	0.959	9.38326e-16	NR4A1	Corticotrope2
DUSP2	1.06113e-14	-3.01234	0.263	0.797	1.70948e-10	DUSP2	Corticotrope2
