# Supplementary material for: Single-cell transcriptomics identifies divergent developmental lineage trajectories during human pituitary development
Source: Nat Commun. 2020 Oct 19;11:5275. doi: 10.1038/s41467-020-19012-4 (PMC7572359; doi:10.1038/s41467-020-19012-4)
Supplement: Supplementary file 7 — Dataset 5 [file 41467_2020_19012_MOESM7_ESM.xlsx]

## Sheet: README
Supplementary Data 5: DEGs between each two of the somatotrope, the lactotrope and the thyrotrope.
Significant DEGs were selected from genes with p_val_adj ≤ 0.01 and avg_logFC ≥ 0.5 were compared further: Pro.PIT1_all versus Stem; Pro.PIT1_all versus Pre.Som(for somatotrope lineage) or Pre.Thy (for thyrotrope lineage); Pro.PIT1_all(for somatotrope and lactotrope lineage) or Pre.Thy (for thyrotrope lineage) versus hormone-producing cell (HPC) of each lineage. P values are determined by two-sid…
p_val	P value
avg_logFC	average log fold change
pct.1	ratio of cells in this cluster that expressed the gene
pct.2	ratio of cells in the other cluster that expressed the gene
p_val_adj	Bonferroni corrected P value that used all genes in the data set
gene	gene name
cell_membrane	if this gene is annotated as Cell membrane [KW-1003] in uniprot database
TF	if this gene is annotated as transcription factor
cell_type	name of cell type
ProPIT1all_Stem_up_avglogFC	Pro.PIT1_all versus Stem: avglogFC of upregulated genes
ProPIT1all_Stem_up_P	Pro.PIT1_all versus Stem: P value of upregulated genes
ProPIT1all_Stem_up_Padj	Pro.PIT1_all versus Stem: Bonferroni corrected P value of upregulated genes
ProPIT1all_Pre_avglogFC	Pro.PIT1_all versus Pre.Som(for somatotrope lineage) or Pre.Thy (for thyrotrope lineage): avglogFC of upregulated (>0) genes or downregulated (<0) genes
ProPIT1all_Pre_P	Pro.PIT1_all versus Pre.Som(for somatotrope lineage) or Pre.Thy (for thyrotrope lineage): P value of upregulated genes
ProPIT1all_Pre_Padj	Pro.PIT1_all versus Pre.Som(for somatotrope lineage) or Pre.Thy (for thyrotrope lineage): Bonferroni corrected P value of upregulated genes
Pre_mature_avglogFC	Pro.PIT1_all(for somatotrope and lactotrope lineage) or Pre.Thy (for thyrotrope lineage) versus HPC: avglogFC of (>0) genes or downregulated (<0) genes
Pre_mature_P	Pro.PIT1_all(for somatotrope and lactotrope lineage) or Pre.Thy (for thyrotrope lineage) versus HPC: P value of upregulated genes
Pre_mature_Padj	Pro.PIT1_all(for somatotrope and lactotrope lineage) or Pre.Thy (for thyrotrope lineage) versus HPC: Bonferroni corrected P value of upregulated genes

## Sheet: DEGs_SomatotropeVS.Lactotrope
p_val	avg_logFC	pct.1	pct.2	p_val_adj	gene	cell_membrane	TF	cell_type	ProPIT1all_Stem_up_avglogFC	ProPIT1all_Stem_up_P	ProPIT1all_Stem_up_Padj	ProPIT1all_Pre_avglogFC	ProPIT1all_Pre_P	ProPIT1all_Pre_Padj	Pre_mature_avglogFC	Pre_mature_P	Pre_mature_Padj
9.94376e-61	-2.69327	0.683	0.978	2.05269e-56	LGALS3	FALSE	FALSE	Lactotrope	na	na	na	-1.71968	2.97173e-13	6.13455e-09	-2.4171	4.21314e-39	8.69719e-35
1.58796e-60	-1.58721	0.993	1	3.27802e-56	CHGA	FALSE	FALSE	Lactotrope	0.628239	3.09595e-12	6.39096e-08	-0.827743	9.73999e-11	2.01063e-06	-0.881454	5.97814e-23	1.23407e-18
7.77452e-56	-1.76503	0.797	0.978	1.60489e-51	TAGLN3	FALSE	FALSE	Lactotrope	2.04543	2.47091e-28	5.1007e-24	-0.683088	2.22847e-09	4.60022e-05	-0.900746	3.05269e-18	6.30167e-14
7.44178e-54	-2.43656	0.734	0.971	1.53621e-49	RTN1	FALSE	FALSE	Lactotrope	1.39591	7.58339e-06	0.156544	-1.28958	2.00044e-11	4.12951e-07	-1.46276	2.17334e-26	4.48643e-22
1.42978e-53	-2.45356	0.085	0.584	2.95149e-49	RIT2	TRUE	FALSE	Lactotrope	na	na	na	-1.1241	0.0231707	1	-2.16411	1.06956e-22	2.20789e-18
5.68065e-50	-0.98142	0.991	1	1.17266e-45	STMN1	FALSE	FALSE	Lactotrope	0.675528	2.25642e-26	4.65792e-22	-0.172952	0.00939146	1	0.144158	0.0655546	1
4.5128e-49	-1.75698	0.67	0.956	9.31578e-45	TLE4	FALSE	FALSE	Lactotrope	0.555899	4.19331e-07	0.00865625	-0.137111	0.303988	1	na	na	na
2.55298e-45	-2.41938	0.34	0.796	5.27011e-41	ANGPT1	FALSE	FALSE	Lactotrope	1.82165	3.94174e-11	8.13694e-07	-0.328137	0.00649077	1	-0.411421	1.71293e-08	0.000353601
1.19182e-44	-1.80687	0.593	0.912	2.46028e-40	SYT1	FALSE	FALSE	Lactotrope	na	na	na	na	na	na	0.207929	0.303256	1
1.32434e-43	-1.64038	0.764	0.971	2.73382e-39	DIO2	FALSE	FALSE	Lactotrope	1.61106	0.00248629	1	-1.48974	1.25779e-19	2.59645e-15	-0.957052	7.96452e-28	1.64412e-23
1.21897e-40	-1.17194	0.915	0.985	2.51633e-36	MAP1B	FALSE	FALSE	Lactotrope	1.7329	2.89358e-45	5.97321e-41	-0.297957	9.92702e-05	1	0.150086	0.362808	1
1.297e-40	-0.566205	1	1	2.67739e-36	NGFRAP1	FALSE	FALSE	Lactotrope	na	na	na	-0.277646	4.88381e-06	0.100816	-0.291405	1.82181e-10	3.76076e-06
7.32866e-40	-1.83751	0.569	0.891	1.51286e-35	MLLT11	FALSE	FALSE	Lactotrope	1.53795	1.5539e-14	3.20771e-10	-0.619213	4.75595e-06	0.0981771	na	na	na
8.23417e-38	-1.57701	0.048	0.409	1.69978e-33	LUZP2	FALSE	TRUE	Lactotrope	0.706008	9.15475e-07	0.0188982	-0.798801	0.00172222	1	na	na	na
1.75726e-37	-1.09959	0.945	0.978	3.62751e-33	OCIAD2	FALSE	FALSE	Lactotrope	0.511659	3.98407e-09	8.22432e-05	-0.17942	0.0134696	1	-0.320377	4.0301e-06	0.0831934
5.11655e-37	-2.61817	0.562	0.949	1.05621e-32	PRL	FALSE	FALSE	Lactotrope	1.16194	7.43078e-08	0.00153394	2.11255	0.948973	1	-2.26583	1.1976e-40	2.47221e-36
1.60953e-36	-0.58346	1	1	3.32256e-32	CALM2	FALSE	FALSE	Lactotrope	na	na	na	-0.187871	0.0164042	1	-0.21987	5.99407e-06	0.123735
5.31569e-36	-1.16069	0.987	0.993	1.09732e-31	MDK	FALSE	FALSE	Lactotrope	na	na	na	-0.548259	2.08495e-07	0.00430397	-0.250638	0.00516772	1
2.73415e-35	-1.41561	0.719	0.949	5.6441e-31	ACOT7	FALSE	FALSE	Lactotrope	0.75455	0.00746655	1	-0.758432	1.19054e-05	0.245762	-1.79841	1.06521e-30	2.19891e-26
4.16271e-35	-2.78999	0.388	0.781	8.59308e-31	PCP4	FALSE	FALSE	Lactotrope	na	na	na	-0.64971	0.0543122	1	-1.69273	1.8235e-26	3.76425e-22
1.06857e-34	-1.74076	0.63	0.861	2.20585e-30	SIX6	FALSE	TRUE	Lactotrope	na	na	na	na	na	na	-0.480342	8.31453e-06	0.171637
4.1325e-34	-0.921451	0.997	1	8.53071e-30	PEG10	FALSE	FALSE	Lactotrope	1.80118	5.15183e-42	1.06349e-37	-0.558577	3.04835e-09	6.29271e-05	na	na	na
6.66655e-34	-1.40397	0.789	0.949	1.37618e-29	GNG3	TRUE	FALSE	Lactotrope	1.61568	4.8754e-14	1.00643e-09	-1.31558	1.20864e-17	2.49499e-13	-1.29108	1.94825e-22	4.02178e-18
2.35304e-33	-0.794576	1	1	4.85737e-29	PCSK1N	FALSE	FALSE	Lactotrope	0.69733	9.3836e-11	1.93706e-06	-0.283868	0.000112823	1	-0.653908	4.5169e-16	9.32423e-12
2.48774e-33	-1.90302	0.229	0.65	5.13544e-29	STMN4	FALSE	FALSE	Lactotrope	1.65377	2.65892e-07	0.00548882	-0.924063	4.14574e-07	0.00855806	-0.797944	1.16212e-12	2.39896e-08
2.46103e-32	-1.34759	0.033	0.328	5.0803e-28	NXPH1	FALSE	FALSE	Lactotrope	na	na	na	-0.548146	0.00182693	1	-1.3237	2.40401e-12	4.9626e-08
2.80492e-32	-1.37572	0.852	0.934	5.7902e-28	HN1	FALSE	FALSE	Lactotrope	1.19375	8.42547e-22	1.73927e-17	-0.600664	1.73375e-08	0.000357898	0.140866	0.695602	1
1.4849e-31	-1.64221	0.365	0.774	3.06528e-27	PARM1	TRUE	FALSE	Lactotrope	na	na	na	-0.288782	0.192394	1	-1.35429	3.30416e-22	6.82078e-18
7.03069e-31	-0.971788	0.913	0.971	1.45135e-26	LY6H	TRUE	FALSE	Lactotrope	na	na	na	-0.856938	4.62454e-09	9.54644e-05	-1.31834	5.03236e-27	1.03883e-22
1.24504e-30	-0.575027	1	1	2.57013e-26	H3F3B	FALSE	FALSE	Lactotrope	na	na	na	na	na	na	0.272788	0.000379851	1
1.80159e-30	-1.00479	0.847	0.964	3.71902e-26	NSG1	FALSE	FALSE	Lactotrope	0.769576	3.42762e-08	0.000707563	-0.170653	0.00240404	1	-0.616062	4.67339e-14	9.64728e-10
2.72118e-30	-1.38786	0.496	0.818	5.61733e-26	ALCAM	TRUE	FALSE	Lactotrope	na	na	na	0.292752	0.220328	1	-0.783281	8.14799e-15	1.68199e-10
3.74543e-30	-0.550662	1	1	7.7317e-26	CFL1	TRUE	FALSE	Lactotrope	na	na	na	-0.131161	0.034958	1	na	na	na
6.21855e-30	-0.640156	1	1	1.28369e-25	TUBA1A	FALSE	FALSE	Lactotrope	0.906218	9.35436e-35	1.93102e-30	-0.2768	0.000102994	1	0.145319	0.266231	1
6.59079e-30	-1.06846	0.847	0.964	1.36054e-25	RTN4	TRUE	FALSE	Lactotrope	na	na	na	na	na	na	-0.697333	1.93069e-14	3.98553e-10
1.14535e-29	-1.20736	0.836	0.978	2.36435e-25	ARHGAP36	FALSE	FALSE	Lactotrope	1.21048	1.40355e-13	2.89735e-09	0.419163	0.0358631	1	-1.01077	7.25366e-17	1.49737e-12
1.4069e-29	-1.13656	0.732	0.949	2.90425e-25	DPYSL2	FALSE	FALSE	Lactotrope	0.678955	2.95114e-08	0.000609204	-0.361154	1.9623e-05	0.405078	na	na	na
2.02654e-29	-0.528032	1	1	4.18339e-25	PTMA	FALSE	FALSE	Lactotrope	na	na	na	na	na	na	0.232336	0.000200684	1
4.02592e-29	-1.12797	0.181	0.577	8.31072e-25	ATP1A3	TRUE	FALSE	Lactotrope	0.640371	5.38198e-06	0.1111	-0.455107	0.000114628	1	-0.512953	8.38341e-09	0.000173059
1.36967e-28	-1.38775	0.327	0.73	2.82741e-24	SYBU	FALSE	FALSE	Lactotrope	1.52957	1.91291e-18	3.94883e-14	-0.218739	0.00988116	1	-0.332609	0.000385276	1
4.51662e-28	-0.62116	0.997	1	9.32366e-24	MORF4L1	FALSE	FALSE	Lactotrope	na	na	na	0.140022	0.411206	1	na	na	na
5.25912e-28	-1.42482	0.713	0.891	1.08564e-23	ALDH1A1	FALSE	FALSE	Lactotrope	na	na	na	-0.672155	0.000505139	1	-0.985759	1.54063e-12	3.18033e-08
8.14076e-28	-1.73501	0.156	0.518	1.6805e-23	FGF13	FALSE	FALSE	Lactotrope	na	na	na	-0.573423	0.0125213	1	-0.963154	3.4682e-09	7.15941e-05
1.95221e-27	-1.76092	0.169	0.533	4.02996e-23	GULP1	FALSE	FALSE	Lactotrope	na	na	na	-1.37488	3.70436e-07	0.0076469	-1.38847	5.85867e-13	1.20941e-08
3.62401e-27	-0.579639	0.988	1	7.48104e-23	YWHAQ	FALSE	FALSE	Lactotrope	na	na	na	-0.247176	0.000729753	1	na	na	na
6.31833e-27	-2.07187	0.051	0.336	1.30429e-22	FEV	FALSE	TRUE	Lactotrope	na	na	na	-1.74049	2.78487e-08	0.00057488	-1.9634	3.85011e-13	7.94778e-09
8.17981e-27	-0.760437	0.975	1	1.68856e-22	PKM	FALSE	TRUE	Lactotrope	na	na	na	0.158829	0.205901	1	-0.15276	0.0312558	1
1.10033e-26	-1.12007	0.773	0.934	2.27141e-22	CADM1	TRUE	FALSE	Lactotrope	0.863254	7.04624e-18	1.45456e-13	-0.225018	0.0658216	1	0.483247	0.000186186	1
5.07605e-26	-1.2862	0.12	0.474	1.04785e-21	RYR2	FALSE	FALSE	Lactotrope	1.60118	6.27787e-30	1.29594e-25	-0.540835	0.00745319	1	0.152879	0.792845	1
9.76757e-26	-1.26102	0.737	0.891	2.01632e-21	TUBB2B	FALSE	FALSE	Lactotrope	1.76284	2.88304e-30	5.95145e-26	-0.267551	0.000153767	1	0.314468	0.937679	1
1.63748e-25	-1.49351	0.327	0.693	3.38024e-21	ELAVL4	FALSE	FALSE	Lactotrope	1.76185	4.51293e-20	9.31603e-16	-0.212508	0.115955	1	na	na	na
9.00002e-25	-0.667751	0.948	0.993	1.85787e-20	ZBTB20	FALSE	TRUE	Lactotrope	0.64374	9.83087e-08	0.00202939	0.472127	0.013993	1	na	na	na
1.22637e-24	-1.26113	0.078	0.38	2.53159e-20	MAP3K5	FALSE	FALSE	Lactotrope	na	na	na	na	na	na	-0.900259	9.68322e-10	1.99891e-05
1.07249e-23	-0.602681	0.983	0.978	2.21394e-19	LUC7L3	FALSE	FALSE	Lactotrope	na	na	na	-0.158171	0.0912048	1	na	na	na
1.27774e-23	-1.02129	0.705	0.898	2.63763e-19	SSBP2	FALSE	FALSE	Lactotrope	0.502116	0.00198333	1	na	na	na	-0.16711	0.0017235	1
1.85244e-23	-1.00216	0.042	0.292	3.824e-19	PDE2A	TRUE	FALSE	Lactotrope	na	na	na	na	na	na	-0.951373	1.44091e-08	0.000297448
2.44796e-23	-1.22526	0.148	0.489	5.05332e-19	VAT1L	FALSE	FALSE	Lactotrope	na	na	na	-0.969198	0.000126031	1	-0.901058	2.54058e-10	5.24452e-06
2.98522e-23	-1.46788	0.14	0.467	6.16238e-19	SYNPR	FALSE	FALSE	Lactotrope	0.842974	0.000527377	1	0.198093	0.0870788	1	-0.241103	5.06267e-05	1
5.5905e-23	-0.612849	0.961	0.993	1.15405e-18	USP11	FALSE	FALSE	Lactotrope	na	na	na	-0.542352	2.05082e-09	4.23351e-05	-0.46792	6.39717e-10	1.32057e-05
5.91793e-23	-1.9444	0.292	0.62	1.22164e-18	NOV	TRUE	FALSE	Lactotrope	1.04035	6.06184e-05	1	-1.16129	5.85621e-09	0.00012089	-1.20499	2.4345e-11	5.02553e-07
7.35745e-23	-1.06875	0.632	0.898	1.5188e-18	C21orf58	FALSE	FALSE	Lactotrope	na	na	na	-0.668879	0.0061548	1	-1.13782	2.16856e-19	4.47657e-15
2.06542e-22	-0.95328	0.981	0.993	4.26365e-18	SCG2	FALSE	FALSE	Lactotrope	0.664794	5.12673e-05	1	-1.53442	1.14353e-20	2.36059e-16	-1.79709	1.28801e-31	2.65884e-27
2.25687e-22	-1.18717	0.764	0.883	4.65886e-18	TUBB3	FALSE	FALSE	Lactotrope	2.10041	2.69783e-45	5.56912e-41	-0.25714	0.012332	1	0.682913	2.56056e-06	0.0528577
3.23882e-22	-0.947165	0.758	0.927	6.68589e-18	MAP2	FALSE	FALSE	Lactotrope	0.68241	4.3604e-06	0.0900117	-0.324124	0.00499703	1	-0.218253	3.17117e-05	0.654624
5.39237e-22	-0.879758	0.813	0.942	1.11315e-17	FHL1	FALSE	FALSE	Lactotrope	na	na	na	-0.6565	1.32278e-06	0.0273062	-0.725228	7.48246e-12	1.5446e-07
5.44923e-22	-0.92834	0.025	0.234	1.12488e-17	CACNA1E	FALSE	FALSE	Lactotrope	na	na	na	-0.506447	0.112979	1	-0.551144	1.86901e-05	0.38582
1.13475e-21	-1.08171	0.528	0.81	2.34246e-17	REC8	FALSE	FALSE	Lactotrope	na	na	na	-0.364042	0.000746991	1	-0.463781	2.23782e-06	0.0461954
1.19863e-21	-0.615791	0.965	0.993	2.47433e-17	IP6K2	FALSE	FALSE	Lactotrope	na	na	na	-0.297267	0.000726767	1	-0.208834	0.00040344	1
1.76223e-21	-0.552742	0.981	0.971	3.63776e-17	BEX4	FALSE	FALSE	Lactotrope	na	na	na	-0.362393	0.000139681	1	-0.608921	4.59138e-15	9.47798e-11
2.36564e-21	-1.17782	0.803	0.861	4.88339e-17	SIX1	FALSE	TRUE	Lactotrope	na	na	na	-0.130782	0.0220232	1	na	na	na
2.89709e-21	-1.10068	0.213	0.555	5.98047e-17	TLL2	FALSE	FALSE	Lactotrope	na	na	na	-0.973785	4.09416e-07	0.00845157	-0.537517	4.78621e-08	0.000988018
3.19623e-21	-1.48057	0.103	0.401	6.59797e-17	ERICH3	FALSE	FALSE	Lactotrope	na	na	na	-0.327108	0.0364753	1	-0.978893	8.0609e-10	1.66401e-05
3.98611e-21	-1.09877	0.072	0.343	8.22852e-17	STYK1	FALSE	FALSE	Lactotrope	na	na	na	na	na	na	-1.20192	8.04317e-13	1.66035e-08
5.8353e-21	-1.18098	0.68	0.861	1.20458e-16	COTL1	FALSE	FALSE	Lactotrope	0.719513	5.02436e-06	0.103718	0.136718	0.641458	1	-0.288361	0.000141871	1
8.86345e-21	-0.616637	0.961	0.993	1.82968e-16	CBX5	FALSE	FALSE	Lactotrope	na	na	na	na	na	na	na	na	na
1.38086e-20	-1.48588	0.232	0.562	2.85052e-16	LINC01105	FALSE	FALSE	Lactotrope	na	na	na	-0.345369	0.508498	1	-1.33572	5.67215e-14	1.1709e-09
2.04219e-20	-1.52572	0.376	0.686	4.21569e-16	NRXN1	TRUE	FALSE	Lactotrope	0.883805	1.20756e-10	2.49277e-06	-0.821194	2.35854e-08	0.000486873	0.188075	0.610197	1
2.36649e-20	-1.17099	0.266	0.628	4.88514e-16	JPH4	TRUE	FALSE	Lactotrope	1.35326	1.12286e-10	2.31792e-06	-0.950496	4.7941e-09	9.89647e-05	-0.501905	9.02521e-07	0.0186307
4.35681e-20	-1.30795	0.258	0.599	8.99377e-16	PAK3	FALSE	FALSE	Lactotrope	0.975967	0.000428439	1	-0.670514	1.59554e-07	0.00329367	-0.600574	1.54139e-08	0.000318189
5.05402e-20	-0.801539	0.916	0.956	1.0433e-15	PNMA1	FALSE	FALSE	Lactotrope	0.665261	2.43176e-09	5.01987e-05	-0.339424	0.000930539	1	-0.245248	0.00145728	1
6.45764e-20	-0.949728	0.695	0.876	1.33305e-15	ARID4A	FALSE	TRUE	Lactotrope	0.59795	2.51888e-07	0.00519973	-0.24581	0.145864	1	-0.172234	0.0104777	1
9.37702e-20	-0.92927	0.664	0.905	1.9357e-15	GNG2	TRUE	FALSE	Lactotrope	na	na	na	-0.153199	3.29526e-05	0.68024	-0.373591	1.74376e-11	3.59965e-07
1.31618e-19	-1.3599	0.126	0.423	2.71698e-15	DRD2	TRUE	FALSE	Lactotrope	na	na	na	na	na	na	-1.52686	4.168e-16	8.60401e-12
2.35365e-19	-0.880715	0.893	0.942	4.85864e-15	TMEM59L	FALSE	FALSE	Lactotrope	na	na	na	-0.918177	4.72328e-11	9.75027e-07	-1.40936	3.64989e-25	7.53446e-21
4.36267e-19	-0.760303	0.893	0.978	9.00587e-15	ATRX	FALSE	FALSE	Lactotrope	na	na	na	-0.308833	0.0188236	1	-0.125794	0.0252101	1
4.63798e-19	-1.77194	0.081	0.336	9.57418e-15	CPLX3	TRUE	FALSE	Lactotrope	na	na	na	na	na	na	-1.00982	1.02752e-10	2.12111e-06
6.36771e-19	-1.17899	0.583	0.803	1.31449e-14	MARCKSL1	TRUE	FALSE	Lactotrope	0.525122	8.05339e-08	0.00166246	na	na	na	0.628909	4.71871e-05	0.974083
7.08596e-19	-1.7824	0.259	0.555	1.46275e-14	C9orf135	TRUE	FALSE	Lactotrope	na	na	na	na	na	na	-1.9148	5.32668e-18	1.09959e-13
8.60127e-19	-0.653455	0.955	0.978	1.77556e-14	SEZ6L2	TRUE	FALSE	Lactotrope	0.911172	6.74738e-18	1.39286e-13	-0.438064	5.57907e-05	1	-0.541579	3.30167e-11	6.81564e-07
1.44806e-18	-1.14261	0.56	0.803	2.98923e-14	STON2	FALSE	FALSE	Lactotrope	na	na	na	0.226298	0.311885	1	-0.191625	6.16452e-06	0.127254
1.61942e-18	-1.19338	0.111	0.387	3.34297e-14	CNTNAP4	TRUE	FALSE	Lactotrope	0.975639	1.58156e-09	3.26482e-05	na	na	na	-0.267296	0.00608692	1
2.18019e-18	-0.764405	0.79	0.891	4.50057e-14	CD200	TRUE	FALSE	Lactotrope	1.1767	1.53484e-17	3.16836e-13	-0.593973	1.7478e-07	0.00360799	-0.169384	0.00046232	1
2.1875e-18	-1.36218	0.343	0.642	4.51565e-14	C21orf62	FALSE	FALSE	Lactotrope	na	na	na	-0.906634	0.177876	1	-1.56094	2.53872e-15	5.24069e-11
2.42668e-18	-1.28773	0.43	0.737	5.00939e-14	ATCAY	FALSE	FALSE	Lactotrope	1.20053	9.77771e-07	0.0201841	-0.306203	0.00123881	1	-0.761332	5.05416e-12	1.04333e-07
3.31658e-18	-1.2424	0.323	0.628	6.84642e-14	SEMA5A	FALSE	FALSE	Lactotrope	0.797341	0.0724732	1	-0.240333	0.00971166	1	-0.139658	9.122e-06	0.188306
5.09619e-18	-1.0798	0.327	0.628	1.05201e-13	CDH2	TRUE	FALSE	Lactotrope	na	na	na	-0.330116	0.000738415	1	0.309859	0.922567	1
9.34217e-18	-0.72166	0.831	0.949	1.9285e-13	KMT2E	TRUE	FALSE	Lactotrope	na	na	na	-0.165447	0.0626913	1	na	na	na
1.15534e-17	-1.1843	0.046	0.255	2.38496e-13	IGFBP7-AS1	FALSE	FALSE	Lactotrope	na	na	na	na	na	na	-0.792953	1.63586e-07	0.0033769
1.43617e-17	-0.910899	0.53	0.774	2.96468e-13	RAB3A	TRUE	FALSE	Lactotrope	1.19278	2.12527e-20	4.3872e-16	-0.307131	0.00454399	1	-0.36924	0.000116915	1
8.5947e-17	-1.22483	0.748	0.883	1.7742e-12	SOX4	FALSE	TRUE	Lactotrope	na	na	na	0.382575	0.328391	1	1.29599	1.57325e-09	3.24766e-05
1.01922e-16	-1.09587	0.373	0.679	2.10397e-12	HSD11B1L	FALSE	FALSE	Lactotrope	0.656771	1.56843e-05	0.32377	na	na	na	-0.170927	0.00759343	1
1.08849e-16	-1.2194	0.213	0.518	2.24697e-12	TUBA3FP	FALSE	FALSE	Lactotrope	1.13629	3.98195e-09	8.21993e-05	-0.661455	0.000495026	1	-0.291226	0.00226306	1
1.46125e-16	-0.736933	0.842	0.949	3.01647e-12	CXADR	TRUE	FALSE	Lactotrope	na	na	na	-0.356913	0.0138071	1	-0.157305	0.0110549	1
3.59978e-16	-0.561721	0.9	0.985	7.43103e-12	GDI1	FALSE	FALSE	Lactotrope	0.712917	6.52591e-16	1.34714e-11	-0.186334	0.00247147	1	-0.299948	1.52563e-06	0.0314935
4.82127e-16	-0.582334	0.929	0.956	9.95255e-12	PPP2R1A	TRUE	FALSE	Lactotrope	na	na	na	na	na	na	na	na	na
6.34423e-16	-1.04375	0.058	0.27	1.30964e-11	NRXN2	FALSE	FALSE	Lactotrope	na	na	na	0.178767	0.16927	1	-0.438928	9.09562e-06	0.187761
6.3911e-16	-0.911652	0.635	0.825	1.31932e-11	SMARCA2	FALSE	FALSE	Lactotrope	na	na	na	-0.187881	0.382799	1	-1.20843	5.86667e-20	1.21106e-15
7.22505e-16	-1.16467	0.463	0.723	1.49147e-11	BEND5	FALSE	FALSE	Lactotrope	na	na	na	-0.195207	0.0235028	1	na	na	na
7.26239e-16	-0.933509	0.726	0.847	1.49917e-11	MYH10	FALSE	FALSE	Lactotrope	0.554264	6.30217e-08	0.00130096	-0.104339	0.051212	1	0.350319	0.0305563	1
7.61973e-16	-1.13572	0.742	0.818	1.57294e-11	PAFAH1B3	FALSE	FALSE	Lactotrope	0.505458	1.5635e-06	0.0322754	-0.170648	0.0214933	1	0.25442	0.153418	1
7.67647e-16	-0.723391	0.915	0.985	1.58465e-11	CKB	FALSE	FALSE	Lactotrope	0.961447	1.87986e-08	0.000388059	-0.147966	9.97128e-06	0.205837	0.327154	0.0802662	1
9.47184e-16	-0.707937	0.922	0.942	1.95527e-11	SCOC	FALSE	FALSE	Lactotrope	0.509733	1.03903e-05	0.214487	na	na	na	-0.316497	4.09592e-05	0.845521
2.18099e-15	-1.13644	0.365	0.635	4.50221e-11	GAP43	TRUE	FALSE	Lactotrope	1.67643	2.70605e-07	0.00558611	-1.18084	1.07025e-13	2.20932e-09	0.185015	8.66785e-06	0.17893
3.14767e-15	-1.54931	0.106	0.343	6.49773e-11	KHDRBS3	FALSE	FALSE	Lactotrope	na	na	na	na	na	na	-0.691379	2.16441e-08	0.000446799
3.54329e-15	-0.882096	0.375	0.664	7.31442e-11	LANCL1	TRUE	FALSE	Lactotrope	na	na	na	-0.275811	0.00973613	1	-0.358252	9.98331e-07	0.0206086
4.82402e-15	-0.557939	0.935	0.949	9.95822e-11	SNAP25	TRUE	FALSE	Lactotrope	1.68227	3.87024e-27	7.98934e-23	-0.155696	0.09038	1	-0.403329	2.75072e-07	0.00567831
5.92843e-15	-0.587739	0.977	0.985	1.22381e-10	YWHAZ	FALSE	TRUE	Lactotrope	na	na	na	na	na	na	-0.14546	0.0940812	1
6.85274e-15	-1.02924	0.036	0.212	1.41461e-10	SCN2A	TRUE	FALSE	Lactotrope	na	na	na	na	na	na	-0.424702	0.000449448	1
7.62711e-15	-1.05943	0.647	0.81	1.57447e-10	AKAP12	FALSE	FALSE	Lactotrope	na	na	na	-0.292052	0.111274	1	-0.760619	1.27761e-07	0.00263736
8.8931e-15	-0.948897	0.54	0.774	1.8358e-10	THRB	FALSE	TRUE	Lactotrope	1.45896	1.43994e-20	2.97246e-16	-0.733115	2.00652e-07	0.00414207	na	na	na
1.07637e-14	-0.737866	0.298	0.591	2.22196e-10	COPG2	FALSE	FALSE	Lactotrope	0.822172	4.55475e-07	0.00940237	-0.637104	1.45354e-06	0.0300055	0.346134	0.559616	1
1.23372e-14	-1.07011	0.599	0.766	2.54676e-10	PTMS	FALSE	FALSE	Lactotrope	na	na	na	na	na	na	na	na	na
1.30604e-14	-0.65716	0.889	0.949	2.69606e-10	TUBB2A	FALSE	FALSE	Lactotrope	0.541372	3.37855e-06	0.0697434	-0.691542	5.36134e-06	0.110674	-0.329885	3.25627e-07	0.00672192
1.51053e-14	-1.38481	0.42	0.635	3.11818e-10	DPP6	TRUE	FALSE	Lactotrope	na	na	na	-0.826235	5.65182e-05	1	-1.1841	1.54236e-12	3.18389e-08
1.63148e-14	-0.568878	0.999	1	3.36787e-10	CHGB	FALSE	FALSE	Lactotrope	na	na	na	-0.71997	2.31069e-08	0.000476995	-1.50529	3.24586e-34	6.70043e-30
2.71004e-14	-0.622559	0.915	0.964	5.59433e-10	GSTA4	FALSE	FALSE	Lactotrope	0.661247	1.53872e-10	3.17638e-06	-0.321992	0.000392902	1	-0.151191	0.0159864	1
3.03946e-14	-1.28133	0.331	0.591	6.27436e-10	LOC283683	FALSE	FALSE	Lactotrope	1.32133	2.11965e-05	0.43756	na	na	na	-0.708061	7.63563e-13	1.57622e-08
3.08478e-14	-0.935489	0.512	0.752	6.36791e-10	CSRNP3	FALSE	TRUE	Lactotrope	1.1213	3.00433e-09	6.20185e-05	-0.220383	0.0320196	1	-0.157898	0.000230365	1
4.34053e-14	-0.545964	0.957	0.964	8.96015e-10	NPDC1	FALSE	TRUE	Lactotrope	na	na	na	-0.126399	0.0867562	1	-0.63994	4.77213e-12	9.85112e-08
4.55169e-14	-1.2278	0.242	0.504	9.39606e-10	DCX	FALSE	FALSE	Lactotrope	2.05462	5.1442e-36	1.06192e-31	-0.27625	0.00182328	1	0.89337	0.00115493	1
5.28863e-14	-0.799865	0.709	0.854	1.09173e-09	DBN1	FALSE	FALSE	Lactotrope	0.774026	5.14749e-13	1.0626e-08	na	na	na	0.219857	0.493293	1
5.51156e-14	-0.716635	0.728	0.854	1.13775e-09	PNRC2	FALSE	FALSE	Lactotrope	na	na	na	-0.156405	0.169339	1	na	na	na
5.59309e-14	-0.650693	0.776	0.92	1.15458e-09	CRMP1	FALSE	FALSE	Lactotrope	1.28564	1.36762e-23	2.82317e-19	-0.229466	0.0084961	1	na	na	na
6.96484e-14	-1.53908	0.437	0.65	1.43775e-09	ARC	TRUE	FALSE	Lactotrope	na	na	na	na	na	na	-2.06718	6.54291e-22	1.35065e-17
7.44674e-14	-1.25865	0.195	0.46	1.53723e-09	CELF5	FALSE	TRUE	Lactotrope	0.749108	0.00800272	1	-0.532707	8.58167e-06	0.177151	-0.565261	4.41106e-07	0.00910576
7.80927e-14	-0.511709	0.971	0.993	1.61207e-09	TCEAL4	FALSE	FALSE	Lactotrope	na	na	na	na	na	na	-0.412318	3.40523e-08	0.000702942
8.10121e-14	-0.78937	0.647	0.803	1.67233e-09	MAPRE3	FALSE	FALSE	Lactotrope	0.582584	1.26971e-07	0.00262107	-0.20646	0.226758	1	-0.44606	5.18186e-07	0.0106969
8.31586e-14	-1.01841	0.622	0.839	1.71664e-09	PTEN	FALSE	FALSE	Lactotrope	na	na	na	0.509543	0.514921	1	-0.489616	2.36694e-05	0.488607
9.21642e-14	-1.00204	0.949	0.985	1.90255e-09	ID3	FALSE	TRUE	Lactotrope	na	na	na	-0.295691	0.00153328	1	-0.416558	0.00185258	1
1.18134e-13	-0.813153	0.687	0.825	2.43865e-09	SRPK2	FALSE	FALSE	Lactotrope	na	na	na	-0.179879	0.231875	1	-0.43162	2.40681e-06	0.0496838
1.22296e-13	-0.979928	0.33	0.577	2.52456e-09	PDLIM5	TRUE	TRUE	Lactotrope	na	na	na	na	na	na	-0.477454	3.68166e-06	0.0760006
1.23879e-13	-0.883776	0.666	0.796	2.55724e-09	ROGDI	TRUE	FALSE	Lactotrope	na	na	na	0.215035	0.65988	1	-0.503584	9.48796e-07	0.019586
1.56256e-13	-0.967893	0.418	0.664	3.2256e-09	RAB3C	TRUE	FALSE	Lactotrope	1.58593	5.00324e-08	0.00103282	-0.172799	0.0884314	1	-0.465941	1.13757e-08	0.000234829
1.76181e-13	-0.719194	0.815	0.905	3.63691e-09	KIFAP3	FALSE	FALSE	Lactotrope	0.851742	3.20473e-09	6.61553e-05	0.106829	0.283681	1	na	na	na
1.87235e-13	-0.760049	0.86	0.891	3.86508e-09	C9orf16	FALSE	FALSE	Lactotrope	na	na	na	-0.577478	1.13581e-06	0.0234465	-0.35695	0.000105508	1
1.879e-13	-0.839161	0.786	0.898	3.87881e-09	TMEM130	FALSE	FALSE	Lactotrope	0.515632	0.0759278	1	-0.413177	0.000179356	1	-1.23834	1.89101e-21	3.90361e-17
1.89018e-13	-0.571264	0.946	0.978	3.90189e-09	DYNLT1	FALSE	FALSE	Lactotrope	na	na	na	na	na	na	na	na	na
1.93247e-13	-0.534298	1	1	3.9892e-09	FOS	FALSE	TRUE	Lactotrope	na	na	na	na	na	na	-0.515999	3.75282e-09	7.74695e-05
2.08529e-13	-1.13734	0.049	0.226	4.30466e-09	ECEL1	FALSE	FALSE	Lactotrope	na	na	na	-0.464219	6.27632e-05	1	-0.659718	1.27635e-06	0.0263478
2.66766e-13	-0.645267	0.851	0.942	5.50685e-09	KIDINS220	FALSE	FALSE	Lactotrope	0.875526	7.57493e-12	1.56369e-07	-0.323658	0.0417773	1	0.293015	0.794335	1
3.07781e-13	-1.19992	0.226	0.467	6.35353e-09	MAOB	FALSE	FALSE	Lactotrope	na	na	na	na	na	na	-1.22198	7.26833e-14	1.5004e-09
3.45411e-13	-0.575484	0.944	0.993	7.13031e-09	TCEAL7	FALSE	FALSE	Lactotrope	0.802888	9.71159e-10	2.00476e-05	-0.486626	7.57361e-05	1	-0.734234	3.4803e-13	7.18439e-09
4.70466e-13	-0.748454	0.721	0.898	9.71182e-09	INA	FALSE	FALSE	Lactotrope	1.37544	8.57589e-19	1.77032e-14	-0.220596	0.0348629	1	-0.315838	1.40998e-05	0.291062
8.07861e-13	-0.816321	0.753	0.876	1.66767e-08	TPPP3	FALSE	FALSE	Lactotrope	0.516845	0.0403244	1	-1.23802	1.40696e-07	0.00290439	-1.69063	2.28013e-24	4.70688e-20
1.01112e-12	-1.6946	0.511	0.664	2.08725e-08	VMO1	FALSE	FALSE	Lactotrope	na	na	na	-0.175003	0.331168	1	-2.19223	4.12578e-17	8.51685e-13
1.01544e-12	-1.14494	0.35	0.613	2.09617e-08	SCN3B	FALSE	FALSE	Lactotrope	0.796252	0.000461061	1	-0.387805	0.030156	1	-0.797018	2.31168e-09	4.772e-05
1.3142e-12	-1.01607	0.213	0.46	2.7129e-08	PTPRO	TRUE	FALSE	Lactotrope	0.897521	1.07124e-06	0.0221135	-0.20191	0.26172	1	-0.354624	5.83739e-05	1
1.33205e-12	-0.696165	0.763	0.891	2.74975e-08	MRPS6	FALSE	FALSE	Lactotrope	na	na	na	-0.163732	0.0265288	1	-0.222267	0.000418628	1
1.37399e-12	-1.41304	0.087	0.285	2.83633e-08	S100B	FALSE	FALSE	Lactotrope	na	na	na	-0.869303	0.113759	1	-1.16308	6.1075e-07	0.0126077
1.48721e-12	-0.970067	0.673	0.818	3.07004e-08	MAD2L2	FALSE	FALSE	Lactotrope	na	na	na	-0.772257	8.90959e-07	0.0183921	-0.164747	0.0127018	1
1.63177e-12	-1.20838	0.135	0.365	3.36845e-08	GPR6	TRUE	FALSE	Lactotrope	na	na	na	-1.48588	5.61495e-10	1.15909e-05	-1.24269	7.18525e-11	1.48325e-06
1.72473e-12	-0.786717	0.466	0.701	3.56037e-08	RUNX1T1	FALSE	FALSE	Lactotrope	1.02186	2.96494e-08	0.000612053	0.577465	0.203408	1	-0.286983	8.89972e-06	0.183717
1.75346e-12	-0.655722	0.77	0.861	3.61967e-08	ISYNA1	FALSE	FALSE	Lactotrope	na	na	na	-0.234153	0.0340278	1	-0.131419	0.00649608	1
1.79994e-12	-0.510926	0.988	1	3.71562e-08	TSC22D1	FALSE	TRUE	Lactotrope	na	na	na	-0.305355	0.00843573	1	-0.105033	0.157641	1
1.94732e-12	-0.766163	0.712	0.876	4.01984e-08	TCAF1	TRUE	FALSE	Lactotrope	0.594795	1.11343e-07	0.00229846	-0.295996	0.00438677	1	-0.380508	0.000526905	1
2.02757e-12	-0.829099	0.369	0.628	4.18551e-08	ITPR1	FALSE	FALSE	Lactotrope	na	na	na	-0.1802	0.585423	1	-0.631443	2.39853e-08	0.000495129
2.06423e-12	-0.822074	0.104	0.314	4.26118e-08	GPR85	TRUE	FALSE	Lactotrope	0.719441	1.73975e-06	0.0359136	-0.35625	0.0601948	1	-0.180516	0.0133703	1
2.13599e-12	-0.954011	0.09	0.292	4.40932e-08	PTPRR	TRUE	FALSE	Lactotrope	1.21001	1.93914e-15	4.00297e-11	na	na	na	0.165698	0.681593	1
2.23315e-12	-0.661387	0.139	0.372	4.60989e-08	TRIM9	FALSE	FALSE	Lactotrope	na	na	na	-0.220598	0.121721	1	-0.191025	8.05141e-07	0.0166205
3.06942e-12	-0.982605	0.19	0.416	6.33621e-08	TANC1	TRUE	FALSE	Lactotrope	na	na	na	0.592742	0.100221	1	-0.439766	1.67681e-06	0.0346145
3.62772e-12	-0.978362	0.447	0.672	7.4887e-08	RUFY2	FALSE	FALSE	Lactotrope	na	na	na	-0.187831	0.141191	1	-0.337209	2.23098e-05	0.460542
4.23574e-12	-1.0698	0.449	0.664	8.74383e-08	EVL	FALSE	FALSE	Lactotrope	0.642687	0.0222098	1	-0.280777	0.00402125	1	-0.137307	0.000144097	1
4.40968e-12	-1.29793	0.054	0.226	9.10291e-08	GABBR2	TRUE	FALSE	Lactotrope	na	na	na	-1.15815	0.00506978	1	-1.3388	6.93639e-06	0.143188
5.01491e-12	-0.651603	0.883	0.927	1.03523e-07	YWHAB	FALSE	FALSE	Lactotrope	na	na	na	-0.300887	0.0036858	1	na	na	na
5.14797e-12	-0.608302	0.844	0.92	1.06269e-07	RSF1	FALSE	FALSE	Lactotrope	na	na	na	na	na	na	na	na	na
5.86169e-12	-1.01651	0.35	0.584	1.21003e-07	MAPT	TRUE	FALSE	Lactotrope	1.06566	2.96632e-06	0.0612337	-0.356156	0.0191084	1	0.106375	0.0177701	1
5.87122e-12	-1.00068	0.653	0.788	1.212e-07	PITX1	FALSE	TRUE	Lactotrope	na	na	na	-0.134807	0.0466082	1	-0.106069	0.00770995	1
6.358e-12	-0.681859	0.658	0.818	1.31248e-07	TRO	FALSE	FALSE	Lactotrope	na	na	na	na	na	na	-0.211216	0.000204964	1
7.10635e-12	-1.37263	0.295	0.518	1.46696e-07	PCOLCE2	FALSE	FALSE	Lactotrope	na	na	na	0.315702	0.641786	1	-1.45094	1.14165e-13	2.35671e-09
7.5649e-12	-0.601772	0.831	0.92	1.56162e-07	KIF3A	FALSE	FALSE	Lactotrope	1.00238	1.29534e-10	2.67397e-06	-0.167115	0.0358445	1	-0.301411	1.4899e-05	0.30756
8.22962e-12	-0.928788	0.252	0.496	1.69884e-07	SYMPK	TRUE	FALSE	Lactotrope	na	na	na	na	na	na	-0.759751	1.14637e-10	2.36645e-06
9.5935e-12	-0.673111	0.835	0.898	1.98039e-07	ABHD14A	FALSE	FALSE	Lactotrope	na	na	na	na	na	na	-0.668783	5.01271e-11	1.03477e-06
1.42394e-11	-0.757677	0.709	0.832	2.93944e-07	CHD6	FALSE	FALSE	Lactotrope	na	na	na	na	na	na	na	na	na
1.79612e-11	-0.905438	0.362	0.606	3.70774e-07	CCDC74B	FALSE	FALSE	Lactotrope	0.748101	1.32459e-06	0.0273435	-0.132152	0.0631461	1	-0.572939	1.06254e-05	0.219341
1.90356e-11	-0.717129	0.823	0.891	3.92952e-07	PSIP1	FALSE	FALSE	Lactotrope	na	na	na	-0.230488	0.0201396	1	-0.245624	0.00170648	1
1.98902e-11	-0.558072	0.871	0.905	4.10593e-07	PIN1	FALSE	TRUE	Lactotrope	na	na	na	-0.110614	0.610619	1	-0.396161	5.44446e-06	0.11239
2.19548e-11	-0.570492	0.884	0.934	4.53213e-07	ARPC5	FALSE	FALSE	Lactotrope	na	na	na	na	na	na	-0.158676	0.00328218	1
2.27485e-11	-1.11873	0.531	0.672	4.69596e-07	CAPSL	FALSE	FALSE	Lactotrope	0.640638	0.000565149	1	-0.151704	0.113411	1	-1.03551	6.49806e-11	1.34139e-06
2.31449e-11	-0.619371	0.832	0.92	4.7778e-07	GNAI1	TRUE	FALSE	Lactotrope	1.08016	6.20607e-15	1.28112e-10	0.274267	0.476238	1	-0.317236	1.01506e-05	0.209538
2.34996e-11	-0.62838	0.87	0.942	4.85103e-07	C1QTNF4	FALSE	FALSE	Lactotrope	na	na	na	-0.141401	0.264607	1	-0.873814	6.08704e-13	1.25655e-08
2.60512e-11	-0.580053	0.111	0.328	5.37775e-07	RNF212	FALSE	FALSE	Lactotrope	na	na	na	0.158477	0.293992	1	-0.161654	5.65951e-07	0.0116829
2.83072e-11	-0.7431	0.828	0.898	5.84345e-07	KIF1A	FALSE	FALSE	Lactotrope	0.963913	5.4555e-14	1.12618e-09	-0.248669	0.00400017	1	0.112525	0.627495	1
3.02857e-11	-1.13991	0.408	0.62	6.25188e-07	EBPL	FALSE	FALSE	Lactotrope	na	na	na	0.257325	0.705251	1	na	na	na
3.03882e-11	-1.27435	0.161	0.372	6.27304e-07	SLC27A2	FALSE	FALSE	Lactotrope	na	na	na	-0.743313	0.0118229	1	-1.36601	2.28353e-11	4.7139e-07
3.15856e-11	-1.04743	0.126	0.336	6.52022e-07	HS6ST3	FALSE	FALSE	Lactotrope	0.740991	1.12452e-07	0.00232135	0.397757	0.434694	1	-0.499241	0.00334968	1
3.16637e-11	-0.945815	0.45	0.657	6.53634e-07	CAPN1	TRUE	FALSE	Lactotrope	na	na	na	-0.214318	0.180938	1	-0.775166	9.36012e-09	0.000193221
3.63169e-11	-1.70769	0.402	0.569	7.4969e-07	SPATS2L	FALSE	FALSE	Lactotrope	na	na	na	na	na	na	-0.922903	5.85214e-07	0.0120806
3.66162e-11	-0.806075	0.967	0.985	7.55869e-07	IER2	FALSE	FALSE	Lactotrope	na	na	na	0.518853	0.0648484	1	-0.408135	6.40197e-05	1
4.30104e-11	-0.851553	0.265	0.511	8.87863e-07	SMPD3	TRUE	FALSE	Lactotrope	1.04502	4.59731e-07	0.00949024	-0.453277	0.0246896	1	na	na	na
4.367e-11	-0.773151	0.359	0.606	9.01481e-07	CNTN1	TRUE	FALSE	Lactotrope	na	na	na	-0.309864	0.12801	1	-0.594781	7.51946e-10	1.55224e-05
4.69095e-11	-0.897558	0.268	0.511	9.68352e-07	NIN	FALSE	FALSE	Lactotrope	na	na	na	-0.180578	0.0150328	1	na	na	na
4.92444e-11	-0.959577	0.52	0.686	1.01655e-06	VOPP1	FALSE	FALSE	Lactotrope	na	na	na	-0.131752	0.0797856	1	-0.558263	8.29076e-07	0.0171146
5.47598e-11	-0.948893	0.512	0.693	1.13041e-06	DAAM1	FALSE	FALSE	Lactotrope	0.53914	0.0560591	1	-0.31008	0.00161455	1	na	na	na
6.15447e-11	-1.154	0.288	0.504	1.27047e-06	ENC1	FALSE	FALSE	Lactotrope	0.817432	8.81483e-05	1	0.572812	0.198665	1	0.120239	0.246805	1
7.55018e-11	-0.740884	0.712	0.825	1.55858e-06	RBFOX2	FALSE	TRUE	Lactotrope	na	na	na	-0.314415	0.064605	1	0.186583	0.786084	1
7.71235e-11	-1.05962	0.252	0.474	1.59206e-06	ZCCHC12	FALSE	FALSE	Lactotrope	na	na	na	-0.372187	0.00483574	1	-0.838373	1.95998e-10	4.04598e-06
8.35123e-11	-0.964832	0.247	0.474	1.72394e-06	KIAA1841	FALSE	FALSE	Lactotrope	0.766352	0.000164766	1	-0.471753	0.0627361	1	-0.483916	5.93608e-05	1
9.97932e-11	-0.951732	0.518	0.686	2.06003e-06	PPFIBP1	FALSE	FALSE	Lactotrope	na	na	na	-1.04874	6.97846e-07	0.0144056	-0.801699	1.50316e-10	3.10298e-06
1.05411e-10	-0.561603	0.938	0.956	2.17601e-06	JUN	FALSE	TRUE	Lactotrope	na	na	na	na	na	na	-0.450025	1.579e-07	0.00325953
1.13319e-10	-0.887836	0.219	0.445	2.33924e-06	TRIB2	FALSE	TRUE	Lactotrope	na	na	na	-0.462782	0.0714416	1	-0.223203	0.0171856	1
1.28748e-10	-0.867591	0.538	0.737	2.65774e-06	ZC2HC1A	FALSE	FALSE	Lactotrope	na	na	na	na	na	na	-0.288792	0.000834922	1
1.33567e-10	-0.682149	0.64	0.788	2.75723e-06	PFKP	FALSE	FALSE	Lactotrope	na	na	na	-0.539266	0.000181419	1	-1.1643	3.42699e-18	7.07433e-14
1.423e-10	-0.825582	0.971	0.978	2.9375e-06	ID1	FALSE	TRUE	Lactotrope	na	na	na	na	na	na	na	na	na
1.45872e-10	-0.806956	0.499	0.708	3.01123e-06	RAP1GDS1	FALSE	FALSE	Lactotrope	0.512164	0.0228324	1	na	na	na	-0.595562	1.54239e-08	0.000318396
2.02839e-10	-1.18828	0.098	0.277	4.18721e-06	AKAP14	FALSE	FALSE	Lactotrope	na	na	na	-0.937239	0.00361828	1	-1.2705	2.06347e-09	4.25963e-05
2.48574e-10	-0.613405	0.946	0.978	5.13132e-06	WFDC2	FALSE	FALSE	Lactotrope	na	na	na	-0.287952	0.0066077	1	-0.463971	2.91833e-06	0.0602431
2.71716e-10	-0.57226	0.823	0.876	5.60902e-06	B4GAT1	FALSE	FALSE	Lactotrope	na	na	na	-0.391757	0.00238608	1	-0.621006	3.53405e-10	7.29535e-06
3.71452e-10	-0.519903	0.928	0.949	7.66787e-06	RBMX	FALSE	FALSE	Lactotrope	na	na	na	-0.119301	0.300145	1	0.306458	0.00371329	1
4.61009e-10	-0.792277	0.081	0.255	9.51661e-06	JAKMIP1	FALSE	FALSE	Lactotrope	na	na	na	-0.614205	0.0677141	1	-0.935956	4.61073e-07	0.00951793
5.35811e-10	-0.781897	0.036	0.168	1.10607e-05	GABRG1	TRUE	FALSE	Lactotrope	na	na	na	na	na	na	-0.735541	6.85054e-05	1
5.48011e-10	-0.701119	0.042	0.182	1.13126e-05	RD3	FALSE	FALSE	Lactotrope	na	na	na	na	na	na	-0.17418	0.00491656	1
5.61896e-10	-1.05808	0.236	0.438	1.15992e-05	PIK3IP1	TRUE	FALSE	Lactotrope	na	na	na	-0.350165	0.0204165	1	-0.959718	5.39945e-11	1.11461e-06
5.65018e-10	-0.658092	0.217	0.46	1.16637e-05	PDCD6IPP2	FALSE	FALSE	Lactotrope	na	na	na	-0.321502	0.00205899	1	-0.661917	4.0155e-10	8.2892e-06
6.28449e-10	-0.587598	0.815	0.912	1.29731e-05	MOAP1	FALSE	FALSE	Lactotrope	na	na	na	-0.21918	0.106513	1	-0.451188	1.89506e-06	0.0391196
7.29428e-10	-0.773221	0.67	0.81	1.50576e-05	HPCAL1	FALSE	FALSE	Lactotrope	na	na	na	-0.468659	0.00361866	1	-1.6855	7.88634e-25	1.62798e-20
7.70241e-10	-0.539813	0.855	0.92	1.59001e-05	TMEM14A	FALSE	FALSE	Lactotrope	na	na	na	-0.254704	0.00616996	1	-0.159214	0.000307836	1
8.37938e-10	-1.02714	0.166	0.372	1.72976e-05	DRC1	FALSE	FALSE	Lactotrope	1.08878	1.74979e-09	3.6121e-05	na	na	na	-0.442815	0.0011541	1
8.42082e-10	-0.694639	0.067	0.226	1.73831e-05	ANKRD45	FALSE	FALSE	Lactotrope	na	na	na	na	na	na	-0.325935	0.00517707	1
9.84215e-10	-0.886678	0.067	0.226	2.03172e-05	SCML4	FALSE	TRUE	Lactotrope	na	na	na	na	na	na	-0.62867	4.09622e-05	0.845583
1.04934e-09	-0.552641	0.459	0.672	2.16615e-05	PWARSN	FALSE	FALSE	Lactotrope	na	na	na	-0.207279	0.0588864	1	na	na	na
1.10916e-09	-0.714272	0.621	0.759	2.28965e-05	ATP1B2	TRUE	FALSE	Lactotrope	na	na	na	0.319052	0.380708	1	na	na	na
1.22307e-09	-0.788487	0.34	0.555	2.52478e-05	SPAG6	FALSE	FALSE	Lactotrope	1.50916	7.29139e-23	1.50516e-18	-0.136526	0.290185	1	0.471912	0.322354	1
1.25723e-09	-0.677475	0.797	0.869	2.5953e-05	WHSC1L1	FALSE	FALSE	Lactotrope	na	na	na	-0.100318	0.215793	1	-0.276567	0.0062021	1
1.3054e-09	-0.924114	0.369	0.577	2.69474e-05	CXXC4	FALSE	TRUE	Lactotrope	na	na	na	-0.102337	0.522634	1	-0.106739	0.273003	1
1.49959e-09	-1.2149	0.311	0.496	3.09561e-05	BASP1	TRUE	FALSE	Lactotrope	na	na	na	-0.650518	0.00042315	1	-0.591807	2.71472e-06	0.0560399
1.55577e-09	-0.87317	0.314	0.518	3.21158e-05	TRIM36	FALSE	FALSE	Lactotrope	na	na	na	na	na	na	-0.222206	0.00256098	1
1.6541e-09	-0.804649	0.671	0.788	3.41457e-05	CENPC	FALSE	FALSE	Lactotrope	na	na	na	0.789941	0.0346738	1	-0.161478	0.00280838	1
2.2804e-09	-1.08259	0.046	0.182	4.70744e-05	BHLHE22	FALSE	TRUE	Lactotrope	na	na	na	na	na	na	-0.472828	0.031374	1
2.35954e-09	-0.585236	0.699	0.839	4.8708e-05	DHX40	FALSE	FALSE	Lactotrope	na	na	na	-0.119997	0.108254	1	na	na	na
2.45746e-09	-0.736702	0.437	0.642	5.07293e-05	ULK3	FALSE	FALSE	Lactotrope	0.576748	0.0179022	1	0.236299	0.849373	1	na	na	na
3.31792e-09	-0.710602	0.452	0.672	6.84918e-05	AP3M2	FALSE	FALSE	Lactotrope	na	na	na	na	na	na	-0.324433	1.83298e-06	0.0378381
3.85863e-09	-0.761962	0.372	0.577	7.96536e-05	MLLT1	FALSE	TRUE	Lactotrope	na	na	na	-0.327058	0.0275786	1	-0.23718	0.0100369	1
4.04178e-09	-0.688289	0.608	0.737	8.34344e-05	AP1M2	FALSE	FALSE	Lactotrope	na	na	na	-0.22106	0.0655506	1	-0.523383	4.3189e-07	0.0089155
4.37128e-09	-0.705206	0.941	0.971	9.02362e-05	YPEL5	FALSE	FALSE	Lactotrope	na	na	na	na	na	na	-0.708052	6.7628e-08	0.00139605
4.69029e-09	-0.84053	0.34	0.555	9.68217e-05	CHD5	FALSE	FALSE	Lactotrope	0.589487	0.0133448	1	-0.20355	0.0132045	1	-0.924042	6.66626e-10	1.37612e-05
5.2358e-09	-0.71074	0.504	0.693	0.000108083	FNDC9	FALSE	FALSE	Lactotrope	na	na	na	-0.731813	9.66228e-05	1	-1.75402	1.70288e-23	3.51525e-19
5.31421e-09	-0.554574	0.8	0.891	0.000109701	ARRDC3	TRUE	FALSE	Lactotrope	na	na	na	0.145866	0.0613583	1	na	na	na
5.93255e-09	-0.581708	0.612	0.745	0.000122466	HDHD2	FALSE	FALSE	Lactotrope	na	na	na	-0.501658	0.000515248	1	-0.353091	1.82719e-05	0.377187
5.98453e-09	-0.723517	0.09	0.255	0.000123539	ASIC4	FALSE	FALSE	Lactotrope	na	na	na	-0.474567	0.0391301	1	-0.485954	0.00190833	1
6.4143e-09	-0.528609	0.919	0.927	0.00013241	HACD3	FALSE	FALSE	Lactotrope	na	na	na	-0.222951	0.0298522	1	na	na	na
6.62041e-09	-0.733417	0.326	0.547	0.000136665	SLC17A6	FALSE	FALSE	Lactotrope	1.02469	5.34438e-08	0.00110324	-0.184138	0.228817	1	-0.693927	1.09324e-09	2.25679e-05
6.80681e-09	-1.02355	0.334	0.518	0.000140513	CHST8	FALSE	FALSE	Lactotrope	na	na	na	-1.02226	4.53177e-05	0.935492	-1.36072	1.36402e-13	2.81574e-09
7.10867e-09	-0.871366	0.955	0.956	0.000146744	HSPB1	FALSE	FALSE	Lactotrope	na	na	na	na	na	na	-1.72986	6.13823e-16	1.26711e-11
7.25272e-09	-0.8707	0.616	0.723	0.000149718	NUP93	FALSE	FALSE	Lactotrope	na	na	na	-0.606092	0.000641692	1	-0.363547	0.00315311	1
7.51928e-09	-0.919764	0.211	0.409	0.00015522	EFR3B	TRUE	FALSE	Lactotrope	na	na	na	-0.123901	0.625067	1	-0.424815	0.000984306	1
7.5697e-09	-0.922617	0.219	0.423	0.000156261	PEX5L	FALSE	FALSE	Lactotrope	0.967108	2.62189e-07	0.00541236	0.647854	0.0801634	1	-0.373623	0.0087585	1
7.59138e-09	-0.625844	0.795	0.861	0.000156709	GRIA2	TRUE	FALSE	Lactotrope	2.1673	5.5133e-35	1.13811e-30	na	na	na	na	na	na
7.63438e-09	-0.998636	0.049	0.182	0.000157597	C22orf15	FALSE	FALSE	Lactotrope	na	na	na	na	na	na	-0.844127	0.000608195	1
7.94375e-09	-0.522374	0.873	0.934	0.000163983	CCT2	FALSE	FALSE	Lactotrope	na	na	na	0.120548	0.973398	1	0.194471	0.362191	1
8.28289e-09	-0.759107	0.274	0.496	0.000170984	PLS1	FALSE	FALSE	Lactotrope	na	na	na	-0.218855	0.807751	1	-0.794803	5.24124e-09	0.000108195
8.98428e-09	-0.782651	0.155	0.343	0.000185462	ZCCHC18	FALSE	FALSE	Lactotrope	0.763092	1.17415e-06	0.024238	-0.621889	1.4115e-05	0.291377	0.214186	0.201018	1
9.4644e-09	-0.633817	0.059	0.204	0.000195374	IL5RA	FALSE	FALSE	Lactotrope	na	na	na	na	na	na	-0.508672	5.12112e-06	0.105715
9.47102e-09	-0.88602	0.524	0.686	0.00019551	SPTAN1	FALSE	FALSE	Lactotrope	na	na	na	-0.566957	0.00298202	1	-0.376111	6.39991e-05	1
1.01042e-08	-0.844846	0.046	0.175	0.000208582	PKNOX2	FALSE	TRUE	Lactotrope	na	na	na	na	na	na	-0.650263	0.00141003	1
1.08591e-08	-0.905248	0.37	0.562	0.000224165	MLLT3	FALSE	FALSE	Lactotrope	na	na	na	na	na	na	-0.575143	3.46677e-05	0.715646
1.13839e-08	-0.872584	0.653	0.759	0.000234997	LGMN	FALSE	FALSE	Lactotrope	na	na	na	-0.622108	0.00830912	1	-1.1646	5.09385e-13	1.05152e-08
1.20679e-08	-0.792336	0.194	0.401	0.000249117	RSPH4A	FALSE	FALSE	Lactotrope	0.517499	0.0358267	1	-0.112146	0.0352552	1	na	na	na
1.25857e-08	-0.720014	0.625	0.759	0.000259806	GAMT	FALSE	FALSE	Lactotrope	na	na	na	-0.213643	0.787355	1	-0.449291	9.47303e-06	0.195552
1.33446e-08	-0.893637	0.514	0.65	0.000275474	PPP2R2B	FALSE	FALSE	Lactotrope	na	na	na	-0.154336	0.105889	1	0.485638	0.108927	1
1.34773e-08	-0.833788	0.43	0.599	0.000278212	FBXO3	FALSE	FALSE	Lactotrope	na	na	na	na	na	na	-0.143761	0.00372444	1
1.45664e-08	-1.03017	0.324	0.518	0.000300693	CACNB3	FALSE	FALSE	Lactotrope	na	na	na	na	na	na	na	na	na
1.46889e-08	-1.00271	0.41	0.577	0.000303223	DLL3	FALSE	FALSE	Lactotrope	0.551133	3.03874e-05	0.627287	-0.319056	0.316952	1	-0.317818	0.0114321	1
1.53867e-08	-0.520158	0.891	0.942	0.000317627	APLP1	TRUE	FALSE	Lactotrope	1.28584	3.20931e-21	6.62497e-17	-0.476336	0.000970929	1	-0.494542	7.68895e-07	0.0158723
1.57238e-08	-0.64819	0.533	0.715	0.000324586	N4BP2	FALSE	FALSE	Lactotrope	0.505334	0.00260375	1	0.136524	0.566552	1	0.196243	0.194113	1
1.63837e-08	-0.732994	0.557	0.73	0.000338209	GNAO1	TRUE	FALSE	Lactotrope	0.973081	6.54165e-06	0.135039	-0.70617	1.2531e-06	0.0258677	-0.570762	1.05951e-08	0.000218715
1.66153e-08	-0.92146	0.298	0.489	0.000342989	ZNF821	FALSE	TRUE	Lactotrope	na	na	na	na	na	na	na	na	na
1.69033e-08	-0.803829	0.201	0.401	0.000348935	TENM4	TRUE	FALSE	Lactotrope	na	na	na	-0.405937	0.0728825	1	-0.195785	0.000163175	1
1.75364e-08	-0.774347	0.466	0.65	0.000362004	FAM171B	FALSE	FALSE	Lactotrope	1.55898	3.10673e-17	6.41322e-13	0.138672	0.372486	1	-0.407189	0.000195689	1
1.83963e-08	-0.806933	0.233	0.423	0.000379755	SEMA3A	FALSE	FALSE	Lactotrope	0.624767	0.00156413	1	-0.233766	0.207294	1	-0.213162	0.00362998	1
1.88972e-08	-0.822714	0.408	0.584	0.000390095	PKIA	FALSE	FALSE	Lactotrope	0.658833	7.31062e-05	1	na	na	na	-0.218335	0.000419615	1
1.91935e-08	-0.52904	0.792	0.869	0.000396212	RAB11B	FALSE	FALSE	Lactotrope	na	na	na	-0.205141	0.0326883	1	na	na	na
1.93864e-08	-0.747031	0.643	0.781	0.000400193	NOL4L	FALSE	FALSE	Lactotrope	na	na	na	na	na	na	0.299959	0.847636	1
1.96893e-08	-0.576867	0.755	0.854	0.000406446	GRB2	FALSE	FALSE	Lactotrope	na	na	na	-0.351014	0.000484904	1	-0.308911	0.00189248	1
2.02038e-08	-0.538849	0.902	0.891	0.000417066	HDAC2	FALSE	TRUE	Lactotrope	na	na	na	-0.135897	0.134387	1	0.468612	1.75851e-05	0.363009
2.04787e-08	-0.508502	0.854	0.883	0.000422741	BAZ2B	FALSE	TRUE	Lactotrope	na	na	na	na	na	na	0.138543	0.640557	1
2.06901e-08	-0.755415	0.567	0.708	0.000427105	RIMS2	TRUE	FALSE	Lactotrope	0.655613	2.6996e-05	0.557279	-0.253046	0.0355773	1	-0.559901	2.05066e-06	0.0423317
2.07384e-08	-0.735628	0.567	0.715	0.000428103	ZNF326	FALSE	TRUE	Lactotrope	na	na	na	0.251236	0.801883	1	0.356946	0.816821	1
2.25398e-08	-0.523075	0.773	0.891	0.000465289	CCDC28B	FALSE	FALSE	Lactotrope	0.71347	9.47226e-08	0.00195536	0.343906	0.699415	1	na	na	na
2.26567e-08	-1.15144	0.103	0.263	0.000467702	C2orf80	FALSE	FALSE	Lactotrope	0.644827	0.000280655	1	-1.46302	1.2167e-12	2.51164e-08	-0.585955	0.000513231	1
2.31675e-08	-0.941665	0.518	0.657	0.000478246	FAIM2	TRUE	FALSE	Lactotrope	0.520205	0.204954	1	na	na	na	-1.26108	1.02543e-14	2.11679e-10
2.34468e-08	-0.59184	0.894	0.956	0.000484013	BCAS2	FALSE	FALSE	Lactotrope	na	na	na	-0.390884	0.0580335	1	-0.742733	2.83661e-09	5.85562e-05
2.37443e-08	-0.711295	0.059	0.197	0.000490154	EPHB1	TRUE	FALSE	Lactotrope	na	na	na	na	na	na	na	na	na
2.46303e-08	-0.630489	0.407	0.591	0.000508444	PEA15	FALSE	FALSE	Lactotrope	na	na	na	-0.649484	0.000141097	1	-0.395368	2.01034e-07	0.00414995
2.70271e-08	-0.52947	0.868	0.927	0.00055792	FKBP3	FALSE	FALSE	Lactotrope	na	na	na	-0.199017	0.0325143	1	na	na	na
2.84266e-08	-0.69719	0.683	0.781	0.00058681	NUDT16L1	FALSE	FALSE	Lactotrope	na	na	na	-0.243016	0.0572013	1	-0.349656	0.00020204	1
2.9821e-08	-0.558254	0.926	0.949	0.000615594	SEPW1	FALSE	FALSE	Lactotrope	na	na	na	-0.387629	0.0291137	1	-0.698895	1.90834e-12	3.93938e-08
2.99275e-08	-0.640027	0.08	0.226	0.000617792	CORO1A	FALSE	FALSE	Lactotrope	na	na	na	na	na	na	-0.396362	2.45672e-06	0.0507141
3.04463e-08	-0.560096	0.056	0.19	0.000628503	2019-03-04	FALSE	FALSE	Lactotrope	na	na	na	na	na	na	-0.240586	0.000128353	1
3.15515e-08	-0.882702	0.116	0.277	0.000651317	SMIM17	FALSE	FALSE	Lactotrope	na	na	na	-0.506722	0.618405	1	-0.531804	0.00120933	1
3.36916e-08	-0.527553	0.039	0.161	0.000695496	ADAM23	TRUE	FALSE	Lactotrope	na	na	na	-0.687379	0.00164349	1	-0.357837	0.000457347	1
3.36966e-08	-0.765529	0.726	0.81	0.000695599	PDLIM7	FALSE	FALSE	Lactotrope	na	na	na	-0.482346	0.000973947	1	-0.328984	0.000242773	1
3.42539e-08	-0.74359	0.078	0.226	0.000707104	SAMD3	FALSE	FALSE	Lactotrope	na	na	na	na	na	na	-0.449523	6.79712e-05	1
3.50167e-08	-0.511603	0.758	0.869	0.000722849	CLCN3	FALSE	FALSE	Lactotrope	na	na	na	-0.499682	0.00036125	1	-0.690543	3.7538e-10	7.74897e-06
3.51451e-08	-0.837825	0.509	0.65	0.000725501	DDAH2	FALSE	FALSE	Lactotrope	na	na	na	na	na	na	0.363416	0.123351	1
3.75938e-08	-0.614361	0.839	0.854	0.000776048	KLC1	FALSE	FALSE	Lactotrope	0.64105	1.3636e-06	0.0281488	-0.46095	0.00175442	1	-0.313977	0.0003489	1
4.07193e-08	-0.801862	0.462	0.642	0.000840568	C1orf194	FALSE	FALSE	Lactotrope	1.5509	2.3352e-06	0.0482055	-0.121938	0.0879329	1	-0.207908	5.68359e-06	0.117326
4.13584e-08	-0.637771	0.67	0.781	0.000853762	ING4	FALSE	TRUE	Lactotrope	na	na	na	-0.207773	0.0981871	1	0.24345	0.637318	1
4.36915e-08	-1.14458	0.278	0.46	0.000901923	DLG2	TRUE	FALSE	Lactotrope	0.869855	0.000663948	1	-0.208112	0.0408864	1	-0.414775	0.00598466	1
4.8289e-08	-0.797731	0.362	0.547	0.000996829	NRSN1	FALSE	FALSE	Lactotrope	1.77078	1.53197e-25	3.16245e-21	0.491548	0.0423278	1	0.228943	0.52123	1
4.95765e-08	-1.31456	0.187	0.358	0.00102341	SRGAP3	FALSE	FALSE	Lactotrope	na	na	na	-0.154174	0.0286425	1	na	na	na
5.03282e-08	-0.561013	0.852	0.934	0.00103892	TNRC6B	FALSE	FALSE	Lactotrope	0.563365	9.61429e-08	0.00198468	0.134189	0.746257	1	0.106344	0.820039	1
5.0646e-08	-0.583606	0.777	0.847	0.00104549	H2AFY	FALSE	TRUE	Lactotrope	na	na	na	-0.275897	0.0194123	1	na	na	na
5.2608e-08	-0.618246	0.731	0.818	0.00108599	YWHAH	FALSE	FALSE	Lactotrope	na	na	na	-0.634793	2.74747e-06	0.056716	-0.632421	3.74144e-10	7.72346e-06
5.80587e-08	-0.789739	0.135	0.307	0.00119851	ELAVL3	FALSE	FALSE	Lactotrope	0.853297	0.000381651	1	-0.584987	0.000370384	1	-0.135188	0.00191343	1
5.84967e-08	-0.563897	0.531	0.708	0.00120755	ANP32A	FALSE	FALSE	Lactotrope	na	na	na	0.224405	0.332673	1	0.17601	0.800034	1
6.08663e-08	-0.972571	0.2	0.365	0.00125646	FLRT3	TRUE	FALSE	Lactotrope	na	na	na	-0.342346	0.00444567	1	na	na	na
6.3897e-08	-0.748397	0.518	0.679	0.00131903	SOX11	FALSE	TRUE	Lactotrope	1.01427	4.21532e-12	8.70168e-08	-0.282139	0.0025306	1	0.970794	1.26119e-05	0.260347
6.83518e-08	-0.80888	0.314	0.504	0.00141099	ACVR1C	FALSE	FALSE	Lactotrope	1.05724	3.70098e-11	7.63994e-07	-0.347012	0.0917897	1	-0.647587	1.23626e-05	0.255201
7.21694e-08	-0.630478	0.577	0.737	0.00148979	VEZT	TRUE	FALSE	Lactotrope	na	na	na	-0.184052	0.300076	1	-0.155303	0.139526	1
7.25611e-08	-0.684039	0.557	0.701	0.00149788	SLC43A2	FALSE	FALSE	Lactotrope	na	na	na	0.263807	0.96091	1	-0.239917	0.000179638	1
7.35584e-08	-1.17568	0.201	0.365	0.00151847	KCNQ2	TRUE	FALSE	Lactotrope	na	na	na	-1.06789	4.0458e-06	0.0835174	-0.752638	0.000125929	1
7.52471e-08	-0.668048	0.424	0.613	0.00155333	ANK2	TRUE	FALSE	Lactotrope	na	na	na	0.119415	0.906294	1	-0.495943	3.13978e-08	0.000648144
7.705e-08	-0.749434	0.614	0.715	0.00159054	ST6GALNAC5	FALSE	FALSE	Lactotrope	0.926072	2.63106e-12	5.43129e-08	-0.167125	0.00682687	1	0.865902	6.684e-06	0.137978
8.21198e-08	-0.518126	0.809	0.891	0.0016952	ZFAND6	FALSE	FALSE	Lactotrope	na	na	na	-0.243863	0.182001	1	na	na	na
9.28043e-08	-0.917242	0.356	0.54	0.00191576	DPYSL5	FALSE	FALSE	Lactotrope	0.839871	9.08776e-08	0.00187599	-0.243749	0.132695	1	0.209287	0.671637	1
9.72596e-08	-0.714097	0.36	0.54	0.00200773	LPPR4	FALSE	FALSE	Lactotrope	na	na	na	na	na	na	-1.1485	5.19435e-16	1.07227e-11
9.77083e-08	-0.748726	0.443	0.599	0.00201699	C10orf35	FALSE	FALSE	Lactotrope	0.609526	0.000429181	1	-0.25279	0.0167322	1	na	na	na
1.00744e-07	-0.658368	0.735	0.847	0.00207967	CAPRIN1	FALSE	FALSE	Lactotrope	na	na	na	na	na	na	na	na	na
1.03406e-07	-0.712027	0.353	0.562	0.00213462	FAM227A	FALSE	FALSE	Lactotrope	1.01904	1.35738e-11	2.80203e-07	na	na	na	0.152439	0.445974	1
1.07366e-07	-0.888839	0.195	0.372	0.00221636	HMP19	FALSE	FALSE	Lactotrope	1.33266	0.0373639	1	0.38667	0.0981899	1	na	na	na
1.1674e-07	-0.564956	0.686	0.781	0.00240987	STX12	FALSE	FALSE	Lactotrope	0.830062	7.74485e-10	1.59877e-05	-0.289733	0.0192577	1	na	na	na
1.18204e-07	-0.765833	0.088	0.234	0.00244008	DOK4	FALSE	FALSE	Lactotrope	na	na	na	-0.146183	0.014065	1	-0.381191	0.000492675	1
1.24025e-07	-0.644496	0.507	0.672	0.00256026	MAP7	TRUE	FALSE	Lactotrope	0.817619	4.99895e-07	0.0103193	-0.198891	0.028371	1	na	na	na
1.29744e-07	-0.830053	0.37	0.547	0.0026783	BMPR2	TRUE	FALSE	Lactotrope	na	na	na	0.179348	0.375444	1	-0.171793	0.0280637	1
1.31584e-07	-0.506358	0.977	1	0.00271629	VAMP2	TRUE	FALSE	Lactotrope	0.829961	3.14366e-18	6.48946e-14	-0.273239	0.01814	1	-0.444484	0.000130839	1
1.37592e-07	-0.522167	0.835	0.934	0.00284032	MARCKS	FALSE	FALSE	Lactotrope	na	na	na	0.126733	0.889503	1	0.517213	0.0824457	1
1.39004e-07	-0.57563	0.69	0.788	0.00286945	KIAA1279	FALSE	FALSE	Lactotrope	0.615255	1.30017e-05	0.268395	na	na	na	-0.29303	3.14427e-05	0.649072
1.3906e-07	-0.607853	0.747	0.847	0.00287061	CYTH2	TRUE	FALSE	Lactotrope	na	na	na	-0.273961	0.0129095	1	-0.253649	0.0112322	1
1.60528e-07	-0.6902	0.631	0.745	0.00331378	AP1S2	FALSE	FALSE	Lactotrope	0.898102	7.91895e-08	0.00163471	-0.848668	7.81096e-09	0.000161242	-0.515275	3.33318e-07	0.00688068
1.73161e-07	-0.621049	0.699	0.766	0.00357456	CBX1	FALSE	FALSE	Lactotrope	na	na	na	-0.14675	0.0414058	1	0.218518	0.764349	1
1.73284e-07	-0.893643	0.258	0.438	0.00357711	FRMD4A	FALSE	FALSE	Lactotrope	na	na	na	-0.263957	0.10214	1	-0.130566	0.108431	1
1.77206e-07	-0.604674	0.517	0.664	0.00365806	LIN7B	TRUE	FALSE	Lactotrope	0.536589	0.000500621	1	-0.63541	0.0167395	1	-0.876773	2.59662e-10	5.36019e-06
1.84038e-07	-0.96461	0.245	0.416	0.00379909	CACNA2D1	FALSE	FALSE	Lactotrope	1.0246	1.50592e-08	0.000310866	0.310661	0.920831	1	0.226676	0.892557	1
1.8828e-07	-0.888513	0.476	0.613	0.00388667	THY1	TRUE	FALSE	Lactotrope	na	na	na	-0.121225	0.166617	1	-0.831578	2.98217e-10	6.15609e-06
1.99546e-07	-0.768507	0.459	0.613	0.00411923	C12orf76	FALSE	FALSE	Lactotrope	0.681726	3.55105e-05	0.733044	-0.127134	0.133811	1	na	na	na
2.00502e-07	-1.05923	0.368	0.54	0.00413896	MSX1	FALSE	TRUE	Lactotrope	na	na	na	-0.670158	0.000293851	1	-1.10082	2.59015e-10	5.34684e-06
2.02331e-07	-0.537725	0.764	0.912	0.00417672	TSPYL1	FALSE	FALSE	Lactotrope	na	na	na	na	na	na	-0.212642	2.02469e-05	0.417957
2.15982e-07	-1.09666	0.476	0.599	0.00445851	PRMT9	FALSE	FALSE	Lactotrope	0.631678	0.00467506	1	na	na	na	-0.566107	0.000607627	1
2.31818e-07	-0.62931	0.556	0.708	0.00478543	PTPRS	TRUE	FALSE	Lactotrope	na	na	na	na	na	na	0.419616	0.653702	1
2.3858e-07	-0.561351	0.868	0.942	0.00492502	CLU	FALSE	FALSE	Lactotrope	na	na	na	-0.585366	1.73348e-05	0.357842	-1.3813	1.51857e-23	3.13479e-19
2.64464e-07	-0.671785	0.236	0.423	0.00545933	MPP2	TRUE	FALSE	Lactotrope	na	na	na	-0.424385	0.0364487	1	-0.934552	5.20271e-08	0.00107399
2.74692e-07	-0.686768	0.557	0.686	0.00567046	ETV5	FALSE	TRUE	Lactotrope	na	na	na	-0.447881	0.000249054	1	-1.06887	6.88084e-18	1.42041e-13
2.74769e-07	-0.667731	0.061	0.19	0.00567206	C20orf85	FALSE	FALSE	Lactotrope	na	na	na	-0.269977	0.115214	1	-0.365551	0.00455189	1
2.81123e-07	-0.716465	0.12	0.277	0.00580323	OSBPL6	TRUE	FALSE	Lactotrope	na	na	na	-0.327306	0.00347104	1	-0.161587	0.000297889	1
2.8673e-07	-0.603416	0.156	0.328	0.00591898	GRIP1	TRUE	FALSE	Lactotrope	na	na	na	na	na	na	-0.347389	4.99942e-05	1
2.97223e-07	-0.537178	0.619	0.766	0.00613558	NCSTN	FALSE	FALSE	Lactotrope	na	na	na	na	na	na	-0.54552	6.58962e-09	0.00013603
2.99191e-07	-0.622811	0.716	0.803	0.0061762	MIAT	FALSE	FALSE	Lactotrope	1.99014	2.17968e-37	4.49951e-33	-0.188305	0.144234	1	0.121552	0.352843	1
3.23266e-07	-0.603071	0.32	0.496	0.00667319	BCYRN1	FALSE	FALSE	Lactotrope	na	na	na	-0.10919	0.422162	1	-0.159562	0.00192525	1
3.29936e-07	-0.82509	0.11	0.263	0.00681087	HPCAL4	FALSE	FALSE	Lactotrope	na	na	na	na	na	na	-0.741506	1.2434e-09	2.56676e-05
3.30332e-07	-0.757242	0.676	0.781	0.00681903	ACAP2	FALSE	FALSE	Lactotrope	na	na	na	-0.286488	0.0716958	1	-0.180521	0.0254327	1
3.56359e-07	-0.553359	0.685	0.781	0.00735632	DYNC1LI1	FALSE	FALSE	Lactotrope	0.503033	2.44664e-06	0.050506	-0.326699	0.0123981	1	-0.122736	0.0503963	1
3.62315e-07	-0.805815	0.414	0.577	0.00747926	FER	TRUE	FALSE	Lactotrope	na	na	na	-0.345499	0.000952675	1	0.182386	0.081924	1
3.89508e-07	-0.624258	0.643	0.796	0.0080406	DNMT1	FALSE	TRUE	Lactotrope	na	na	na	-0.460236	0.00395522	1	-0.157045	0.00491461	1
3.94491e-07	-0.730529	0.427	0.591	0.00814347	ZFR2	FALSE	FALSE	Lactotrope	0.51071	0.0428376	1	na	na	na	-0.31923	1.76992e-05	0.365364
3.94956e-07	-0.742951	0.564	0.708	0.00815309	PDK3	FALSE	FALSE	Lactotrope	na	na	na	-0.283577	0.0707336	1	-0.851031	3.00753e-10	6.20844e-06
4.2602e-07	-0.885619	0.936	0.971	0.00879434	TOB1	FALSE	FALSE	Lactotrope	na	na	na	0.246533	0.68832	1	-1.3346	1.86898e-15	3.85814e-11
4.52854e-07	-0.551298	0.041	0.146	0.00934826	GRIK2	TRUE	FALSE	Lactotrope	na	na	na	na	na	na	-0.344288	0.0135269	1
4.69839e-07	-0.727449	0.7	0.774	0.00969888	TCEAL1	FALSE	FALSE	Lactotrope	na	na	na	-0.126931	0.197506	1	-0.349228	0.000210928	1
8.50489e-29	0.481269	1	1	1.75566e-24	RPS27A	FALSE	FALSE	Somatotrope	na	na	na	-0.566795	3.1086e-06	0.0641709	-0.232441	2.41323e-10	4.98164e-06
1.17119e-28	0.373421	1	1	2.41769e-24	RPL41	FALSE	FALSE	Somatotrope	na	na	na	-0.201522	0.0296342	1	-0.164536	1.63514e-08	0.000337542
5.51134e-28	0.468469	1	1	1.13771e-23	RPL18A	FALSE	FALSE	Somatotrope	na	na	na	na	na	na	0.158251	0.00322083	1
2.1353e-27	0.398433	1	1	4.4079e-23	RPL34	FALSE	FALSE	Somatotrope	na	na	na	-0.157855	0.11333	1	na	na	na
3.2921e-25	-0.413721	1	1	6.79588e-21	MYL6	FALSE	FALSE	Lactotrope	na	na	na	-0.207604	2.31493e-05	0.477872	-0.14725	0.000292994	1
3.61694e-25	0.418231	1	1	7.46645e-21	RPL13	FALSE	FALSE	Somatotrope	na	na	na	na	na	na	na	na	na
3.72197e-25	0.438968	1	1	7.68326e-21	RPS6	FALSE	FALSE	Somatotrope	na	na	na	-0.127634	0.0616265	1	-0.101186	3.34316e-05	0.690128
9.9669e-25	-0.460594	1	1	2.05747e-20	DDX5	FALSE	FALSE	Lactotrope	na	na	na	-0.109381	0.0802838	1	-0.256416	1.2785e-06	0.0263922
1.69931e-24	-0.452532	1	1	3.5079e-20	HMGN2	FALSE	FALSE	Lactotrope	na	na	na	0.157635	0.0765189	1	0.319903	2.29929e-07	0.00474642
3.14653e-23	0.3482	1	1	6.49539e-19	RPLP1	FALSE	FALSE	Somatotrope	na	na	na	na	na	na	na	na	na
1.28804e-22	-0.484904	1	1	2.65889e-18	HMGB1	TRUE	TRUE	Lactotrope	na	na	na	-0.114555	0.0472037	1	na	na	na
1.5504e-22	0.45809	1	1	3.20048e-18	SERF2	FALSE	FALSE	Somatotrope	na	na	na	na	na	na	-0.606755	1.20664e-32	2.49086e-28
3.21856e-22	0.466885	1	1	6.64407e-18	RPL37	FALSE	FALSE	Somatotrope	na	na	na	-0.133144	0.239819	1	na	na	na
1.27972e-21	-0.493764	1	0.993	2.64173e-17	CIRBP	FALSE	FALSE	Lactotrope	na	na	na	na	na	na	-0.328024	1.42643e-07	0.00294457
2.51857e-21	-0.418482	1	1	5.19909e-17	GAPDH	FALSE	FALSE	Lactotrope	na	na	na	-0.114772	0.0183937	1	-0.125084	0.00505828	1
2.64429e-21	-0.457586	1	1	5.4586e-17	CALM1	FALSE	FALSE	Lactotrope	na	na	na	-0.29777	0.00158704	1	-0.802097	1.3536e-26	2.79423e-22
4.84155e-21	0.422858	1	1	9.99441e-17	RPLP2	FALSE	FALSE	Somatotrope	na	na	na	-0.261773	0.0153159	1	na	na	na
3.28467e-20	0.31737	1	1	6.78055e-16	RPS14	FALSE	FALSE	Somatotrope	na	na	na	-0.104793	0.0949011	1	na	na	na
3.5846e-20	0.375808	1	1	7.39969e-16	RPS13	FALSE	FALSE	Somatotrope	na	na	na	-0.309566	0.00439837	1	na	na	na
5.21043e-20	0.340966	1	1	1.07559e-15	RPS29	FALSE	FALSE	Somatotrope	na	na	na	na	na	na	0.109078	0.0590928	1
5.33458e-20	-0.459994	0.999	0.993	1.10122e-15	UCHL1	FALSE	FALSE	Lactotrope	1.16678	8.95491e-30	1.84856e-25	-0.742882	3.40912e-13	7.03745e-09	-0.566689	2.03204e-15	4.19474e-11
1.00144e-19	-0.410596	1	1	2.06728e-15	SPINT2	FALSE	FALSE	Lactotrope	na	na	na	na	na	na	-0.504121	1.49516e-15	3.08645e-11
1.14795e-19	-0.364912	1	1	2.36972e-15	PPIA	FALSE	FALSE	Lactotrope	na	na	na	na	na	na	na	na	na
1.21581e-19	0.347246	1	1	2.50979e-15	RPL8	FALSE	FALSE	Somatotrope	na	na	na	-0.210789	0.0464411	1	-0.194353	4.17771e-09	8.62405e-05
1.40827e-19	-0.483117	0.99	1	2.90709e-15	BEX2	FALSE	FALSE	Lactotrope	na	na	na	-0.404585	0.000285021	1	-0.555858	6.67792e-13	1.37852e-08
3.44399e-19	0.386009	1	0.993	7.10943e-15	RPS18	FALSE	FALSE	Somatotrope	na	na	na	-0.131334	0.163101	1	na	na	na
1.95364e-18	0.401011	1	1	4.03291e-14	GNAS	TRUE	FALSE	Somatotrope	0.559222	3.44174e-08	0.000710479	-0.893498	1.25258e-07	0.0025857	-0.866152	5.61104e-47	1.15829e-42
4.26238e-18	0.320925	1	1	8.79882e-14	RPL3	FALSE	FALSE	Somatotrope	na	na	na	-0.204743	0.0171244	1	na	na	na
4.66031e-18	0.431357	1	1	9.62028e-14	RPS28	FALSE	FALSE	Somatotrope	na	na	na	na	na	na	na	na	na
1.88485e-17	0.311696	1	1	3.8909e-13	RPL19	FALSE	FALSE	Somatotrope	na	na	na	-0.272774	0.0125527	1	-0.103177	8.2832e-05	1
2.46668e-17	0.357982	0.999	1	5.09197e-13	CST3	FALSE	FALSE	Somatotrope	na	na	na	-0.742103	6.45626e-05	1	-1.09487	6.32422e-59	1.30551e-54
2.72783e-17	-0.431962	0.997	0.993	5.63107e-13	HMGN3	FALSE	TRUE	Lactotrope	na	na	na	-0.239722	0.0226157	1	-0.264757	3.79502e-05	0.783407
5.61665e-17	0.32306	1	1	1.15945e-12	RPL6	FALSE	TRUE	Somatotrope	na	na	na	-0.200026	0.0349747	1	0.109981	0.0209302	1
1.13705e-16	0.471804	0.999	0.985	2.34722e-12	RPL36AL	FALSE	FALSE	Somatotrope	na	na	na	-0.63936	7.18217e-05	1	-0.450225	4.68288e-17	9.66687e-13
1.77522e-16	0.457194	0.983	0.978	3.66459e-12	RPL17	FALSE	FALSE	Somatotrope	na	na	na	-0.150024	0.433749	1	na	na	na
2.54104e-16	-0.438932	0.999	1	5.24546e-12	DYNLL1	FALSE	FALSE	Lactotrope	na	na	na	-0.180002	0.00303736	1	-0.188492	0.00100771	1
4.02526e-16	0.26544	1	1	8.30934e-12	RPS27	FALSE	FALSE	Somatotrope	na	na	na	na	na	na	0.127437	0.00140304	1
4.03828e-16	0.350948	1	1	8.33621e-12	RPS25	FALSE	FALSE	Somatotrope	na	na	na	-0.222412	0.0464411	1	na	na	na
4.52099e-16	0.330223	1	1	9.33267e-12	RPS3A	FALSE	FALSE	Somatotrope	na	na	na	-0.20504	0.0267092	1	na	na	na
8.00536e-16	-0.43557	1	1	1.65255e-11	HSPA8	TRUE	FALSE	Lactotrope	na	na	na	-0.275796	0.00418346	1	-0.609371	1.95484e-15	4.03538e-11
1.81708e-15	0.290691	1	1	3.75099e-11	FAU	FALSE	FALSE	Somatotrope	na	na	na	-0.176524	0.119256	1	-0.171722	2.06194e-07	0.00425647
3.76505e-15	0.31284	1	1	7.77219e-11	RPS11	FALSE	FALSE	Somatotrope	na	na	na	na	na	na	na	na	na
3.76505e-15	0.308886	1	1	7.77219e-11	RPL23A	FALSE	FALSE	Somatotrope	na	na	na	na	na	na	na	na	na
5.07766e-15	0.405663	1	1	1.04818e-10	RPS21	FALSE	FALSE	Somatotrope	na	na	na	-0.101743	0.223895	1	0.157339	0.177074	1
5.53906e-15	-0.304102	1	1	1.14343e-10	SKP1	FALSE	FALSE	Lactotrope	na	na	na	na	na	na	na	na	na
6.39809e-15	0.379298	1	1	1.32076e-10	RPL14	FALSE	FALSE	Somatotrope	na	na	na	-0.213636	0.131834	1	na	na	na
8.07992e-15	-0.359522	0.99	1	1.66794e-10	HNRNPC	FALSE	TRUE	Lactotrope	na	na	na	na	na	na	na	na	na
1.50882e-14	-0.46262	0.978	0.978	3.11466e-10	RTN3	FALSE	FALSE	Lactotrope	na	na	na	na	na	na	na	na	na
2.45224e-14	0.288504	1	1	5.06216e-10	RPL37A	FALSE	FALSE	Somatotrope	na	na	na	-0.134411	0.0843137	1	na	na	na
2.78479e-14	-0.390965	1	1	5.74864e-10	ACTG1	FALSE	FALSE	Lactotrope	na	na	na	na	na	na	0.196544	0.000279218	1
3.05827e-14	0.444265	0.996	0.971	6.31319e-10	CPE	FALSE	FALSE	Somatotrope	0.951871	5.31004e-16	1.09615e-11	-0.269932	0.1187	1	-1.02793	1.1404e-41	2.35413e-37
3.27818e-14	-0.394602	0.997	0.993	6.76714e-10	SUMO2	FALSE	FALSE	Lactotrope	na	na	na	-0.253254	0.000323385	1	0.182062	0.00880588	1
9.56e-14	0.382124	1	0.993	1.97347e-09	CD63	TRUE	FALSE	Somatotrope	na	na	na	na	na	na	-0.32944	3.89128e-11	8.03277e-07
1.22368e-13	0.340792	1	1	2.52605e-09	RPL30	FALSE	FALSE	Somatotrope	na	na	na	-0.220342	0.0285066	1	0.108633	0.0829396	1
1.24737e-13	0.296329	1	1	2.57495e-09	RPL32	FALSE	FALSE	Somatotrope	na	na	na	na	na	na	na	na	na
1.29066e-13	0.495441	0.949	0.847	2.66431e-09	IER3IP1	FALSE	FALSE	Somatotrope	na	na	na	0.193524	0.637388	1	-0.373216	8.25526e-12	1.70413e-07
2.53609e-13	-0.48942	0.951	0.971	5.23524e-09	SH3BGRL	FALSE	FALSE	Lactotrope	na	na	na	na	na	na	-0.408019	2.20237e-07	0.00454634
3.07062e-13	-0.47743	0.948	0.964	6.33868e-09	SSB	FALSE	FALSE	Lactotrope	na	na	na	0.185596	0.860654	1	-0.268482	2.91274e-05	0.601277
3.3702e-13	0.439927	0.991	0.949	6.9571e-09	P4HB	TRUE	TRUE	Somatotrope	na	na	na	-0.288802	0.0498582	1	-0.262249	3.29077e-08	0.000679313
4.11518e-13	0.410169	0.999	0.978	8.49496e-09	TOMM7	FALSE	FALSE	Somatotrope	na	na	na	-0.372832	0.0281313	1	-0.472103	5.15748e-18	1.06466e-13
4.39761e-13	-0.364062	0.999	0.985	9.07799e-09	MAGED2	FALSE	FALSE	Lactotrope	na	na	na	na	na	na	na	na	na
4.51319e-13	-0.403697	0.994	0.985	9.31658e-09	FXYD6	FALSE	FALSE	Lactotrope	0.581877	8.25017e-11	1.70308e-06	-0.419957	9.33109e-07	0.0192622	-0.304456	3.67463e-06	0.0758553
7.2474e-13	0.390879	0.997	0.978	1.49608e-08	DAD1	FALSE	FALSE	Somatotrope	na	na	na	-0.145704	0.268468	1	-0.270062	1.0354e-08	0.000213739
1.1855e-12	0.462446	0.991	0.949	2.44724e-08	MYEOV2	FALSE	FALSE	Somatotrope	na	na	na	-0.192372	0.479956	1	-0.381204	3.90967e-11	8.07073e-07
1.20253e-12	0.310652	0.999	1	2.48238e-08	RPS20	FALSE	FALSE	Somatotrope	na	na	na	-0.223204	0.0815985	1	0.177936	0.000315783	1
1.96918e-12	0.218262	1	1	4.06497e-08	EEF1A1	TRUE	FALSE	Somatotrope	na	na	na	-0.124971	0.134469	1	0.258205	1.30947e-12	2.70314e-08
2.07692e-12	0.277604	1	1	4.28738e-08	RPS19	FALSE	FALSE	Somatotrope	na	na	na	-0.146646	0.0616265	1	0.362157	3.12786e-15	6.45683e-11
2.56272e-12	0.49558	0.955	0.905	5.29023e-08	UFM1	FALSE	FALSE	Somatotrope	na	na	na	0.240476	0.500549	1	-0.428457	4.97006e-11	1.02597e-06
3.17431e-12	-0.39001	0.996	1	6.55273e-08	HTATSF1	FALSE	FALSE	Lactotrope	2.06399	4.53768e-45	9.36714e-41	0.204437	0.103288	1	0.433803	0.000375866	1
4.00486e-12	0.446799	0.983	0.92	8.26723e-08	KRT8	FALSE	FALSE	Somatotrope	na	na	na	na	na	na	-0.295334	1.71503e-07	0.00354033
4.61331e-12	-0.250853	1	1	9.52326e-08	UBB	FALSE	TRUE	Lactotrope	na	na	na	na	na	na	-0.416346	4.19963e-15	8.6693e-11
5.36809e-12	0.272251	1	1	1.10814e-07	RPL7	FALSE	FALSE	Somatotrope	na	na	na	-0.110011	0.160046	1	0.196476	1.24802e-05	0.257628
6.28206e-12	-0.460517	0.009	0.109	1.2968e-07	IL1RAPL1	TRUE	FALSE	Lactotrope	na	na	na	na	na	na	-0.223498	0.167876	1
7.1208e-12	0.296614	1	1	1.46995e-07	RPS8	FALSE	FALSE	Somatotrope	na	na	na	-0.338465	0.0136777	1	-0.14636	0.000332009	1
9.40509e-12	-0.361939	0.993	1	1.94149e-07	ATPIF1	FALSE	FALSE	Lactotrope	na	na	na	-0.151994	0.124559	1	-0.428818	5.15018e-09	0.000106315
1.00665e-11	-0.316899	1	1	2.07803e-07	OAZ1	FALSE	FALSE	Lactotrope	na	na	na	na	na	na	-0.27585	2.05731e-06	0.0424691
1.12331e-11	-0.496984	0.939	0.964	2.31886e-07	ATP6V1D	FALSE	FALSE	Lactotrope	na	na	na	-0.349536	0.0129454	1	-0.69723	6.55211e-13	1.35255e-08
1.14665e-11	-0.294718	0.997	1	2.36703e-07	MRFAP1	FALSE	FALSE	Lactotrope	na	na	na	-0.22368	0.00475825	1	-0.270138	3.00682e-06	0.0620698
1.15914e-11	0.34183	0.997	0.993	2.39281e-07	RPS15A	FALSE	FALSE	Somatotrope	na	na	na	-0.123729	0.221959	1	0.245095	0.000313588	1
1.47028e-11	0.301475	1	1	3.03511e-07	RPS23	FALSE	FALSE	Somatotrope	na	na	na	-0.296151	0.0237199	1	na	na	na
1.71821e-11	-0.445973	0.955	0.978	3.5469e-07	MATR3	FALSE	FALSE	Lactotrope	na	na	na	na	na	na	na	na	na
1.97751e-11	-0.453593	0.951	0.985	4.08217e-07	2019-09-07	FALSE	FALSE	Lactotrope	na	na	na	-0.229888	0.0086754	1	-0.143983	0.00457807	1
2.77336e-11	-0.252911	1	1	5.72504e-07	HSP90AB1	TRUE	FALSE	Lactotrope	na	na	na	-0.118178	0.0398269	1	-0.38109	2.19881e-13	4.53901e-09
3.31327e-11	0.296507	1	0.993	6.83958e-07	RPL27	FALSE	FALSE	Somatotrope	na	na	na	-0.158818	0.137144	1	0.101021	0.393012	1
3.39322e-11	0.265166	1	1	7.00461e-07	RPL18	FALSE	FALSE	Somatotrope	na	na	na	-0.187076	0.0959141	1	na	na	na
3.59667e-11	0.294581	1	0.993	7.42461e-07	RPS24	FALSE	FALSE	Somatotrope	na	na	na	na	na	na	0.131135	0.0499998	1
3.78501e-11	-0.407807	0.954	0.971	7.81339e-07	NDFIP1	FALSE	FALSE	Lactotrope	na	na	na	-0.278154	0.00428658	1	-0.500558	4.67193e-10	9.64426e-06
4.33676e-11	0.432736	0.98	0.956	8.95238e-07	TMED2	FALSE	FALSE	Somatotrope	na	na	na	0.187393	0.806376	1	-0.381804	1.14211e-10	2.35766e-06
4.81966e-11	-0.29491	0.997	1	9.94922e-07	YWHAE	FALSE	TRUE	Lactotrope	na	na	na	-0.262938	0.000888205	1	na	na	na
5.89828e-11	0.285702	1	0.993	1.21758e-06	RPLP0	FALSE	FALSE	Somatotrope	na	na	na	-0.20679	0.0311973	1	0.155348	0.00891227	1
8.67149e-11	-0.480725	0.974	0.985	1.79005e-06	LDHB	FALSE	FALSE	Lactotrope	na	na	na	-0.144982	0.0970901	1	0.175444	0.079361	1
9.64654e-11	0.409099	0.994	0.985	1.99134e-06	NUCB2	FALSE	FALSE	Somatotrope	0.544184	1.97594e-08	0.000407893	-0.308964	0.0206589	1	-0.678581	9.59834e-25	1.98139e-20
9.89953e-11	-0.327519	1	1	2.04356e-06	ACTB	FALSE	FALSE	Lactotrope	na	na	na	-0.15712	0.0195232	1	na	na	na
1.13923e-10	0.291713	0.271	0.015	2.35172e-06	CSH2	FALSE	FALSE	Somatotrope	na	na	na	na	na	na	-0.308475	3.32582e-13	6.8655e-09
1.3344e-10	-0.445983	0.873	0.934	2.7546e-06	RUFY3	FALSE	TRUE	Lactotrope	0.552094	2.48256e-08	0.000512474	-0.500923	0.000128893	1	-0.348758	6.0692e-07	0.0125286
1.44193e-10	0.468006	0.988	0.971	2.97657e-06	MYDGF	FALSE	FALSE	Somatotrope	na	na	na	-0.306835	0.276109	1	-0.484055	1.20997e-12	2.49774e-08
1.96481e-10	-0.431483	0.945	0.978	4.05596e-06	ITGB1	TRUE	FALSE	Lactotrope	na	na	na	na	na	na	0.162144	0.96032	1
2.68216e-10	-0.457972	0.931	0.949	5.53678e-06	PRMT1	FALSE	FALSE	Lactotrope	na	na	na	0.170372	0.252169	1	0.240272	0.0316193	1
3.00777e-10	-0.349184	0.999	1	6.20893e-06	IGSF1	FALSE	FALSE	Lactotrope	na	na	na	0.297641	0.0484541	1	-0.208655	0.00140125	1
3.49775e-10	0.433288	0.973	0.891	7.22041e-06	SEC13	FALSE	FALSE	Somatotrope	na	na	na	-0.179197	0.150721	1	-0.280029	1.10582e-07	0.00228274
4.17565e-10	0.442151	0.97	0.927	8.6198e-06	PSMA6	FALSE	TRUE	Somatotrope	na	na	na	-0.229894	0.0705814	1	0.128181	0.922643	1
4.9659e-10	0.436151	0.988	0.978	1.02511e-05	LINC00643	FALSE	FALSE	Somatotrope	1.24779	9.66963e-17	1.9961e-12	-0.17956	0.219091	1	-0.916894	3.44263e-32	7.10663e-28
5.11684e-10	0.310577	1	1	1.05627e-05	RPS16	FALSE	FALSE	Somatotrope	na	na	na	-0.343244	0.00794728	1	0.230289	0.000180313	1
5.94335e-10	-0.435692	0.886	0.964	1.22689e-05	RPAIN	FALSE	FALSE	Lactotrope	0.722447	2.43154e-12	5.01942e-08	na	na	na	0.377157	0.0332711	1
6.31114e-10	-0.485734	0.89	0.934	1.30281e-05	DYNC1LI2	FALSE	FALSE	Lactotrope	na	na	na	-0.255826	0.00328013	1	-0.239668	1.94193e-05	0.400872
6.33164e-10	0.406017	0.98	0.912	1.30704e-05	TMCO1	FALSE	FALSE	Somatotrope	na	na	na	-0.314389	0.0126921	1	-0.197205	4.82588e-06	0.0996206
7.70162e-10	0.240453	1	1	1.58985e-05	RPS3	FALSE	FALSE	Somatotrope	na	na	na	na	na	na	0.209844	7.58168e-07	0.0156509
9.40926e-10	-0.496836	0.868	0.956	1.94235e-05	PPP2CA	FALSE	FALSE	Lactotrope	na	na	na	-0.242865	0.00895971	1	na	na	na
1.1046e-09	-0.476192	0.942	0.978	2.28023e-05	ATP1B1	TRUE	FALSE	Lactotrope	na	na	na	-0.224198	0.00369614	1	-0.720129	4.81329e-16	9.93606e-12
1.22411e-09	0.241572	1	1	2.52694e-05	RPL9	FALSE	FALSE	Somatotrope	na	na	na	na	na	na	na	na	na
1.85311e-09	0.286149	1	1	3.82536e-05	ATP5L	FALSE	FALSE	Somatotrope	0.543239	8.13387e-18	1.67907e-13	-0.487183	0.000327378	1	-0.174311	0.000118817	1
1.87792e-09	0.442292	0.931	0.81	3.87659e-05	YIF1A	FALSE	FALSE	Somatotrope	na	na	na	-0.371319	0.12465	1	-0.568565	1.60509e-16	3.31339e-12
2.46023e-09	-0.487357	0.035	0.161	5.07865e-05	TJP3	TRUE	FALSE	Lactotrope	na	na	na	-0.226333	0.014208	1	na	na	na
2.65328e-09	-0.266628	1	1	5.47717e-05	SOD1	FALSE	TRUE	Lactotrope	na	na	na	na	na	na	-0.452213	2.31399e-12	4.77677e-08
2.77315e-09	0.307924	1	0.993	5.72461e-05	COX17	FALSE	FALSE	Somatotrope	0.58774	1.13725e-10	2.34762e-06	-1.02931	1.09265e-06	0.0225557	-0.836675	8.00041e-37	1.65152e-32
2.7929e-09	0.444723	0.932	0.854	5.76539e-05	ARMCX3	FALSE	FALSE	Somatotrope	na	na	na	-0.45698	0.00910519	1	-0.222116	1.88914e-05	0.389975
2.95049e-09	0.337118	0.994	0.964	6.0907e-05	LAPTM4A	FALSE	FALSE	Somatotrope	na	na	na	0.520553	0.0481403	1	-0.112563	0.000116121	1
3.10733e-09	-0.390594	0.965	0.978	6.41445e-05	NGRN	FALSE	FALSE	Lactotrope	na	na	na	-0.204639	0.0131421	1	-0.179118	0.00698264	1
3.25739e-09	-0.477053	0.873	0.949	6.72423e-05	POU1F1	FALSE	TRUE	Lactotrope	2.42862	3.2056e-46	6.61731e-42	na	na	na	0.352763	0.0356073	1
3.26073e-09	-0.29566	0.993	1	6.73112e-05	SRP9	FALSE	TRUE	Lactotrope	na	na	na	na	na	na	0.400373	2.62604e-07	0.00542093
3.67153e-09	0.245029	1	1	7.57915e-05	RPL38	FALSE	FALSE	Somatotrope	na	na	na	-0.113703	0.267367	1	0.124489	0.0514139	1
3.69589e-09	-0.496169	0.928	0.964	7.62942e-05	TUBB	FALSE	FALSE	Lactotrope	na	na	na	na	na	na	0.734593	2.00339e-07	0.0041356
3.83969e-09	0.273699	0.945	0.883	7.92627e-05	GADD45B	FALSE	FALSE	Somatotrope	na	na	na	-0.469757	0.666659	1	-1.49498	1.05961e-35	2.18735e-31
4.31681e-09	-0.416394	0.952	0.993	8.9112e-05	PRKAR1A	TRUE	FALSE	Lactotrope	na	na	na	-0.122417	0.371276	1	-0.20056	0.00355274	1
4.68265e-09	-0.305395	0.994	1	9.6664e-05	MYL12B	FALSE	FALSE	Lactotrope	na	na	na	na	na	na	na	na	na
4.81005e-09	0.482734	0.625	0.372	9.92939e-05	C5orf66	FALSE	FALSE	Somatotrope	na	na	na	-0.863467	0.00167667	1	-1.07994	8.37081e-20	1.72799e-15
4.94908e-09	0.463092	0.961	0.891	0.000102164	CTSL	FALSE	FALSE	Somatotrope	na	na	na	0.136394	0.647776	1	-0.721327	4.15861e-23	8.58461e-19
4.99895e-09	0.461725	0.878	0.745	0.000103193	IFITM3	TRUE	FALSE	Somatotrope	na	na	na	0.792075	0.258945	1	0.413172	0.857042	1
6.17559e-09	0.250184	1	1	0.000127483	RPL24	FALSE	FALSE	Somatotrope	na	na	na	-0.230768	0.0464409	1	na	na	na
7.24993e-09	-0.419058	0.967	0.985	0.00014966	TAF7	FALSE	TRUE	Lactotrope	na	na	na	na	na	na	-0.182495	0.0071647	1
7.75629e-09	-0.453494	0.876	0.934	0.000160113	TUBB4B	FALSE	FALSE	Lactotrope	na	na	na	0.162757	0.909797	1	-0.39117	1.64225e-07	0.00339009
7.84054e-09	0.257331	1	1	0.000161852	RPL10A	FALSE	FALSE	Somatotrope	na	na	na	-0.106007	0.203256	1	0.284645	1.06924e-06	0.0220724
8.30299e-09	-0.489643	0.025	0.131	0.000171399	RBFOX1	FALSE	FALSE	Lactotrope	na	na	na	na	na	na	-0.41321	0.00156795	1
8.31762e-09	0.461745	0.952	0.927	0.000171701	SELM	FALSE	FALSE	Somatotrope	na	na	na	0.692692	0.481247	1	-1.84457	1.22483e-54	2.52842e-50
8.51213e-09	0.412386	0.984	0.964	0.000175716	COX7A1	FALSE	FALSE	Somatotrope	na	na	na	na	na	na	-1.18125	1.10634e-38	2.28382e-34
8.57252e-09	0.255384	1	1	0.000176963	RPL4	FALSE	FALSE	Somatotrope	na	na	na	na	na	na	0.106848	0.0325277	1
9.56055e-09	0.431096	0.951	0.869	0.000197359	APMAP	FALSE	FALSE	Somatotrope	na	na	na	-0.241238	0.145551	1	-0.394859	2.56818e-12	5.30149e-08
9.57369e-09	0.471476	0.913	0.81	0.00019763	SNHG5	FALSE	FALSE	Somatotrope	na	na	na	0.624815	0.797502	1	na	na	na
1.10874e-08	0.231247	1	1	0.000228877	RPL35	FALSE	TRUE	Somatotrope	na	na	na	-0.308434	0.0144764	1	-0.12924	0.000226304	1
1.24547e-08	-0.428271	0.942	0.949	0.000257102	SUMO1	TRUE	FALSE	Lactotrope	na	na	na	na	na	na	0.236763	0.0105605	1
1.38795e-08	-0.413456	0.848	0.912	0.000286514	MEST	FALSE	FALSE	Lactotrope	na	na	na	na	na	na	0.981794	2.25071e-12	4.64613e-08
1.46194e-08	0.467564	0.823	0.657	0.000301787	RASD1	TRUE	FALSE	Somatotrope	na	na	na	0.538198	0.699065	1	-0.772014	3.22948e-19	6.66662e-15
1.50145e-08	-0.302563	0.983	0.985	0.000309944	RHBDD2	FALSE	FALSE	Lactotrope	na	na	na	-0.229185	0.0457182	1	-0.81838	7.68809e-21	1.58705e-16
1.71919e-08	0.321499	0.999	0.993	0.000354892	USMG5	FALSE	FALSE	Somatotrope	na	na	na	na	na	na	-0.339519	9.72496e-12	2.00752e-07
2.26787e-08	0.241789	1	1	0.000468157	RPS5	FALSE	FALSE	Somatotrope	na	na	na	-0.188826	0.0296342	1	0.137835	0.0521992	1
2.31929e-08	0.31317	0.984	0.971	0.00047877	DNAJB9	FALSE	FALSE	Somatotrope	na	na	na	-0.369611	0.0096425	1	-0.692989	1.63538e-26	3.37592e-22
2.47591e-08	0.408559	0.945	0.92	0.000511103	PPP1CB	FALSE	FALSE	Somatotrope	na	na	na	-0.316581	0.184795	1	-0.222183	9.53563e-05	1
2.70034e-08	-0.366355	0.939	0.964	0.00055743	PDCD6	FALSE	FALSE	Lactotrope	na	na	na	na	na	na	-0.171884	0.00294516	1
3.1405e-08	-0.451725	0.915	0.942	0.000648294	PTPRN2	FALSE	FALSE	Lactotrope	0.71951	1.04782e-12	2.16301e-08	na	na	na	-0.280891	0.000627277	1
3.52906e-08	0.44925	0.928	0.781	0.000728503	DBI	FALSE	FALSE	Somatotrope	na	na	na	0.902097	0.0335069	1	na	na	na
3.8655e-08	-0.453498	0.878	0.949	0.000797955	IST1	FALSE	FALSE	Lactotrope	na	na	na	na	na	na	na	na	na
4.26671e-08	-0.364895	0.033	0.146	0.000880777	ANO3	TRUE	FALSE	Lactotrope	na	na	na	-1.25196	0.000175767	1	-0.330276	0.000480947	1
4.3109e-08	-0.474442	0.868	0.876	0.000889898	OAZ2	FALSE	FALSE	Lactotrope	na	na	na	-0.277103	0.00656025	1	-0.241597	0.00154306	1
4.55096e-08	0.253224	0.999	0.993	0.000939454	RPL28	FALSE	FALSE	Somatotrope	na	na	na	na	na	na	na	na	na
5.12247e-08	-0.467073	0.899	0.912	0.00105743	DYNC1H1	FALSE	FALSE	Lactotrope	0.534393	9.95422e-07	0.0205485	na	na	na	0.132637	0.587184	1
5.41863e-08	0.477224	0.916	0.876	0.00111857	OST4	FALSE	FALSE	Somatotrope	na	na	na	na	na	na	na	na	na
5.64925e-08	0.475232	0.31	0.08	0.00116618	DOCK11	FALSE	FALSE	Somatotrope	na	na	na	na	na	na	-0.554019	1.0781e-12	2.22551e-08
5.94209e-08	-0.309896	0.974	1	0.00122663	TSTD1	FALSE	FALSE	Lactotrope	na	na	na	-0.17662	0.0385723	1	-0.575093	9.38817e-13	1.938e-08
6.24942e-08	0.263852	1	1	0.00129007	RPS4X	FALSE	TRUE	Somatotrope	na	na	na	-0.122325	0.40441	1	-0.154092	0.000365816	1
6.31536e-08	-0.431916	0.922	0.927	0.00130368	CCT3	FALSE	FALSE	Lactotrope	na	na	na	na	na	na	0.11877	0.592231	1
6.62292e-08	0.426504	0.971	0.912	0.00136717	TMX4	FALSE	FALSE	Somatotrope	0.760899	2.32269e-11	4.79473e-07	-0.745102	0.000763436	1	-0.515015	6.39586e-14	1.3203e-09
7.01459e-08	-0.290143	0.983	1	0.00144802	ATP6V0C	FALSE	FALSE	Lactotrope	na	na	na	-0.217073	0.00187477	1	-0.56682	1.06701e-13	2.20263e-09
7.34665e-08	-0.345288	0.923	0.942	0.00151657	SERINC1	FALSE	FALSE	Lactotrope	na	na	na	-0.16219	0.0298588	1	-0.251303	5.61091e-07	0.0115826
8.23724e-08	0.324679	0.994	0.985	0.00170041	SSR2	FALSE	FALSE	Somatotrope	na	na	na	0.201223	0.509004	1	0.119339	0.473691	1
9.835e-08	-0.489984	0.808	0.869	0.00203024	DCTN1	FALSE	FALSE	Lactotrope	0.642088	1.41592e-06	0.0292289	0.118314	0.929716	1	-0.163696	0.00105109	1
1.11368e-07	0.418916	0.932	0.796	0.00229897	MESDC2	FALSE	FALSE	Somatotrope	na	na	na	-0.17702	0.928568	1	-0.115702	2.66667e-05	0.55048
1.19853e-07	-0.435755	0.967	0.964	0.00247413	CLTA	FALSE	FALSE	Lactotrope	na	na	na	na	na	na	-0.204419	0.00503701	1
1.20822e-07	-0.260934	1	0.985	0.00249412	HNRNPA2B1	FALSE	FALSE	Lactotrope	na	na	na	na	na	na	0.250567	0.0272668	1
1.25209e-07	0.381365	0.918	0.796	0.00258469	SMIM14	FALSE	FALSE	Somatotrope	0.805931	6.42541e-11	1.3264e-06	-0.664279	0.000547111	1	na	na	na
1.26637e-07	-0.264312	0.991	0.993	0.00261417	EIF4G2	FALSE	FALSE	Lactotrope	na	na	na	-0.122414	0.0552703	1	0.198421	0.134121	1
1.36837e-07	-0.496579	0.858	0.898	0.00282472	ARID4B	FALSE	TRUE	Lactotrope	na	na	na	na	na	na	-0.115956	0.0409842	1
1.53613e-07	0.36327	0.932	0.803	0.00317104	C1GALT1C1	FALSE	FALSE	Somatotrope	0.755146	2.29296e-08	0.000473335	-0.170674	0.869515	1	-0.521556	2.0051e-13	4.13913e-09
1.55344e-07	-0.319228	0.987	1	0.00320677	SRSF3	FALSE	FALSE	Lactotrope	na	na	na	-0.281798	0.001143	1	na	na	na
1.55738e-07	0.391308	0.958	0.912	0.00321491	KDELR2	FALSE	FALSE	Somatotrope	na	na	na	na	na	na	-0.215523	9.37957e-07	0.0193622
1.61055e-07	-0.410622	0.907	0.92	0.00332466	ARL6IP5	TRUE	FALSE	Lactotrope	na	na	na	-0.359033	0.000479579	1	-0.339855	2.17959e-05	0.449932
1.96619e-07	0.198161	1	1	0.0040588	RPL11	FALSE	FALSE	Somatotrope	na	na	na	-0.120933	0.233757	1	0.136951	0.00372943	1
2.05262e-07	0.364239	0.973	0.876	0.00423723	FAM229B	FALSE	FALSE	Somatotrope	na	na	na	-0.394109	0.0120576	1	-0.711045	9.36328e-23	1.93286e-18
2.06133e-07	-0.469927	0.761	0.912	0.00425521	TCTEX1D2	FALSE	FALSE	Lactotrope	na	na	na	-0.122607	0.204555	1	na	na	na
2.34991e-07	0.490822	0.841	0.745	0.00485091	UNC50	FALSE	FALSE	Somatotrope	na	na	na	0.327391	0.301273	1	na	na	na
2.41085e-07	-0.446411	0.692	0.832	0.00497672	PJA1	FALSE	FALSE	Lactotrope	na	na	na	-0.290083	0.0354768	1	-0.386949	2.03906e-05	0.420923
2.4633e-07	0.189254	1	1	0.005085	PFDN5	FALSE	FALSE	Somatotrope	na	na	na	na	na	na	-0.237836	5.00243e-10	1.03265e-05
2.89789e-07	-0.338755	1	1	0.00598212	PLD3	FALSE	FALSE	Lactotrope	na	na	na	-0.252846	1.33804e-06	0.0276211	-0.845075	1.22927e-23	2.53759e-19
2.98634e-07	-0.2767	0.987	0.978	0.00616469	MAGED1	TRUE	FALSE	Lactotrope	na	na	na	-0.224967	0.0162059	1	-0.240002	0.000546251	1
3.03152e-07	-0.336126	0.964	0.971	0.00625797	VDAC2	FALSE	FALSE	Lactotrope	na	na	na	na	na	na	na	na	na
3.29425e-07	-0.497924	0.779	0.861	0.00680032	SARNP	FALSE	FALSE	Lactotrope	na	na	na	0.198002	0.568757	1	0.132593	0.836296	1
3.3052e-07	-0.339877	0.984	0.964	0.00682292	CRIP2	FALSE	FALSE	Lactotrope	na	na	na	na	na	na	-0.232721	0.00182616	1
3.33295e-07	-0.380892	0.993	0.993	0.00688021	DUSP1	FALSE	FALSE	Lactotrope	na	na	na	na	na	na	-0.739676	2.4662e-12	5.09097e-08
3.37804e-07	0.282569	0.997	0.993	0.0069733	RPL22	FALSE	FALSE	Somatotrope	na	na	na	na	na	na	0.216967	0.0492841	1
3.39352e-07	-0.427966	0.906	0.949	0.00700525	ARL6IP1	FALSE	FALSE	Lactotrope	na	na	na	na	na	na	na	na	na
3.4617e-07	0.171311	0.434	0.19	0.00714598	EFNA5	TRUE	FALSE	Somatotrope	na	na	na	0.836592	0.410672	1	na	na	na
3.84386e-07	-0.489835	0.038	0.146	0.00793488	DEPDC4	FALSE	FALSE	Lactotrope	na	na	na	na	na	na	na	na	na
3.91038e-07	0.274681	0.999	0.985	0.00807219	RPL26	FALSE	FALSE	Somatotrope	na	na	na	-0.129722	0.299385	1	0.142188	0.273389	1
4.237e-07	-0.419971	0.935	0.964	0.00874644	YTHDC1	FALSE	FALSE	Lactotrope	na	na	na	na	na	na	na	na	na
4.53983e-07	-0.421662	0.92	0.949	0.00937157	CFAP20	FALSE	FALSE	Lactotrope	na	na	na	-0.153836	0.0570075	1	-0.520044	2.7269e-07	0.00562915
4.69214e-07	-0.464835	0.91	0.934	0.00968599	MTRNR2L9	FALSE	FALSE	Lactotrope	na	na	na	-0.110818	0.26126	1	-0.571268	5.9241e-08	0.00122291
4.79427e-07	-0.418063	0.825	0.927	0.00989681	CBR1	FALSE	FALSE	Lactotrope	na	na	na	na	na	na	-0.547016	5.77754e-09	0.000119266
4.81443e-07	0.476365	0.485	0.241	0.00993843	GPR89A	FALSE	FALSE	Somatotrope	na	na	na	0.308327	0.669007	1	-0.204131	2.86956e-07	0.00592363
4.81633e-07	0.414263	0.91	0.796	0.00994236	MKKS	FALSE	FALSE	Somatotrope	na	na	na	-0.209982	0.766564	1	-0.724071	5.04191e-19	1.0408e-14
5.16088e-07	-0.754009	0.57	0.693	0.0106536	MEIS2	FALSE	TRUE	Lactotrope	na	na	na	na	na	na	-0.321677	0.00602047	1
5.16458e-07	-0.471055	0.081	0.219	0.0106612	TMCC3	FALSE	FALSE	Lactotrope	na	na	na	na	na	na	na	na	na
5.18226e-07	-0.323498	0.949	0.949	0.0106977	AP2S1	TRUE	FALSE	Lactotrope	na	na	na	na	na	na	-0.100236	0.0416696	1
5.25418e-07	0.605079	0.342	0.124	0.0108462	FAT1	TRUE	FALSE	Somatotrope	na	na	na	0.161314	0.61654	1	-0.2965	0.000239088	1
5.30509e-07	0.393374	0.935	0.869	0.0109513	TMEM208	FALSE	FALSE	Somatotrope	na	na	na	na	na	na	-0.646192	2.54895e-18	5.26179e-14
5.39394e-07	0.443964	0.715	0.474	0.0111347	NR3C1	FALSE	TRUE	Somatotrope	na	na	na	-0.620965	0.0288501	1	na	na	na
5.41905e-07	-0.652795	0.745	0.81	0.0111865	QDPR	FALSE	FALSE	Lactotrope	na	na	na	-0.528018	0.000214805	1	-0.632927	6.93531e-10	1.43166e-05
5.49968e-07	-0.70666	0.258	0.445	0.011353	WIPF3	FALSE	FALSE	Lactotrope	na	na	na	0.131481	0.474147	1	-0.431716	0.000282243	1
5.53992e-07	-1.16896	0.237	0.401	0.0114361	DGKH	TRUE	FALSE	Lactotrope	0.624367	0.00164908	1	-0.517144	0.00298224	1	-0.120824	0.0939896	1
5.80466e-07	-0.311173	0.993	0.993	0.0119826	GPX4	FALSE	FALSE	Lactotrope	na	na	na	-0.384303	0.000224077	1	-0.434497	5.40908e-08	0.0011166
5.81545e-07	0.511779	0.535	0.299	0.0120048	SURF1	FALSE	FALSE	Somatotrope	na	na	na	na	na	na	-0.509784	7.20416e-09	0.000148716
5.8606e-07	0.573448	0.512	0.299	0.012098	TMED9	FALSE	FALSE	Somatotrope	na	na	na	na	na	na	-0.353007	3.36417e-06	0.0694466
5.93249e-07	0.64889	0.469	0.234	0.0122464	ZMPSTE24	FALSE	FALSE	Somatotrope	na	na	na	0.274083	0.696492	1	na	na	na
5.94719e-07	-0.914005	0.52	0.686	0.0122768	SLC25A25	FALSE	FALSE	Lactotrope	na	na	na	-0.179967	0.910961	1	-1.25556	5.67049e-11	1.17056e-06
6.06532e-07	0.40106	0.731	0.533	0.0125206	PLP2	FALSE	FALSE	Somatotrope	na	na	na	-0.20305	0.267127	1	-0.652579	3.53282e-18	7.29279e-14
6.12493e-07	-0.849606	0.586	0.723	0.0126437	TOB2	FALSE	TRUE	Lactotrope	na	na	na	0.328384	0.0924416	1	-0.570646	9.02122e-05	1
6.19911e-07	0.827648	0.479	0.255	0.0127968	KLHDC4	FALSE	FALSE	Somatotrope	na	na	na	-0.168003	0.175404	1	-0.561719	8.48023e-09	0.000175057
6.25422e-07	0.337386	0.981	0.92	0.0129106	ERLEC1	FALSE	FALSE	Somatotrope	na	na	na	-0.520548	0.0188388	1	-0.608058	3.02383e-18	6.2421e-14
6.52812e-07	-0.583809	0.197	0.38	0.013476	TMEM200A	FALSE	FALSE	Lactotrope	na	na	na	-0.971218	2.94926e-06	0.0608815	-0.754946	3.47907e-09	7.18185e-05
6.66033e-07	-0.781516	0.109	0.263	0.0137489	MACROD2	FALSE	FALSE	Lactotrope	na	na	na	-0.809433	0.0180034	1	-0.580235	0.00297962	1
6.83034e-07	0.201381	1	1	0.0140999	RPL35A	FALSE	FALSE	Somatotrope	na	na	na	-0.295535	0.00328347	1	0.126437	0.0273093	1
6.84242e-07	-0.479104	0.799	0.898	0.0141248	PEPD	FALSE	FALSE	Lactotrope	na	na	na	-0.203292	0.0458862	1	-0.546403	5.06563e-10	1.0457e-05
6.84735e-07	-0.465727	0.508	0.686	0.014135	CNP	FALSE	FALSE	Lactotrope	na	na	na	-0.454718	0.0558837	1	-0.299367	4.10262e-06	0.0846905
6.91024e-07	0.527633	0.745	0.584	0.0142648	ORMDL2	FALSE	FALSE	Somatotrope	na	na	na	na	na	na	-0.350946	3.31214e-08	0.000683724
6.99719e-07	0.867608	0.243	0.058	0.0144443	PPARGC1A	FALSE	TRUE	Somatotrope	na	na	na	-0.122868	0.179404	1	-0.716302	2.54648e-06	0.0525671
7.17569e-07	-0.69992	0.703	0.766	0.0148128	ENO2	TRUE	FALSE	Lactotrope	0.776586	2.63664e-09	5.44282e-05	-0.120721	0.0378613	1	-0.179	0.0345429	1
7.18014e-07	-0.587881	0.126	0.277	0.014822	SGSH	FALSE	FALSE	Lactotrope	na	na	na	-0.573513	0.220238	1	-0.522559	0.000137913	1
7.2267e-07	-0.532817	0.838	0.876	0.0149181	PFN2	FALSE	FALSE	Lactotrope	na	na	na	na	na	na	na	na	na
7.30271e-07	-0.741477	0.172	0.336	0.015075	TIAM1	TRUE	FALSE	Lactotrope	na	na	na	-0.30306	0.993137	1	-0.395376	0.000922113	1
7.30494e-07	0.535653	0.632	0.409	0.0150796	PDLIM4	FALSE	FALSE	Somatotrope	na	na	na	-0.689998	0.817103	1	-1.00321	7.78039e-19	1.60611e-14
7.71324e-07	0.318935	0.987	0.949	0.0159224	ATP5E	FALSE	FALSE	Somatotrope	0.660843	4.03688e-09	8.33333e-05	-0.844727	0.000338213	1	-0.685673	2.32694e-23	4.8035e-19
7.87468e-07	0.954252	0.3	0.102	0.0162557	SLFN11	FALSE	FALSE	Somatotrope	na	na	na	-0.109603	0.604226	1	-0.730143	5.74989e-07	0.0118695
7.91374e-07	-0.585293	0.386	0.577	0.0163363	LIMS1	TRUE	FALSE	Lactotrope	na	na	na	0.363543	0.73033	1	-0.152554	9.14189e-05	1
7.96897e-07	-0.984795	0.269	0.438	0.0164503	TSGA10	FALSE	FALSE	Lactotrope	na	na	na	-0.29657	0.048599	1	-0.329338	0.00229985	1
8.0537e-07	-0.197995	1	1	0.0166253	BEX1	FALSE	FALSE	Lactotrope	0.906608	5.274e-34	1.08871e-29	-0.339018	5.14926e-06	0.106296	-0.266822	1.9345e-06	0.0399339
8.34212e-07	0.445934	0.586	0.321	0.0172206	H2AFJ	FALSE	FALSE	Somatotrope	na	na	na	-0.837199	0.651035	1	-0.27954	0.000186578	1
8.42497e-07	-0.689488	0.438	0.606	0.0173917	SORL1	FALSE	FALSE	Lactotrope	na	na	na	0.18469	0.257879	1	-0.453489	2.30564e-06	0.0475952
8.60338e-07	0.208077	1	1	0.01776	RPL39	FALSE	FALSE	Somatotrope	na	na	na	na	na	na	0.343202	9.63269e-08	0.00198848
8.79652e-07	0.528792	0.454	0.226	0.0181587	TMEM91	FALSE	FALSE	Somatotrope	na	na	na	1.03173	0.821536	1	na	na	na
8.88298e-07	-0.365387	0.906	0.934	0.0183371	STXBP1	FALSE	FALSE	Lactotrope	0.885155	5.44704e-16	1.12443e-11	-0.29451	0.0243613	1	-0.541635	2.18227e-09	4.50486e-05
9.12884e-07	-0.933439	0.353	0.504	0.0188447	LIMCH1	FALSE	FALSE	Lactotrope	na	na	na	na	na	na	-0.696369	4.16774e-07	0.00860347
9.23889e-07	0.504664	0.706	0.54	0.0190718	IRS2	FALSE	FALSE	Somatotrope	na	na	na	0.556082	0.255229	1	-0.868746	2.91943e-15	6.02658e-11
9.29965e-07	0.169716	1	1	0.0191973	RPL36	FALSE	FALSE	Somatotrope	na	na	na	na	na	na	na	na	na
9.54286e-07	-0.334153	0.978	1	0.0196993	DDX17	FALSE	FALSE	Lactotrope	na	na	na	na	na	na	0.141679	0.628119	1
9.85405e-07	0.549997	0.55	0.321	0.0203417	VARS	FALSE	FALSE	Somatotrope	na	na	na	-0.957489	0.00914299	1	-0.780843	5.15168e-13	1.06346e-08
9.98886e-07	-0.769796	0.259	0.431	0.02062	PIK3R3	FALSE	FALSE	Lactotrope	na	na	na	-0.213215	0.0367898	1	0.268326	0.118118	1
1.00122e-06	-0.493839	0.863	0.934	0.0206681	KIF5B	FALSE	FALSE	Lactotrope	na	na	na	na	na	na	na	na	na
1.052e-06	-0.94799	0.32	0.467	0.0217165	SPATA20	FALSE	FALSE	Lactotrope	na	na	na	na	na	na	-0.795836	3.96704e-07	0.00818915
1.06038e-06	-0.534174	0.844	0.898	0.0218894	TSPAN7	FALSE	FALSE	Lactotrope	0.826471	1.40582e-06	0.0290204	0.374247	0.407362	1	-0.435073	5.61385e-07	0.0115887
1.07725e-06	-0.454991	0.771	0.876	0.0222376	APEX1	FALSE	TRUE	Lactotrope	na	na	na	0.255628	0.564701	1	0.40647	0.0889776	1
1.09352e-06	0.580416	0.726	0.54	0.0225735	MRPL23	FALSE	FALSE	Somatotrope	na	na	na	-0.520209	0.645904	1	-0.50464	2.49907e-10	5.15884e-06
1.09594e-06	-0.521566	0.554	0.723	0.0226236	PDS5B	FALSE	FALSE	Lactotrope	na	na	na	-0.334343	0.0117927	1	-0.175394	0.00143112	1
1.1023e-06	-0.493269	0.084	0.219	0.0227548	SAMD14	FALSE	FALSE	Lactotrope	na	na	na	na	na	na	0.10241	0.00047159	1
1.10498e-06	-0.664257	0.534	0.679	0.02281	C6orf1	FALSE	FALSE	Lactotrope	na	na	na	-0.425508	0.138935	1	-0.845556	2.69751e-09	5.56846e-05
1.13189e-06	-0.256553	0.986	0.985	0.0233656	PSMA7	FALSE	FALSE	Lactotrope	na	na	na	na	na	na	0.238004	0.177182	1
1.13207e-06	-0.499486	0.783	0.847	0.0233694	AAK1	TRUE	FALSE	Lactotrope	na	na	na	-0.215286	0.0404225	1	-0.126872	0.020212	1
1.13809e-06	1.14103	0.227	0.051	0.0234935	FAM3B	FALSE	FALSE	Somatotrope	na	na	na	-0.777787	0.0213429	1	-1.06171	2.584e-09	5.33415e-05
1.15252e-06	0.445506	0.854	0.759	0.0237914	DNAJC10	FALSE	FALSE	Somatotrope	na	na	na	-0.198725	0.126146	1	0.133758	0.239317	1
1.16644e-06	0.432318	0.427	0.204	0.0240788	TLE3	FALSE	FALSE	Somatotrope	na	na	na	0.272176	0.138578	1	-0.104995	2.49544e-05	0.515134
1.17708e-06	-0.529954	0.673	0.774	0.0242986	SPINT1	FALSE	FALSE	Lactotrope	na	na	na	-0.236375	0.00552293	1	na	na	na
1.1996e-06	-0.693154	0.831	0.898	0.0247634	FBXO21	FALSE	FALSE	Lactotrope	na	na	na	-0.309141	0.050314	1	-0.178195	0.965243	1
1.19991e-06	-0.382704	0.89	0.942	0.0247697	ITM2C	TRUE	FALSE	Lactotrope	na	na	na	-0.206499	0.425444	1	-0.742515	2.17465e-11	4.48913e-07
1.21165e-06	-0.635444	0.493	0.65	0.0250122	ATF7IP	FALSE	FALSE	Lactotrope	na	na	na	na	na	na	0.186753	0.451625	1
1.22348e-06	-0.531121	0.666	0.803	0.0252563	ANK3	TRUE	FALSE	Lactotrope	1.03797	1.53204e-13	3.16258e-09	-0.384848	0.000862002	1	na	na	na
1.22934e-06	0.59934	0.454	0.234	0.0253773	THBS3	FALSE	FALSE	Somatotrope	na	na	na	-0.568544	0.137652	1	na	na	na
1.23258e-06	-0.408412	0.919	0.942	0.0254441	DPY30	FALSE	FALSE	Lactotrope	na	na	na	-0.104624	0.17884	1	na	na	na
1.25405e-06	0.41769	0.544	0.292	0.0258873	CAP2	TRUE	FALSE	Somatotrope	na	na	na	0.367661	0.610047	1	na	na	na
1.26155e-06	-0.634625	0.543	0.664	0.0260422	MAP1A	FALSE	FALSE	Lactotrope	0.67403	8.88596e-05	1	na	na	na	-0.494002	2.05618e-05	0.424458
1.30728e-06	0.548251	0.621	0.423	0.0269861	TRIM7	FALSE	FALSE	Somatotrope	na	na	na	0.588989	0.119522	1	-1.24445	7.54996e-25	1.55854e-20
1.31847e-06	0.77855	0.256	0.066	0.0272172	NEK10	FALSE	FALSE	Somatotrope	na	na	na	-1.20434	4.5264e-06	0.0934384	-0.567064	3.55613e-07	0.00734091
1.32615e-06	0.558389	0.363	0.146	0.0273758	RIN2	FALSE	FALSE	Somatotrope	na	na	na	0.47228	0.892728	1	-0.245707	4.1914e-08	0.000865231
1.34806e-06	-0.667398	0.478	0.635	0.0278279	PLEKHA5	FALSE	FALSE	Lactotrope	na	na	na	0.148432	0.860871	1	na	na	na
1.38997e-06	0.605234	0.25	0.066	0.0286932	PAMR1	FALSE	FALSE	Somatotrope	na	na	na	na	na	na	-0.289881	7.62148e-05	1
1.41203e-06	-0.384164	0.841	0.912	0.0291486	WRB	FALSE	FALSE	Lactotrope	0.766392	1.35583e-09	2.79884e-05	na	na	na	na	na	na
1.42629e-06	0.487022	0.605	0.394	0.0294429	STARD10	FALSE	FALSE	Somatotrope	na	na	na	0.246568	0.797847	1	-0.257199	1.16975e-07	0.00241471
1.43177e-06	-0.60552	0.249	0.423	0.029556	CEP68	FALSE	FALSE	Lactotrope	na	na	na	-0.125973	0.832592	1	-0.19093	0.0041814	1
1.44006e-06	-0.599147	0.615	0.737	0.0297271	FAR2P2	FALSE	FALSE	Lactotrope	0.961588	7.95846e-08	0.00164287	-0.267493	0.00492403	1	na	na	na
1.44321e-06	-0.723206	0.382	0.54	0.0297923	APC	TRUE	FALSE	Lactotrope	na	na	na	-0.549709	0.0109635	1	na	na	na
1.45884e-06	-0.686064	0.551	0.679	0.0301148	MYT1L	FALSE	TRUE	Lactotrope	1.70661	1.83017e-12	3.77802e-08	-0.820672	2.69068e-07	0.00555437	-0.506747	3.16703e-08	0.00065377
1.4634e-06	-0.489155	0.732	0.832	0.030209	CPNE1	TRUE	FALSE	Lactotrope	na	na	na	na	na	na	0.208925	0.572545	1
1.46641e-06	-0.384714	0.916	0.978	0.0302712	SET	FALSE	FALSE	Lactotrope	na	na	na	na	na	na	0.180255	0.645309	1
1.46841e-06	-0.706532	0.09	0.226	0.0303124	DNAH12	FALSE	FALSE	Lactotrope	0.989466	1.0978e-10	2.26618e-06	0.144836	0.862286	1	0.112687	0.855461	1
1.48409e-06	-0.511564	0.724	0.803	0.0306361	PRPSAP2	FALSE	FALSE	Lactotrope	na	na	na	-0.291708	0.0122637	1	-0.149591	0.00122766	1
1.50215e-06	-0.711629	0.583	0.679	0.0310088	VPS72	FALSE	TRUE	Lactotrope	na	na	na	-0.103398	0.107466	1	0.153304	0.584922	1
1.51926e-06	0.557201	0.491	0.277	0.031362	CAPG	FALSE	FALSE	Somatotrope	na	na	na	na	na	na	0.528887	0.593516	1
1.52775e-06	-0.797889	0.071	0.19	0.0315373	SAMD5	FALSE	FALSE	Lactotrope	na	na	na	na	na	na	-0.462193	0.00715262	1
1.5595e-06	0.301538	0.999	0.985	0.0321927	RPS2	FALSE	FALSE	Somatotrope	na	na	na	-0.172007	0.119244	1	-0.147525	6.44502e-06	0.133045
1.56559e-06	-0.299371	0.988	1	0.0323184	HNRNPDL	FALSE	FALSE	Lactotrope	na	na	na	na	na	na	0.211694	0.0218275	1
1.57026e-06	-0.873501	0.025	0.109	0.0324149	PCDH11X	TRUE	FALSE	Lactotrope	na	na	na	-0.242615	0.167302	1	-0.537434	0.145373	1
1.57335e-06	-0.484244	0.443	0.62	0.0324786	SORBS2	TRUE	FALSE	Lactotrope	na	na	na	-0.107485	0.486819	1	-0.30332	0.000359396	1
1.60706e-06	-0.321877	0.973	0.978	0.0331745	DYNLRB1	FALSE	FALSE	Lactotrope	na	na	na	-0.118188	0.225542	1	-0.208934	0.00488337	1
1.61518e-06	0.534143	0.622	0.438	0.0333421	FAM3C	FALSE	FALSE	Somatotrope	na	na	na	-0.239725	0.444903	1	-0.375333	1.76879e-09	3.65131e-05
1.62524e-06	0.397383	0.955	0.861	0.0335498	NAA20	FALSE	FALSE	Somatotrope	na	na	na	-0.870044	0.00930607	1	-0.532723	1.27426e-16	2.63045e-12
1.62755e-06	0.390956	0.825	0.635	0.0335974	DANCR	FALSE	FALSE	Somatotrope	na	na	na	-0.147179	0.396915	1	-0.158141	1.62037e-05	0.334493
1.63661e-06	-0.52392	0.664	0.796	0.0337845	CTSF	FALSE	FALSE	Lactotrope	na	na	na	-0.110637	0.026003	1	-0.678279	3.03389e-13	6.26285e-09
1.64389e-06	-0.315669	1	1	0.0339348	TMSB10	FALSE	FALSE	Lactotrope	0.555818	2.16371e-22	4.46654e-18	-0.164991	0.00680386	1	0.803194	4.17753e-23	8.62368e-19
1.65834e-06	0.248317	0.993	0.964	0.0342331	MRPL57	FALSE	FALSE	Somatotrope	na	na	na	-0.17008	0.100491	1	-0.346527	2.35244e-11	4.85615e-07
1.65882e-06	-0.92263	0.456	0.591	0.0342431	EML4	FALSE	FALSE	Lactotrope	na	na	na	-0.119622	0.0695933	1	-0.130412	0.0409125	1
1.66869e-06	-0.677056	0.368	0.526	0.0344467	RND3	FALSE	FALSE	Lactotrope	na	na	na	-0.178051	0.513184	1	0.308695	0.42931	1
1.68761e-06	-0.659005	0.674	0.745	0.0348374	MED19	FALSE	FALSE	Lactotrope	na	na	na	0.207345	0.558037	1	-0.266986	4.94511e-05	1
1.69296e-06	0.536482	0.643	0.438	0.0349478	CERCAM	FALSE	FALSE	Somatotrope	na	na	na	-0.267627	0.984787	1	-0.964372	6.07556e-23	1.25418e-18
1.6934e-06	0.579045	0.423	0.219	0.0349568	PRKD1	TRUE	FALSE	Somatotrope	na	na	na	-0.63659	0.250751	1	-0.336028	2.00463e-06	0.0413816
1.7226e-06	0.596415	0.498	0.277	0.0355596	KCNMB2	FALSE	FALSE	Somatotrope	na	na	na	-1.46992	2.43972e-05	0.50363	-1.4363	1.45094e-20	2.99518e-16
1.79104e-06	0.48738	0.436	0.226	0.0369725	PRKCH	FALSE	FALSE	Somatotrope	na	na	na	0.296602	0.295641	1	-0.580349	2.49881e-09	5.15829e-05
1.80807e-06	0.826716	0.221	0.051	0.037324	VSTM2A	FALSE	FALSE	Somatotrope	na	na	na	na	na	na	-0.48348	4.44924e-05	0.918457
1.84963e-06	0.715264	0.333	0.131	0.0381819	GPRIN3	FALSE	FALSE	Somatotrope	na	na	na	-0.74028	0.00126738	1	-0.717992	3.99029e-11	8.23716e-07
1.86668e-06	0.422426	0.876	0.766	0.0385339	DYNLT3	FALSE	FALSE	Somatotrope	na	na	na	na	na	na	-0.638203	7.06404e-17	1.45823e-12
1.87075e-06	0.906412	0.492	0.307	0.0386179	PGAM2	FALSE	TRUE	Somatotrope	na	na	na	-0.790481	0.00294673	1	-0.688261	1.09283e-12	2.25594e-08
1.89549e-06	-0.708902	0.551	0.65	0.0391285	CCDC82	FALSE	FALSE	Lactotrope	na	na	na	0.147664	0.818078	1	na	na	na
1.90673e-06	-0.591728	0.252	0.423	0.0393605	SACS	FALSE	FALSE	Lactotrope	1.1402	6.53782e-05	1	-0.201367	0.0104372	1	0.22082	0.0140626	1
1.91502e-06	-1.02333	0.13	0.277	0.0395317	KIF5A	FALSE	FALSE	Lactotrope	na	na	na	-1.21507	2.73822e-05	0.565251	-0.960678	9.99178e-06	0.20626
1.92667e-06	-0.910221	0.077	0.197	0.0397721	NPB	FALSE	FALSE	Lactotrope	na	na	na	-0.351031	0.00205676	1	-0.651296	8.09123e-06	0.167027
1.94765e-06	0.728466	0.224	0.051	0.0402054	SMAGP	TRUE	FALSE	Somatotrope	na	na	na	na	na	na	-0.53297	0.00022149	1
1.97855e-06	-1.15056	0.117	0.255	0.0408432	PTPRZ1	TRUE	FALSE	Lactotrope	1.05689	2.3956e-11	4.94523e-07	0.612337	0.110482	1	-0.111069	0.583708	1
1.97895e-06	-0.374915	0.987	0.978	0.0408515	TERF2IP	FALSE	FALSE	Lactotrope	1.24375	2.80911e-25	5.79884e-21	-0.311884	0.000302895	1	-0.16455	0.00950281	1
1.98161e-06	-0.753738	0.355	0.504	0.0409064	ABLIM2	FALSE	FALSE	Lactotrope	0.663652	0.00553894	1	-0.682557	0.00225911	1	-0.698212	3.69354e-07	0.00762458
2.00622e-06	-0.50529	0.744	0.832	0.0414143	RPL7L1	FALSE	FALSE	Lactotrope	na	na	na	na	na	na	-0.23968	0.00692818	1
2.0265e-06	0.551171	0.469	0.255	0.0418331	SUSD4	FALSE	FALSE	Somatotrope	na	na	na	-0.634913	0.44141	1	-1.14827	4.10707e-19	8.47822e-15
2.02906e-06	0.456146	0.705	0.467	0.0418858	KLHL24	FALSE	FALSE	Somatotrope	na	na	na	-0.808391	0.00227703	1	na	na	na
2.09028e-06	0.369337	0.933	0.847	0.0431497	ARID5B	FALSE	TRUE	Somatotrope	na	na	na	0.932593	0.138053	1	-1.0745	7.93042e-30	1.63708e-25
2.09613e-06	-0.751366	0.126	0.27	0.0432705	CDH12	TRUE	FALSE	Lactotrope	1.11549	4.35818e-10	8.99659e-06	-0.262172	0.0928566	1	0.47646	0.448096	1
2.10435e-06	-0.601319	0.731	0.759	0.0434402	CCND1	FALSE	FALSE	Lactotrope	na	na	na	0.151456	0.955474	1	-0.173853	0.000305993	1
2.10655e-06	-0.487399	0.172	0.336	0.0434855	TMEM108	TRUE	FALSE	Lactotrope	na	na	na	na	na	na	na	na	na
2.13242e-06	-0.681016	0.386	0.547	0.0440195	KCTD13	FALSE	FALSE	Lactotrope	0.534167	0.0161063	1	-0.218919	0.200455	1	-0.401637	3.89336e-05	0.803706
2.13806e-06	0.668099	0.363	0.168	0.0441359	KLF9	FALSE	TRUE	Somatotrope	na	na	na	-1.86194	0.000979315	1	-0.950443	5.36099e-13	1.10667e-08
2.14483e-06	-0.794893	0.507	0.635	0.0442757	HMGCR	FALSE	FALSE	Lactotrope	na	na	na	-0.259283	0.29972	1	-0.501101	0.00477125	1
2.14863e-06	-0.733838	0.22	0.38	0.0443542	SRSF12	FALSE	FALSE	Lactotrope	na	na	na	-0.432754	0.000735558	1	na	na	na
2.24525e-06	-0.38221	0.735	0.839	0.0463486	C1QBP	TRUE	FALSE	Lactotrope	na	na	na	-0.17975	0.259322	1	-0.111278	0.0108388	1
2.26558e-06	-0.93643	0.321	0.467	0.0467684	DOCK7	FALSE	FALSE	Lactotrope	na	na	na	-0.487797	0.0964559	1	-0.223145	0.0210871	1
2.27931e-06	-0.618431	0.022	0.102	0.0470518	LRP1B	FALSE	FALSE	Lactotrope	na	na	na	na	na	na	-0.187014	0.115421	1
2.29206e-06	0.426434	0.412	0.19	0.0473151	KCNH8	FALSE	FALSE	Somatotrope	1.27737	2.48042e-10	5.12033e-06	na	na	na	na	na	na
2.29721e-06	0.585059	0.446	0.248	0.0474214	PDGFD	FALSE	FALSE	Somatotrope	na	na	na	0.202888	0.943744	1	na	na	na
2.32026e-06	0.60541	0.398	0.19	0.0478972	IGFBP3	FALSE	FALSE	Somatotrope	na	na	na	0.480586	1	1	-0.537588	3.39077e-11	6.99957e-07
2.34575e-06	-0.272218	0.959	0.964	0.0484234	TMED4	FALSE	FALSE	Lactotrope	na	na	na	na	na	na	-0.224667	4.86251e-05	1
2.3764e-06	0.684344	0.385	0.182	0.0490561	RGL3	FALSE	FALSE	Somatotrope	na	na	na	0.759168	0.882268	1	-0.368299	3.92389e-11	8.10009e-07
2.39113e-06	-0.46605	0.81	0.861	0.0493601	ATP6V0E2	FALSE	FALSE	Lactotrope	na	na	na	-0.579674	0.000398576	1	-0.583548	9.66379e-07	0.019949
2.42313e-06	-0.40183	0.933	0.956	0.0500206	HIST1H4C	FALSE	FALSE	Lactotrope	na	na	na	0.240878	0.515872	1	0.404536	0.007566	1
2.43068e-06	-0.886801	0.214	0.372	0.0501765	CXXC5	FALSE	TRUE	Lactotrope	0.53979	0.00260863	1	-0.843495	0.0183089	1	-0.900175	1.88688e-05	0.389508
2.50872e-06	0.547468	0.738	0.606	0.0517874	CD9	TRUE	FALSE	Somatotrope	na	na	na	0.402223	0.334249	1	-0.671131	1.28491e-12	2.65244e-08
2.52557e-06	-0.609343	0.689	0.781	0.0521354	THOC2	FALSE	TRUE	Lactotrope	na	na	na	na	na	na	0.126485	0.959415	1
2.54091e-06	-0.96247	0.201	0.35	0.0524519	RHBDL1	FALSE	FALSE	Lactotrope	0.671504	0.130633	1	0.179976	0.0988622	1	-0.237442	0.00132186	1
2.58883e-06	0.18494	0.997	0.993	0.0534412	RPL29	FALSE	FALSE	Somatotrope	na	na	na	na	na	na	0.239927	0.000930054	1
2.58953e-06	-0.445306	0.931	0.942	0.0534557	NONO	FALSE	TRUE	Lactotrope	na	na	na	0.125093	0.42571	1	0.236973	0.092109	1
2.61507e-06	0.389295	0.748	0.54	0.0539829	NDUFAF2	FALSE	FALSE	Somatotrope	na	na	na	-0.164085	0.590854	1	-0.721825	7.90759e-16	1.63236e-11
2.65855e-06	-0.681089	0.554	0.672	0.0548804	B3GNT2	FALSE	FALSE	Lactotrope	na	na	na	-0.387422	0.0374337	1	-0.741157	7.8959e-11	1.62995e-06
2.66792e-06	-0.648776	0.556	0.693	0.0550739	PCNA	FALSE	FALSE	Lactotrope	na	na	na	na	na	na	-0.310162	0.00207312	1
2.67335e-06	-0.692181	0.155	0.314	0.0551859	OLFM3	FALSE	FALSE	Lactotrope	2.10492	7.2572e-47	1.4981e-42	1.29587	5.15371e-06	0.106388	1.13977	1.37177e-07	0.00283174
2.6816e-06	-0.487904	0.19	0.35	0.0553563	PGAM4	FALSE	FALSE	Lactotrope	na	na	na	na	na	na	-0.487091	1.53219e-07	0.0031629
2.68698e-06	-0.404687	0.867	0.92	0.0554673	NME3	FALSE	FALSE	Lactotrope	na	na	na	-0.225522	0.0751367	1	-0.4194	5.63055e-07	0.0116231
2.76686e-06	-0.413352	0.863	0.927	0.0571163	SCCPDH	FALSE	FALSE	Lactotrope	na	na	na	-0.217254	0.0355781	1	-0.135635	0.00764172	1
2.76818e-06	0.607943	0.156	0.007	0.0571434	NTM	TRUE	FALSE	Somatotrope	na	na	na	-0.706603	0.00757306	1	0.100081	0.0270868	1
2.92713e-06	-0.524423	0.685	0.766	0.0604247	ROCK1	TRUE	FALSE	Lactotrope	na	na	na	na	na	na	-0.246343	0.00719462	1
2.9443e-06	-0.452763	0.97	0.978	0.0607792	BTG2	FALSE	FALSE	Lactotrope	na	na	na	0.416388	0.0360243	1	-0.715567	5.79148e-10	1.19553e-05
2.96144e-06	0.686995	0.214	0.044	0.061133	AGT	FALSE	FALSE	Somatotrope	na	na	na	na	na	na	-0.804869	1.98394e-08	0.000409544
2.96628e-06	-0.701172	0.44	0.606	0.061233	ZNF711	FALSE	TRUE	Lactotrope	na	na	na	-0.403487	0.00783451	1	-0.134208	0.022065	1
2.97712e-06	0.639441	0.336	0.139	0.0614567	SNX25	FALSE	FALSE	Somatotrope	na	na	na	na	na	na	-0.724302	1.30383e-09	2.6915e-05
3.01429e-06	-0.448068	0.878	0.912	0.062224	CDC42	TRUE	FALSE	Lactotrope	na	na	na	na	na	na	na	na	na
3.10244e-06	-0.630947	0.372	0.54	0.0640437	STX3	FALSE	FALSE	Lactotrope	na	na	na	0.221183	0.584944	1	-0.293337	9.99172e-06	0.206259
3.1237e-06	0.53055	0.234	0.058	0.0644825	SGMS2	TRUE	FALSE	Somatotrope	na	na	na	na	na	na	-0.803545	1.02856e-08	0.000212326
3.15071e-06	0.715871	0.433	0.226	0.0650402	MB	FALSE	FALSE	Somatotrope	na	na	na	0.950743	0.130385	1	-0.802705	3.21743e-12	6.64173e-08
3.16318e-06	-0.722472	0.342	0.511	0.0652976	NCDN	FALSE	FALSE	Lactotrope	na	na	na	-0.552101	0.0330533	1	-1.00479	1.17079e-08	0.000241687
3.19912e-06	-0.298057	0.988	1	0.0660395	TUSC3	FALSE	FALSE	Lactotrope	0.505393	5.14617e-09	0.000106232	-0.369715	0.00312448	1	-0.409349	8.57043e-07	0.0176919
3.24111e-06	0.617925	0.34	0.139	0.0669062	TNFRSF19	FALSE	FALSE	Somatotrope	na	na	na	-0.391329	0.0439996	1	-0.895395	2.81827e-10	5.81776e-06
3.28035e-06	-0.945629	0.236	0.394	0.0677162	GNAZ	FALSE	FALSE	Lactotrope	na	na	na	na	na	na	-0.814102	2.67674e-08	0.00055256
3.3091e-06	-0.731216	0.365	0.526	0.0683097	ABR	FALSE	FALSE	Lactotrope	na	na	na	-0.63216	0.00439583	1	-0.296397	0.00295118	1
3.34568e-06	-0.93359	0.344	0.489	0.0690648	ROBO1	TRUE	FALSE	Lactotrope	na	na	na	0.224887	0.0692463	1	na	na	na
3.43243e-06	-0.637107	0.088	0.219	0.0708556	NCS1	TRUE	FALSE	Lactotrope	na	na	na	0.120859	0.285285	1	-0.351888	0.000417967	1
3.48305e-06	-0.842758	0.023	0.102	0.0719007	SORCS1	FALSE	FALSE	Lactotrope	na	na	na	na	na	na	-0.153558	0.330744	1
3.49485e-06	-0.639076	0.732	0.788	0.0721442	UPF3A	FALSE	FALSE	Lactotrope	na	na	na	0.245997	0.399437	1	na	na	na
3.52721e-06	0.513083	0.317	0.117	0.0728123	L3HYPDH	FALSE	FALSE	Somatotrope	na	na	na	0.268944	1	1	-0.233272	1.62024e-06	0.0334466
3.53045e-06	-0.266975	0.997	0.985	0.0728792	HMGN1	FALSE	FALSE	Lactotrope	na	na	na	0.258377	0.0295946	1	0.589041	4.36161e-11	9.00368e-07
3.62096e-06	-0.344892	0.925	0.92	0.0747476	PSMC5	FALSE	FALSE	Lactotrope	na	na	na	-0.216635	0.0199774	1	-0.120126	0.021984	1
3.66832e-06	-0.337769	0.97	0.949	0.0757252	BRK1	FALSE	FALSE	Lactotrope	na	na	na	na	na	na	na	na	na
3.68366e-06	0.532251	0.402	0.197	0.0760417	CISH	FALSE	FALSE	Somatotrope	na	na	na	na	na	na	-0.760431	2.32455e-08	0.000479856
3.68964e-06	-0.766771	0.049	0.153	0.0761652	DIRAS2	TRUE	FALSE	Lactotrope	na	na	na	na	na	na	-0.296719	0.00794676	1
3.75437e-06	0.602728	0.375	0.168	0.0775015	GABRB1	TRUE	FALSE	Somatotrope	0.965024	0.000649181	1	-0.557309	0.000487068	1	-0.201423	3.84507e-06	0.0793738
3.87332e-06	-0.253227	0.036	0.131	0.0799569	LEMD1-AS1	FALSE	FALSE	Lactotrope	na	na	na	na	na	na	-0.272241	0.00685249	1
3.87343e-06	0.839585	0.253	0.08	0.0799592	SRPX2	FALSE	FALSE	Somatotrope	0.554798	0.00215227	1	0.476355	0.400582	1	-0.288329	0.00186052	1
3.94522e-06	0.347007	0.8	0.591	0.0814412	MANF	FALSE	FALSE	Somatotrope	na	na	na	-0.497753	0.434002	1	-0.408995	4.43452e-08	0.000915417
3.95002e-06	0.765566	0.227	0.058	0.0815404	SLC45A4	FALSE	FALSE	Somatotrope	na	na	na	na	na	na	-0.531476	2.02248e-06	0.0417501
3.98538e-06	0.415192	0.822	0.715	0.0822702	GOLT1B	FALSE	FALSE	Somatotrope	na	na	na	-0.367032	0.364299	1	-0.696792	3.45506e-17	7.13228e-13
4.02112e-06	-0.225368	0.99	0.993	0.0830079	AP2M1	TRUE	FALSE	Lactotrope	na	na	na	-0.165656	0.0512619	1	-0.254793	0.000139962	1
4.04503e-06	0.289321	0.834	0.774	0.0835015	RPL36A	FALSE	FALSE	Somatotrope	na	na	na	na	na	na	0.31165	0.03317	1
4.07297e-06	-0.523586	0.045	0.146	0.0840783	SSC5D	FALSE	FALSE	Lactotrope	na	na	na	na	na	na	-0.217298	0.0228417	1
4.14612e-06	0.545152	0.651	0.46	0.0855884	PDXK	FALSE	FALSE	Somatotrope	na	na	na	-0.630323	0.0141266	1	-0.727822	9.59121e-17	1.97991e-12
4.15663e-06	0.475233	0.579	0.372	0.0858054	SENP2	FALSE	FALSE	Somatotrope	na	na	na	0.937556	0.340548	1	na	na	na
4.18188e-06	0.544459	0.184	0.029	0.0863265	ANTXR2	TRUE	FALSE	Somatotrope	na	na	na	0.233106	0.843197	1	0.297322	0.539988	1
4.25127e-06	-0.507537	0.331	0.496	0.087759	IPO5P1	FALSE	FALSE	Lactotrope	na	na	na	na	na	na	-0.144684	0.000123154	1
4.27346e-06	0.547005	0.55	0.365	0.088217	APOL2	FALSE	FALSE	Somatotrope	na	na	na	-0.486877	0.0620299	1	-1.24113	1.30129e-20	2.68625e-16
4.41626e-06	-0.528949	0.355	0.526	0.0911649	FAM131A	FALSE	FALSE	Lactotrope	na	na	na	-0.36005	0.00276841	1	-0.410134	2.96347e-07	0.0061175
4.42968e-06	-0.465076	0.69	0.796	0.0914419	SGCB	TRUE	FALSE	Lactotrope	na	na	na	na	na	na	na	na	na
4.47155e-06	-0.353655	0.877	0.912	0.0923061	CCT5	FALSE	FALSE	Lactotrope	na	na	na	na	na	na	0.152989	0.786763	1
4.50226e-06	-0.91233	0.418	0.533	0.0929401	LXN	FALSE	FALSE	Lactotrope	na	na	na	na	na	na	-0.574289	2.79178e-05	0.576308
4.61437e-06	-0.759711	0.268	0.438	0.0952544	GPR162	TRUE	FALSE	Lactotrope	0.916338	0.0165929	1	-0.619643	0.0279692	1	-0.503086	4.34984e-06	0.0897938
4.6647e-06	-0.685553	0.103	0.234	0.0962934	DPYSL4	FALSE	FALSE	Lactotrope	0.839283	0.00855781	1	-0.158978	0.0394065	1	0.116793	0.0170116	1
4.71188e-06	0.759469	0.161	0.015	0.0972673	SGCD	TRUE	FALSE	Somatotrope	na	na	na	na	na	na	na	na	na
4.73681e-06	-0.791544	0.25	0.409	0.097782	CCNA1	FALSE	FALSE	Lactotrope	na	na	na	-0.372412	0.186753	1	-1.31421	6.08952e-11	1.25706e-06
4.79388e-06	0.242972	0.946	0.912	0.0989602	RPS10	FALSE	TRUE	Somatotrope	na	na	na	0.114592	0.89652	1	0.153633	0.244698	1
4.81428e-06	-0.345867	0.942	0.964	0.0993811	RSRC2	FALSE	FALSE	Lactotrope	na	na	na	na	na	na	na	na	na
4.84332e-06	0.455425	0.839	0.701	0.0999806	SRPR	FALSE	FALSE	Somatotrope	na	na	na	-0.225039	0.0461083	1	-0.423559	1.01954e-18	2.10464e-14
4.94911e-06	0.482922	0.576	0.372	0.102165	ASCC3	FALSE	FALSE	Somatotrope	na	na	na	-0.200264	0.560819	1	na	na	na
5.08121e-06	-0.270292	0.945	0.942	0.104891	RAB11A	TRUE	FALSE	Lactotrope	na	na	na	na	na	na	-0.31907	8.36027e-06	0.172581
5.08808e-06	0.42814	0.444	0.241	0.105033	EFEMP1	FALSE	FALSE	Somatotrope	na	na	na	-0.273566	0.834372	1	-0.403766	3.89871e-07	0.00804811
5.10237e-06	0.926834	0.181	0.029	0.105328	DKK2	FALSE	FALSE	Somatotrope	na	na	na	-0.618869	0.0524837	1	-0.489846	0.00406995	1
5.11115e-06	-0.423542	0.813	0.861	0.105509	DENR	FALSE	FALSE	Lactotrope	na	na	na	na	na	na	0.286119	0.836233	1
5.16425e-06	-0.407129	0.797	0.891	0.106606	PRNP	TRUE	TRUE	Lactotrope	na	na	na	-0.321471	0.0272425	1	-0.758456	2.46778e-12	5.09424e-08
5.17248e-06	0.528632	0.625	0.467	0.106775	LOC100505938	FALSE	FALSE	Somatotrope	na	na	na	0.248564	0.820886	1	-0.546662	8.56177e-17	1.76741e-12
5.22346e-06	-0.501894	0.703	0.774	0.107828	OLA1	FALSE	FALSE	Lactotrope	0.541976	1.6727e-05	0.345296	0.101334	0.813565	1	0.188437	0.776294	1
5.32205e-06	-0.608154	0.46	0.613	0.109863	MTERF2	FALSE	TRUE	Lactotrope	na	na	na	0.543728	0.170483	1	na	na	na
5.37606e-06	0.82999	0.169	0.022	0.110978	FAM131C	FALSE	FALSE	Somatotrope	na	na	na	na	na	na	-0.823766	3.42951e-07	0.00707954
5.37789e-06	0.698073	0.342	0.146	0.111016	CDK6	FALSE	FALSE	Somatotrope	na	na	na	0.637419	0.244722	1	0.215062	0.0814617	1
5.44599e-06	-0.521934	0.742	0.825	0.112422	SPTBN1	TRUE	FALSE	Lactotrope	na	na	na	-0.293692	0.0741778	1	-0.42534	2.58688e-05	0.534009
5.62119e-06	0.422015	0.596	0.38	0.116038	PRLR	FALSE	FALSE	Somatotrope	0.831482	0.0119376	1	-0.200488	0.00101019	1	-0.202631	2.49244e-09	5.14515e-05
5.81297e-06	-0.281232	0.954	0.956	0.119997	VCP	FALSE	FALSE	Lactotrope	na	na	na	-0.120894	0.0716688	1	-0.112385	0.0215331	1
5.82439e-06	0.275841	0.999	0.993	0.120233	RPL12	FALSE	FALSE	Somatotrope	na	na	na	na	na	na	0.232728	0.00046747	1
5.8772e-06	0.510584	0.541	0.321	0.121323	SLC39A7	FALSE	FALSE	Somatotrope	na	na	na	0.618793	0.992088	1	-0.631666	3.46238e-10	7.14739e-06
5.92618e-06	0.425438	0.841	0.745	0.122334	B9D1	FALSE	FALSE	Somatotrope	0.981694	1.74405e-05	0.360025	0.189515	0.299842	1	-0.366739	4.68364e-10	9.66843e-06
5.93537e-06	-0.409091	0.904	0.934	0.122524	PNN	FALSE	FALSE	Lactotrope	na	na	na	0.12566	0.722606	1	0.172836	0.69501	1
6.0117e-06	-0.468194	0.401	0.599	0.1241	BRD3	FALSE	FALSE	Lactotrope	na	na	na	na	na	na	0.19811	0.351502	1
6.03094e-06	-0.441542	0.826	0.883	0.124497	GPBP1	FALSE	TRUE	Lactotrope	na	na	na	0.186867	0.995542	1	na	na	na
6.07432e-06	-0.702497	0.476	0.613	0.125392	CEP170	FALSE	FALSE	Lactotrope	1.01218	9.63611e-11	1.98918e-06	0.130614	0.409612	1	0.480368	0.171004	1
6.21891e-06	0.587795	0.334	0.139	0.128377	CACNA1D	FALSE	FALSE	Somatotrope	na	na	na	-0.290535	0.195629	1	-0.33359	1.27386e-06	0.0262963
6.30706e-06	-0.581934	0.683	0.73	0.130197	HDDC2	FALSE	FALSE	Lactotrope	na	na	na	0.168436	0.6269	1	-0.252955	0.00152398	1
6.34713e-06	-0.634716	0.137	0.277	0.131024	GATA3	FALSE	TRUE	Lactotrope	na	na	na	-1.07522	6.30668e-05	1	-0.246964	0.00687066	1
6.38431e-06	-1.25447	0.263	0.409	0.131791	CIART	FALSE	FALSE	Lactotrope	na	na	na	0.133073	0.778244	1	-0.828655	7.45306e-06	0.153853
6.38952e-06	-0.469484	0.062	0.175	0.131899	CNKSR2	FALSE	FALSE	Lactotrope	na	na	na	-0.203961	0.105602	1	0.109628	0.0126829	1
6.45137e-06	-0.437	0.809	0.839	0.133176	SLC25A36	FALSE	FALSE	Lactotrope	na	na	na	na	na	na	0.131316	0.978403	1
6.54003e-06	0.371961	0.504	0.299	0.135006	TNFRSF1A	TRUE	FALSE	Somatotrope	na	na	na	-0.324542	0.446893	1	-0.346444	5.93696e-05	1
6.59419e-06	-0.453426	0.806	0.905	0.136124	PTOV1	TRUE	FALSE	Lactotrope	na	na	na	na	na	na	na	na	na
6.62588e-06	0.472005	0.713	0.555	0.136778	GEMIN7	FALSE	FALSE	Somatotrope	0.76175	0.000456458	1	na	na	na	na	na	na
6.63002e-06	0.950201	0.508	0.336	0.136864	CALB2	FALSE	FALSE	Somatotrope	1.09584	0.000825474	1	-2.05467	5.99879e-07	0.0123833	-0.103448	3.07812e-05	0.635416
6.70331e-06	-0.430638	0.027	0.109	0.138376	ST8SIA2	FALSE	FALSE	Lactotrope	na	na	na	-0.432112	0.0058181	1	0.266467	0.759593	1
6.79873e-06	0.658729	0.223	0.058	0.140346	C2CD4B	FALSE	FALSE	Somatotrope	na	na	na	-1.63316	0.000123353	1	-0.813698	1.09015e-09	2.2504e-05
6.80474e-06	-0.582644	0.632	0.701	0.14047	NREP	FALSE	FALSE	Lactotrope	na	na	na	na	na	na	1.03068	9.2257e-10	1.90446e-05
6.82941e-06	0.307469	0.21	0.044	0.14098	TSKU	FALSE	FALSE	Somatotrope	na	na	na	na	na	na	0.28018	0.677867	1
6.84005e-06	0.493291	0.353	0.153	0.141199	RCAN1	FALSE	FALSE	Somatotrope	na	na	na	na	na	na	-0.33604	1.55284e-09	3.20553e-05
6.89035e-06	-0.316139	0.916	0.971	0.142237	TPM3	FALSE	FALSE	Lactotrope	na	na	na	0.132535	0.912397	1	0.100448	0.515426	1
7.00265e-06	0.426801	0.67	0.474	0.144556	RTCA	FALSE	FALSE	Somatotrope	na	na	na	0.493167	0.60475	1	na	na	na
7.07153e-06	-0.704972	0.027	0.109	0.145978	NOS1AP	FALSE	FALSE	Lactotrope	na	na	na	-0.73834	0.00150795	1	-0.33144	0.150972	1
7.09563e-06	-0.420004	0.08	0.204	0.146475	TUBBP5	FALSE	FALSE	Lactotrope	na	na	na	na	na	na	-0.292022	0.000117097	1
7.09924e-06	0.310628	0.981	0.912	0.14655	JTB	FALSE	FALSE	Somatotrope	na	na	na	-0.309376	0.130234	1	-0.548357	1.95051e-17	4.02643e-13
7.19277e-06	-0.602234	0.158	0.307	0.14848	CACNB4	FALSE	FALSE	Lactotrope	na	na	na	-0.112046	0.000916024	1	na	na	na
7.23294e-06	-0.547153	0.747	0.766	0.14931	ATP6V1A	FALSE	FALSE	Lactotrope	na	na	na	-0.405329	0.000161455	1	-0.15907	0.01959	1
7.26443e-06	0.414891	0.761	0.606	0.14996	NEUROD4	FALSE	TRUE	Somatotrope	1.61846	1.25509e-18	2.59088e-14	0.357588	0.429816	1	-0.174104	6.07163e-06	0.125337
7.31005e-06	0.490092	0.496	0.314	0.150901	VAMP8	TRUE	FALSE	Somatotrope	na	na	na	1.01573	0.0263906	1	-0.115063	0.000179497	1
7.3232e-06	0.534391	0.586	0.394	0.151173	RPGR	FALSE	FALSE	Somatotrope	na	na	na	-0.791934	0.085031	1	-1.00117	4.45238e-15	9.19104e-11
7.50492e-06	0.379543	0.512	0.321	0.154924	CYR61	FALSE	FALSE	Somatotrope	na	na	na	-0.295799	0.635464	1	-0.283862	0.00409551	1
7.54683e-06	0.78042	0.262	0.088	0.155789	NR0B1	FALSE	TRUE	Somatotrope	na	na	na	-0.740997	0.0295225	1	-0.459154	1.50156e-06	0.0309966
7.54869e-06	-0.450035	0.836	0.876	0.155828	LUC7L	FALSE	FALSE	Lactotrope	na	na	na	na	na	na	na	na	na
7.55808e-06	0.241083	0.997	0.993	0.156021	PRDX5	FALSE	TRUE	Somatotrope	na	na	na	-0.114893	0.27852	1	-0.470933	1.1848e-18	2.44579e-14
7.77457e-06	0.648167	0.382	0.197	0.160491	LINC01604	FALSE	FALSE	Somatotrope	na	na	na	-0.233381	0.584143	1	-0.515456	8.90908e-09	0.00018391
7.80641e-06	-0.390436	0.864	0.927	0.161148	CBX3	FALSE	FALSE	Lactotrope	na	na	na	na	na	na	0.509921	0.0228992	1
7.81809e-06	-0.591724	0.634	0.774	0.161389	MAP1LC3A	FALSE	FALSE	Lactotrope	na	na	na	-0.204462	0.0348655	1	-0.449075	1.70207e-07	0.00351358
8.15829e-06	-0.56653	0.025	0.102	0.168412	DCC	FALSE	FALSE	Lactotrope	0.968977	7.01066e-07	0.0144721	0.293897	0.806496	1	0.721784	0.0494063	1
8.21429e-06	0.500713	0.644	0.445	0.169568	C16orf58	FALSE	FALSE	Somatotrope	na	na	na	na	na	na	-0.396372	3.12293e-10	6.44667e-06
8.22098e-06	-0.191128	1	1	0.169706	HSP90AA1	TRUE	FALSE	Lactotrope	na	na	na	-0.43275	4.22924e-07	0.00873042	-0.581965	5.58049e-13	1.15198e-08
8.23458e-06	-0.557513	0.711	0.803	0.169986	HERC2P2	FALSE	FALSE	Lactotrope	na	na	na	-0.211021	0.0512623	1	0.12555	0.194857	1
8.30784e-06	0.643056	0.282	0.102	0.171499	NPTX2	FALSE	FALSE	Somatotrope	na	na	na	na	na	na	-0.526367	1.55811e-09	3.21641e-05
8.31186e-06	-0.663251	0.647	0.73	0.171582	HECTD1	FALSE	FALSE	Lactotrope	na	na	na	na	na	na	na	na	na
8.34359e-06	-0.706126	0.274	0.431	0.172237	DUSP18	FALSE	FALSE	Lactotrope	0.956949	3.83493e-07	0.00791644	na	na	na	-0.268441	0.00438014	1
8.39024e-06	0.572555	0.143	0.007	0.1732	SSTR5	TRUE	FALSE	Somatotrope	na	na	na	na	na	na	-0.591411	5.31628e-07	0.0109744
8.39568e-06	0.398759	0.618	0.445	0.173312	RASGEF1B	FALSE	FALSE	Somatotrope	na	na	na	0.836967	0.298995	1	-0.769193	1.68348e-16	3.47521e-12
8.4021e-06	0.691517	0.34	0.153	0.173445	ALDOC	FALSE	FALSE	Somatotrope	na	na	na	na	na	na	-0.563199	4.96819e-10	1.02558e-05
8.71885e-06	0.532547	0.569	0.365	0.179983	LIPA	FALSE	FALSE	Somatotrope	na	na	na	0.141349	0.319673	1	0.12743	0.00949662	1
8.74892e-06	0.519067	0.651	0.482	0.180604	IER3	FALSE	FALSE	Somatotrope	na	na	na	0.474017	0.636284	1	-0.750279	8.84497e-18	1.82587e-13
8.94105e-06	0.669523	0.421	0.226	0.18457	PLCXD3	FALSE	FALSE	Somatotrope	na	na	na	-0.917216	0.0372325	1	-1.14476	1.1013e-14	2.27342e-10
9.04578e-06	-0.388052	0.641	0.752	0.186732	TSN	FALSE	TRUE	Lactotrope	na	na	na	-0.150116	0.0392358	1	-0.164884	0.000587775	1
9.04888e-06	-0.57015	0.117	0.255	0.186796	SGSM1	FALSE	FALSE	Lactotrope	na	na	na	-0.451582	0.0307671	1	-0.514201	3.6054e-06	0.0744263
9.07836e-06	0.218146	0.999	0.993	0.187405	ATP5G2	FALSE	FALSE	Somatotrope	na	na	na	-0.153127	0.256525	1	na	na	na
9.08633e-06	0.572997	0.412	0.226	0.187569	AGA	FALSE	FALSE	Somatotrope	na	na	na	0.312711	0.470608	1	na	na	na
9.09103e-06	-0.6227	0.265	0.431	0.187666	ANKRD37	FALSE	FALSE	Lactotrope	na	na	na	-0.184076	0.0469717	1	-0.939991	8.79301e-12	1.81514e-07
9.17194e-06	-0.438539	0.618	0.759	0.189336	OXR1	FALSE	FALSE	Lactotrope	na	na	na	-0.236086	0.106304	1	-0.188896	0.00157571	1
9.24062e-06	-0.413215	0.916	0.949	0.190754	IFT27	FALSE	FALSE	Lactotrope	0.767541	1.06626e-13	2.20109e-09	na	na	na	-0.159179	0.0799148	1
9.24901e-06	0.594036	0.517	0.321	0.190927	PELI1	FALSE	FALSE	Somatotrope	na	na	na	0.506114	0.46743	1	-0.383235	1.18913e-10	2.45473e-06
9.30359e-06	0.240342	1	1	0.192054	ROMO1	FALSE	FALSE	Somatotrope	na	na	na	na	na	na	-0.152127	0.000153505	1
9.35833e-06	-0.765615	0.373	0.518	0.193184	MSH3	FALSE	FALSE	Lactotrope	na	na	na	-0.21802	0.00822364	1	-0.222685	0.00436355	1
9.54731e-06	0.407881	0.957	0.912	0.197085	LDHA	FALSE	FALSE	Somatotrope	na	na	na	0.837951	0.156596	1	-0.266404	9.95677e-10	2.05538e-05
9.68048e-06	0.270191	0.981	0.942	0.199834	TIMP1	FALSE	FALSE	Somatotrope	na	na	na	0.580019	0.727142	1	-1.66481	1.09495e-47	2.2603e-43
9.7747e-06	-0.444867	0.764	0.839	0.201779	SMARCB1	FALSE	FALSE	Lactotrope	na	na	na	-0.151032	0.0607433	1	0.278269	0.467076	1
9.79891e-06	-0.907777	0.085	0.204	0.202279	SLCO2A1	TRUE	FALSE	Lactotrope	na	na	na	-0.206934	0.585689	1	-0.647727	0.031483	1
9.95438e-06	-0.713565	0.331	0.489	0.205488	WASF1	FALSE	FALSE	Lactotrope	na	na	na	-0.115232	0.259247	1	0.106082	0.611281	1
9.96469e-06	0.424899	0.695	0.496	0.205701	MRPS25	FALSE	TRUE	Somatotrope	na	na	na	-0.345913	0.0884199	1	-0.331416	8.66867e-05	1
1.01396e-05	0.346949	0.91	0.854	0.209311	RPN1	FALSE	FALSE	Somatotrope	na	na	na	-0.284766	0.0835131	1	-0.258498	2.9435e-07	0.00607626
1.01558e-05	0.822211	0.269	0.095	0.209646	LOC101927668	FALSE	FALSE	Somatotrope	na	na	na	na	na	na	-1.19597	4.77951e-11	9.86633e-07
1.01674e-05	-0.794844	0.054	0.153	0.209886	TNK1	FALSE	FALSE	Lactotrope	na	na	na	na	na	na	-0.432892	0.0133833	1
1.01694e-05	0.408613	0.968	0.92	0.209927	BNIP3	FALSE	FALSE	Somatotrope	0.691724	3.98212e-05	0.822029	0.377765	0.713432	1	-0.553165	2.70299e-17	5.57978e-13
1.02267e-05	-0.537574	0.889	0.905	0.21111	CHMP1B	FALSE	FALSE	Lactotrope	na	na	na	-0.258756	0.0762982	1	-0.274255	0.0733244	1
1.02888e-05	0.490911	0.724	0.599	0.212392	WFS1	FALSE	FALSE	Somatotrope	na	na	na	-0.321857	0.789711	1	-1.39497	4.71804e-30	9.73944e-26
1.03352e-05	-0.358225	0.942	0.964	0.213349	ATP6AP1	FALSE	FALSE	Lactotrope	na	na	na	-0.250337	0.0112721	1	-0.417399	2.76771e-06	0.0571338
1.03927e-05	-0.459704	0.135	0.277	0.214536	TPPP	FALSE	TRUE	Lactotrope	na	na	na	na	na	na	-0.712408	3.56369e-08	0.000735653
1.06198e-05	-0.48237	0.709	0.788	0.219224	C5orf24	FALSE	FALSE	Lactotrope	na	na	na	na	na	na	0.221914	0.951624	1
1.07156e-05	-0.479401	0.475	0.65	0.221201	WDR48	FALSE	FALSE	Lactotrope	na	na	na	-0.452924	0.00235544	1	-0.370092	8.78043e-05	1
1.08916e-05	-0.728334	0.569	0.664	0.224835	ECHDC2	FALSE	FALSE	Lactotrope	na	na	na	0.341517	0.517248	1	-0.468433	1.82155e-07	0.00376023
1.10052e-05	-0.358973	0.598	0.774	0.227181	PRKACB	TRUE	FALSE	Lactotrope	na	na	na	-0.377626	0.000576594	1	-0.381227	8.10231e-10	1.67256e-05
1.10884e-05	-0.402994	0.841	0.898	0.228897	PAFAH1B2	FALSE	FALSE	Lactotrope	0.534071	0.00017698	1	na	na	na	-0.146552	0.00233634	1
1.10957e-05	-0.316809	0.891	0.912	0.229049	RBM25	FALSE	FALSE	Lactotrope	na	na	na	na	na	na	na	na	na
1.11385e-05	-0.62259	0.41	0.547	0.229932	RAB5C	TRUE	FALSE	Lactotrope	na	na	na	0.224602	0.474665	1	-0.346446	1.14978e-05	0.237348
1.11462e-05	0.174952	1	1	0.23009	RPL5	FALSE	FALSE	Somatotrope	na	na	na	-0.250263	0.00566635	1	0.171061	8.87381e-06	0.183182
1.11863e-05	-0.309615	1	1	0.23092	UBC	FALSE	FALSE	Lactotrope	na	na	na	-0.170269	0.0258286	1	-0.774837	2.27106e-18	4.68814e-14
1.12883e-05	0.819731	0.139	0.007	0.233024	2019-09-14	FALSE	FALSE	Somatotrope	na	na	na	na	na	na	-0.691836	6.70831e-05	1
1.12983e-05	-0.665199	0.067	0.175	0.23323	SEMA6C	TRUE	FALSE	Lactotrope	na	na	na	na	na	na	-0.574119	0.00265146	1
1.13154e-05	-0.757575	0.292	0.445	0.233583	VHL	FALSE	FALSE	Lactotrope	na	na	na	na	na	na	-0.322426	0.00914897	1
1.13233e-05	-0.333981	0.929	0.949	0.233746	LOC728392	FALSE	FALSE	Lactotrope	0.689866	1.6587e-06	0.0342406	na	na	na	-0.777157	3.05513e-13	6.30671e-09
1.13549e-05	-0.415156	0.072	0.19	0.234399	RUSC2	FALSE	FALSE	Lactotrope	na	na	na	na	na	na	na	na	na
1.1384e-05	-0.558111	0.637	0.715	0.234999	PSPC1	FALSE	FALSE	Lactotrope	na	na	na	-0.188082	0.161491	1	0.148961	0.357836	1
1.14507e-05	0.293941	0.991	0.964	0.236376	CNPY2	FALSE	FALSE	Somatotrope	na	na	na	-0.334909	0.076332	1	-0.198289	0.00117249	1
1.14812e-05	-0.435386	0.726	0.803	0.237006	TAOK3	TRUE	FALSE	Lactotrope	0.578418	0.00022834	1	-0.402955	0.000716405	1	-0.586252	4.94435e-08	0.00102066
1.15534e-05	-0.811364	0.315	0.46	0.238497	LHX3	FALSE	TRUE	Lactotrope	na	na	na	-0.236599	0.437769	1	0.49687	0.123373	1
1.16709e-05	-0.50593	0.816	0.854	0.240923	CSTF3	FALSE	FALSE	Lactotrope	na	na	na	-0.22566	0.00495004	1	-0.341873	1.57198e-05	0.324504
1.19289e-05	1.72881	0.317	0.139	0.246248	NTS	FALSE	FALSE	Somatotrope	na	na	na	0.470238	0.514538	1	-1.33446	9.6423e-07	0.0199046
1.19747e-05	-0.499232	0.826	0.854	0.247194	C14orf1	FALSE	FALSE	Lactotrope	na	na	na	-0.142223	0.199565	1	-0.21269	0.00403411	1
1.22277e-05	0.537629	0.292	0.117	0.252416	SCUBE2	FALSE	FALSE	Somatotrope	na	na	na	na	na	na	-0.649425	2.93657e-09	6.06196e-05
1.22318e-05	-0.646875	0.219	0.372	0.252502	STAMBPL1	FALSE	FALSE	Lactotrope	na	na	na	0.194076	0.441666	1	-0.594658	9.04025e-07	0.0186618
1.25853e-05	-0.845654	0.158	0.299	0.259798	MAP7D2	FALSE	FALSE	Lactotrope	na	na	na	-0.80947	0.0102954	1	-0.717759	1.11375e-05	0.229912
1.26132e-05	-0.542797	0.106	0.234	0.260375	KDM4A	FALSE	TRUE	Lactotrope	na	na	na	0.125621	0.665246	1	na	na	na
1.27056e-05	0.318936	0.941	0.869	0.262281	RPS27L	FALSE	FALSE	Somatotrope	na	na	na	0.251406	0.596362	1	0.157469	0.0795964	1
1.29545e-05	-0.16779	0.907	0.942	0.267421	TRA2B	FALSE	FALSE	Lactotrope	na	na	na	-0.126794	0.0642495	1	-0.148694	0.00187081	1
1.30447e-05	-0.410776	0.847	0.876	0.269281	HAGH	FALSE	FALSE	Lactotrope	0.690612	7.12783e-06	0.14714	-0.22363	0.0231224	1	-0.426841	1.82599e-06	0.0376938
1.33042e-05	0.549661	0.534	0.35	0.274639	RPS6KB2	FALSE	FALSE	Somatotrope	na	na	na	0.469924	0.56114	1	-0.126496	0.00601769	1
1.33123e-05	-0.477366	0.89	0.905	0.274805	P4HTM	FALSE	FALSE	Lactotrope	0.562738	3.26474e-05	0.67394	-0.384332	0.000187422	1	-0.939212	1.90537e-13	3.93325e-09
1.34919e-05	-0.362082	0.878	0.92	0.278512	CAPZA2	FALSE	FALSE	Lactotrope	na	na	na	-0.104844	0.33057	1	na	na	na
1.36181e-05	-0.602421	0.414	0.577	0.281118	ZNF25	FALSE	TRUE	Lactotrope	na	na	na	-0.107381	0.269389	1	-0.523404	3.72574e-07	0.00769105
1.38379e-05	0.631166	0.314	0.131	0.285655	IKBIP	FALSE	FALSE	Somatotrope	na	na	na	0.624944	0.169175	1	-0.533303	1.71147e-07	0.00353299
1.38697e-05	0.461608	0.748	0.577	0.286311	KIF5C	FALSE	FALSE	Somatotrope	0.804397	0.000720418	1	-0.726755	0.54275	1	-0.978856	5.48377e-24	1.13201e-19
1.39644e-05	-0.686963	0.493	0.613	0.288267	MAZ	FALSE	TRUE	Lactotrope	na	na	na	na	na	na	-0.263162	0.00594036	1
1.39791e-05	0.266395	0.994	0.978	0.288571	SERP1	FALSE	FALSE	Somatotrope	na	na	na	-0.601937	0.00147163	1	-0.599698	4.74337e-21	9.79174e-17
1.42893e-05	0.594435	0.25	0.08	0.294974	FAM109B	FALSE	FALSE	Somatotrope	na	na	na	na	na	na	-0.265825	2.91408e-06	0.0601554
1.42903e-05	0.757918	0.159	0.022	0.294995	OXTR	TRUE	FALSE	Somatotrope	na	na	na	0.224887	0.328754	1	na	na	na
1.4322e-05	0.311681	0.918	0.818	0.29565	UQCC2	FALSE	FALSE	Somatotrope	0.522248	5.51633e-07	0.0113874	-0.229115	0.177661	1	-0.186378	0.000128627	1
1.44114e-05	0.614686	0.207	0.051	0.297495	GLRA3	TRUE	FALSE	Somatotrope	na	na	na	na	na	na	-0.455356	3.12823e-07	0.00645761
1.44403e-05	0.721398	0.441	0.255	0.298092	CLDN4	TRUE	FALSE	Somatotrope	na	na	na	0.731266	0.0431077	1	0.466601	0.200727	1
1.44415e-05	-0.188283	0.051	0.153	0.298116	LOC102546299	FALSE	FALSE	Lactotrope	na	na	na	-0.316331	0.0814797	1	-0.218123	0.0039229	1
1.47024e-05	-0.314082	0.938	0.956	0.303501	PCMT1	FALSE	FALSE	Lactotrope	na	na	na	na	na	na	-0.163005	0.00155521	1
1.50271e-05	0.552877	0.259	0.088	0.310204	ANXA3	FALSE	FALSE	Somatotrope	na	na	na	na	na	na	-0.26129	0.0266969	1
1.5231e-05	0.5555	0.292	0.109	0.314414	CCDC67	FALSE	FALSE	Somatotrope	na	na	na	na	na	na	-1.1475	7.64553e-11	1.57827e-06
1.546e-05	0.445978	0.845	0.715	0.31914	JAK1	FALSE	FALSE	Somatotrope	na	na	na	-0.358902	0.0737285	1	-0.746618	5.61525e-20	1.15916e-15
1.55465e-05	-0.642951	0.415	0.547	0.320927	MPPED2	FALSE	FALSE	Lactotrope	na	na	na	na	na	na	0.487066	0.0470131	1
1.55781e-05	-0.824019	0.149	0.277	0.321579	ARHGEF2	TRUE	FALSE	Lactotrope	na	na	na	0.227401	0.502073	1	na	na	na
1.56934e-05	-0.281831	0.954	0.985	0.323958	ATXN10	FALSE	FALSE	Lactotrope	na	na	na	-0.136545	0.101482	1	-0.149495	0.00515213	1
1.58436e-05	-0.695028	0.511	0.628	0.32706	NPAS4	FALSE	TRUE	Lactotrope	na	na	na	-0.684347	0.102069	1	-1.51361	4.04895e-17	8.35824e-13
1.58902e-05	-0.733258	0.164	0.299	0.328021	SPON1	FALSE	FALSE	Lactotrope	na	na	na	0.434157	0.762975	1	0.165765	0.209007	1
1.59424e-05	0.663383	0.302	0.124	0.329098	MITF	FALSE	TRUE	Somatotrope	na	na	na	-0.323885	0.525291	1	-0.500731	2.12748e-05	0.439176
1.61248e-05	0.622187	0.692	0.577	0.332864	MPZL1	FALSE	FALSE	Somatotrope	na	na	na	-0.678535	0.0245165	1	-0.365702	1.07205e-06	0.0221303
1.63101e-05	-0.62708	0.547	0.635	0.336688	PAPSS1	FALSE	FALSE	Lactotrope	na	na	na	0.454567	0.0372678	1	0.912061	2.04119e-09	4.21362e-05
1.63712e-05	0.41816	0.823	0.679	0.33795	RPA3	FALSE	FALSE	Somatotrope	na	na	na	-0.184263	0.157118	1	-0.400742	7.03355e-09	0.000145194
1.64299e-05	-0.898618	0.246	0.387	0.339162	TOX2	FALSE	TRUE	Lactotrope	na	na	na	-0.565433	0.00828817	1	-0.585865	8.54972e-05	1
1.65635e-05	-0.798681	0.463	0.569	0.341921	BCL11A	FALSE	TRUE	Lactotrope	na	na	na	-0.31736	0.00461068	1	0.462247	0.0416887	1
1.66715e-05	0.232646	0.819	0.599	0.344151	DNAJC1	FALSE	TRUE	Somatotrope	na	na	na	0.127083	0.911939	1	-0.469191	1.00563e-11	2.07591e-07
1.68914e-05	-0.827845	0.499	0.606	0.34869	LIMA1	TRUE	FALSE	Lactotrope	na	na	na	-0.117794	0.20568	1	na	na	na
1.70346e-05	0.123345	1	1	0.351645	EIF1	FALSE	FALSE	Somatotrope	na	na	na	-0.309776	0.00087649	1	-0.523433	4.03085e-34	8.32089e-30
1.72463e-05	0.187228	0.996	1	0.356015	C14orf2	FALSE	FALSE	Somatotrope	na	na	na	0.44701	0.0434434	1	na	na	na
1.72818e-05	-0.60649	0.22	0.365	0.356749	PRUNE	FALSE	FALSE	Lactotrope	na	na	na	na	na	na	-0.500473	6.9629e-06	0.143735
1.72872e-05	-0.734976	0.263	0.416	0.356859	SYT17	FALSE	FALSE	Lactotrope	na	na	na	-0.177552	0.0732835	1	-0.927404	8.34163e-09	0.000172196
1.73158e-05	0.829008	0.146	0.015	0.357451	PSTPIP1	TRUE	FALSE	Somatotrope	na	na	na	na	na	na	-0.837875	3.9541e-07	0.00816244
1.74336e-05	-0.579229	0.78	0.825	0.359881	CALY	TRUE	FALSE	Lactotrope	0.812957	0.914235	1	na	na	na	-1.53448	3.74957e-23	7.74025e-19
1.74379e-05	0.775029	0.551	0.343	0.35997	EPB41L2	TRUE	FALSE	Somatotrope	na	na	na	-1.1205	0.00056027	1	-1.0641	5.69434e-12	1.17548e-07
1.74416e-05	-0.527296	0.575	0.708	0.360047	PNMAL1	FALSE	FALSE	Lactotrope	na	na	na	0.10204	0.99899	1	-0.367712	1.78975e-06	0.0369459
1.74517e-05	0.397002	0.757	0.591	0.360256	VAPB	FALSE	FALSE	Somatotrope	0.669303	1.42981e-07	0.00295155	-0.481528	0.0647144	1	na	na	na
1.7495e-05	-0.692821	0.677	0.715	0.36115	PUM1	FALSE	FALSE	Lactotrope	na	na	na	na	na	na	na	na	na
1.76293e-05	0.541485	0.171	0.029	0.363923	SLC17A9	FALSE	FALSE	Somatotrope	na	na	na	na	na	na	-0.606226	3.07385e-07	0.00634534
1.78969e-05	-0.345091	0.923	0.956	0.369446	PRRC2C	FALSE	FALSE	Lactotrope	na	na	na	-0.175259	0.0798015	1	-0.116332	0.0251297	1
1.80505e-05	0.39363	0.598	0.38	0.372616	TMEM38B	FALSE	FALSE	Somatotrope	na	na	na	0.501693	0.969177	1	-0.206731	2.25942e-05	0.466413
1.81975e-05	0.315951	0.91	0.781	0.375652	MRPL53	FALSE	FALSE	Somatotrope	na	na	na	na	na	na	na	na	na
1.82147e-05	0.444961	0.65	0.438	0.376007	GNL2	FALSE	FALSE	Somatotrope	na	na	na	0.726998	0.499776	1	-0.306759	1.89786e-05	0.391776
1.82558e-05	-0.584812	0.531	0.65	0.376855	FAR1	FALSE	FALSE	Lactotrope	na	na	na	-0.369615	0.0462074	1	na	na	na
1.83999e-05	-0.486013	0.287	0.445	0.37983	UHRF1BP1L	FALSE	FALSE	Lactotrope	na	na	na	-0.36367	0.00459048	1	na	na	na
1.8541e-05	-0.309519	0.449	0.577	0.382741	WDR6	FALSE	FALSE	Lactotrope	na	na	na	na	na	na	-0.158835	0.00615966	1
1.88949e-05	-0.348568	0.051	0.146	0.390047	LAMA2	FALSE	FALSE	Lactotrope	na	na	na	na	na	na	-0.283075	0.0028559	1
1.90187e-05	0.482923	0.324	0.146	0.392602	RBM24	FALSE	FALSE	Somatotrope	na	na	na	-0.353448	0.482134	1	-0.658778	4.93735e-10	1.01922e-05
1.92363e-05	-0.37882	0.868	0.927	0.397096	SRSF1	FALSE	FALSE	Lactotrope	na	na	na	0.157453	0.587503	1	na	na	na
1.92724e-05	0.313716	0.946	0.891	0.397841	HAX1	TRUE	FALSE	Somatotrope	na	na	na	-0.409092	0.0362668	1	-0.407437	1.638e-15	3.38132e-11
1.9364e-05	-0.28009	0.968	0.978	0.399732	TCEAL2	FALSE	TRUE	Lactotrope	na	na	na	-0.487248	0.0018723	1	-0.944808	3.25922e-18	6.72801e-14
1.94374e-05	-0.667597	0.551	0.693	0.401245	SMARCC2	FALSE	TRUE	Lactotrope	na	na	na	-0.309402	0.0624709	1	na	na	na
1.96944e-05	-0.580844	0.564	0.657	0.406551	ATXN2	FALSE	FALSE	Lactotrope	na	na	na	0.104575	0.774529	1	-0.385292	5.49494e-05	1
1.97078e-05	-0.485897	0.779	0.788	0.406829	CCDC23	FALSE	FALSE	Lactotrope	0.736947	4.47642e-07	0.00924067	0.208561	0.786322	1	0.430302	0.262248	1
1.97982e-05	0.714518	0.187	0.044	0.408694	TMC2	TRUE	FALSE	Somatotrope	0.800782	3.54982e-06	0.0732789	0.330257	0.400433	1	0.123883	0.0189688	1
1.98968e-05	0.303414	0.851	0.766	0.410729	STT3A	FALSE	FALSE	Somatotrope	na	na	na	na	na	na	-0.197079	5.77357e-06	0.119184
1.99235e-05	-0.792201	0.184	0.321	0.41128	2019-09-03	FALSE	FALSE	Lactotrope	0.569237	0.0235013	1	-0.473979	0.000666102	1	-0.11302	0.00893358	1
1.9935e-05	-0.348355	0.055	0.153	0.411519	LINC00634	FALSE	FALSE	Lactotrope	na	na	na	-0.436687	0.00203573	1	-0.328644	3.18412e-05	0.657298
2.007e-05	0.405812	0.514	0.321	0.414304	A2M	FALSE	FALSE	Somatotrope	na	na	na	0.294983	0.265978	1	0.12795	0.679721	1
2.02363e-05	-0.298788	0.991	0.993	0.417738	AHI1	FALSE	FALSE	Lactotrope	0.781633	2.63079e-13	5.43074e-09	-0.262007	0.0104824	1	-0.525082	3.93399e-10	8.12093e-06
2.02951e-05	0.469578	0.148	0.015	0.418951	EMP1	FALSE	FALSE	Somatotrope	na	na	na	na	na	na	-0.435779	0.000241014	1
2.04066e-05	0.570511	0.239	0.08	0.421253	PTPRH	TRUE	FALSE	Somatotrope	na	na	na	na	na	na	-0.679178	1.70264e-10	3.51475e-06
2.045e-05	0.180516	1	1	0.42215	RPS7	FALSE	FALSE	Somatotrope	na	na	na	-0.136006	0.17414	1	0.165255	0.000446942	1
2.05274e-05	0.489224	0.496	0.299	0.423748	KLF3	FALSE	TRUE	Somatotrope	na	na	na	-0.33872	0.291335	1	-0.409991	2.18712e-07	0.00451486
2.06041e-05	-0.741566	0.59	0.679	0.425331	TBCC	FALSE	FALSE	Lactotrope	na	na	na	0.157704	0.501403	1	na	na	na
2.07341e-05	0.756275	0.177	0.036	0.428014	TLE6	FALSE	FALSE	Somatotrope	na	na	na	0.31065	1	1	-0.110995	0.063378	1
2.09322e-05	0.626677	0.48	0.307	0.432104	CRB3	TRUE	FALSE	Somatotrope	na	na	na	-0.608674	0.221119	1	-0.740786	1.26065e-11	2.60235e-07
2.11925e-05	0.500462	0.146	0.015	0.437477	LINC01197	FALSE	FALSE	Somatotrope	na	na	na	na	na	na	-0.563723	3.9541e-07	0.00816244
2.12726e-05	0.420507	0.423	0.226	0.439131	TMBIM1	FALSE	FALSE	Somatotrope	na	na	na	0.200895	0.716629	1	-0.536066	1.21927e-06	0.0251695
2.14124e-05	-0.680166	0.087	0.204	0.442016	APC2	FALSE	FALSE	Lactotrope	0.735803	8.4757e-07	0.0174964	-0.381057	0.331592	1	-0.275662	0.0868556	1
2.1513e-05	0.566292	0.554	0.372	0.444093	FAM210B	FALSE	FALSE	Somatotrope	na	na	na	-0.392196	0.180979	1	-0.3979	1.85557e-08	0.000383046
2.17676e-05	0.417941	0.291	0.117	0.449349	PMP22	TRUE	FALSE	Somatotrope	na	na	na	0.274163	0.379236	1	0.111306	0.140755	1
2.18496e-05	-0.450774	0.599	0.723	0.451042	TERF1	FALSE	TRUE	Lactotrope	na	na	na	-0.122274	0.579967	1	na	na	na
2.20192e-05	0.352609	0.744	0.584	0.454543	MAGOHB	FALSE	FALSE	Somatotrope	na	na	na	na	na	na	na	na	na
2.22405e-05	-0.495152	0.773	0.839	0.459111	VAT1	FALSE	FALSE	Lactotrope	0.520662	1.24173e-06	0.025633	-0.550356	0.000142675	1	-0.283876	0.00373172	1
2.22695e-05	-0.745587	0.674	0.788	0.459709	SNHG15	FALSE	FALSE	Lactotrope	na	na	na	0.398449	0.564438	1	-0.542853	3.97899e-06	0.0821383
2.22723e-05	-0.650339	0.43	0.562	0.459768	MBOAT7	FALSE	FALSE	Lactotrope	na	na	na	-0.563379	0.0169046	1	-0.633171	3.28142e-07	0.00677383
2.24389e-05	0.329154	0.812	0.635	0.463207	SLC38A2	TRUE	FALSE	Somatotrope	na	na	na	0.391178	0.648083	1	-0.38578	1.94182e-10	4.00849e-06
2.25071e-05	-0.246299	0.978	0.956	0.464614	ATP5C1	FALSE	FALSE	Lactotrope	na	na	na	-0.144862	0.0781941	1	0.140532	0.268609	1
2.26621e-05	-0.527734	0.082	0.197	0.467813	NLGN1	TRUE	FALSE	Lactotrope	na	na	na	0.616953	0.174448	1	na	na	na
2.29721e-05	-0.451347	0.815	0.898	0.474213	ARL4A	TRUE	FALSE	Lactotrope	na	na	na	na	na	na	-0.83575	3.71744e-11	7.67391e-07
2.33709e-05	-0.654708	0.184	0.336	0.482445	CFAP126	TRUE	FALSE	Lactotrope	1.07113	4.15834e-07	0.00858406	0.177453	0.32726	1	-0.272371	0.000316925	1
2.35689e-05	0.350405	0.583	0.409	0.486533	MGMT	FALSE	FALSE	Somatotrope	na	na	na	-0.232709	0.603896	1	-0.124792	0.000469532	1
2.36308e-05	-0.638117	0.136	0.263	0.487811	SEZ6	TRUE	FALSE	Lactotrope	na	na	na	-0.727752	0.00746176	1	-0.663365	2.11529e-07	0.0043666
2.37402e-05	-0.402151	0.829	0.891	0.490069	SLC3A2	TRUE	FALSE	Lactotrope	na	na	na	0.126892	0.507858	1	-0.288285	0.000315905	1
2.39779e-05	-0.479957	0.787	0.825	0.494977	ARPC1A	FALSE	FALSE	Lactotrope	na	na	na	-0.131742	0.201221	1	-0.13452	0.049032	1
2.41107e-05	0.174945	0.999	0.993	0.497717	COX4I1	FALSE	FALSE	Somatotrope	na	na	na	na	na	na	-0.100194	0.00122742	1
2.41837e-05	0.489416	0.425	0.241	0.499224	RPH3AL	FALSE	FALSE	Somatotrope	na	na	na	0.181771	0.855851	1	-0.65781	8.03365e-10	1.65839e-05
2.42395e-05	-0.615273	0.375	0.518	0.500376	PRMT7	FALSE	FALSE	Lactotrope	na	na	na	na	na	na	-0.368074	0.000166681	1
2.4677e-05	-0.353182	0.97	0.985	0.509408	SRSF2	FALSE	FALSE	Lactotrope	na	na	na	na	na	na	na	na	na
2.4683e-05	0.3924	0.724	0.569	0.509531	CDV3	FALSE	FALSE	Somatotrope	na	na	na	-0.355502	0.923281	1	-0.680582	6.38179e-13	1.31739e-08
2.4988e-05	-0.979019	0.088	0.197	0.515827	CHODL	FALSE	FALSE	Lactotrope	na	na	na	na	na	na	-0.651278	0.000134063	1
2.50356e-05	0.567916	0.239	0.08	0.516809	KCNAB1	TRUE	FALSE	Somatotrope	na	na	na	na	na	na	-0.203014	1.59975e-05	0.330237
2.51522e-05	-0.464052	0.166	0.321	0.519218	MGAT4C	FALSE	FALSE	Lactotrope	0.724576	3.69857e-07	0.00763496	-0.339313	0.100849	1	na	na	na
2.53648e-05	-0.48859	0.179	0.328	0.523605	L1CAM	TRUE	FALSE	Lactotrope	na	na	na	-0.74526	0.00110397	1	-0.472275	8.58744e-06	0.177271
2.5791e-05	0.52893	0.569	0.394	0.532404	PIM3	FALSE	FALSE	Somatotrope	na	na	na	-0.517285	0.457681	1	-0.43816	3.72787e-11	7.69543e-07
2.57914e-05	0.208221	0.67	0.518	0.532412	RNASET2	FALSE	FALSE	Somatotrope	na	na	na	-0.528503	0.105013	1	-0.2417	6.17284e-08	0.00127426
2.58938e-05	0.715225	0.152	0.022	0.534525	LINGO2	FALSE	FALSE	Somatotrope	na	na	na	-0.239866	0.468337	1	-0.275415	0.00810078	1
2.61283e-05	0.395073	0.297	0.117	0.539367	SYT7	TRUE	FALSE	Somatotrope	na	na	na	0.39963	0.57024	1	-0.409051	2.05783e-06	0.0424797
2.65294e-05	-0.66183	0.26	0.409	0.547646	AP1S1	FALSE	FALSE	Lactotrope	na	na	na	0.28935	0.674589	1	-0.373436	0.000322015	1
2.67356e-05	-0.364654	0.77	0.847	0.551903	GDAP1	FALSE	FALSE	Lactotrope	1.09679	4.28803e-15	8.85177e-11	-0.102495	0.121433	1	0.328397	0.761532	1
2.80001e-05	-0.681845	0.234	0.365	0.578007	IGSF8	TRUE	FALSE	Lactotrope	na	na	na	-0.344542	0.0390144	1	-0.645607	4.82472e-06	0.0995968
2.80038e-05	-0.728276	0.434	0.569	0.578083	CAMK2B	FALSE	FALSE	Lactotrope	0.741048	0.214221	1	-0.357328	0.000720433	1	-0.777428	7.91958e-12	1.63484e-07
2.8152e-05	0.523842	0.191	0.044	0.581143	LDHD	FALSE	FALSE	Somatotrope	na	na	na	-0.838099	9.13263e-06	0.188525	-0.849213	1.00887e-08	0.000208261
2.85895e-05	-0.74984	0.065	0.168	0.590173	FAM81B	FALSE	FALSE	Lactotrope	na	na	na	na	na	na	-0.564622	0.000565591	1
2.85987e-05	-0.626301	0.323	0.482	0.590363	RPRD2	FALSE	FALSE	Lactotrope	na	na	na	na	na	na	-0.216482	0.000449291	1
2.90243e-05	0.956371	0.129	0.007	0.599148	OVOL3	FALSE	TRUE	Somatotrope	na	na	na	-1.19529	0.0033353	1	-0.567522	0.00654615	1
2.9103e-05	0.378882	0.904	0.803	0.600773	SMS	FALSE	FALSE	Somatotrope	na	na	na	-0.538526	0.00179479	1	0.254499	0.547843	1
2.91217e-05	-0.363179	0.887	0.934	0.60116	TRA2A	FALSE	FALSE	Lactotrope	na	na	na	0.211515	0.288439	1	0.148846	0.583582	1
2.92489e-05	-0.597994	0.088	0.204	0.603785	RHBDL2	TRUE	FALSE	Lactotrope	na	na	na	-0.161576	0.147325	1	-0.407811	0.0029615	1
2.93023e-05	-0.406198	0.808	0.861	0.604888	KLHDC3	FALSE	FALSE	Lactotrope	na	na	na	-0.146088	0.114033	1	-0.114129	0.0136758	1
2.93724e-05	0.591677	0.343	0.168	0.606335	PRKD3	FALSE	FALSE	Somatotrope	na	na	na	-0.65373	0.268788	1	na	na	na
2.97631e-05	-0.483257	0.981	0.993	0.614401	JUNB	FALSE	TRUE	Lactotrope	na	na	na	0.147987	0.232441	1	-1.10808	3.51762e-15	7.26142e-11
3.01105e-05	-0.50222	0.311	0.482	0.621572	TMCC1	FALSE	FALSE	Lactotrope	na	na	na	0.195158	0.47823	1	-0.449866	6.86736e-06	0.141763
3.02014e-05	0.226825	0.237	0.073	0.623448	ABHD17C	TRUE	FALSE	Somatotrope	na	na	na	-0.132189	0.32393	1	-0.292652	0.00013744	1
3.02191e-05	-0.705623	0.359	0.496	0.623814	PER3	FALSE	FALSE	Lactotrope	na	na	na	0.726413	0.0595116	1	-0.352937	0.00010944	1
3.0507e-05	-0.240503	0.971	0.964	0.629756	HIGD1A	FALSE	FALSE	Lactotrope	1.00425	1.54669e-26	3.19284e-22	-0.157281	0.0360247	1	0.338261	0.00547304	1
3.06746e-05	0.301363	0.155	0.022	0.633217	SLC7A7	TRUE	FALSE	Somatotrope	na	na	na	na	na	na	-0.238453	0.000930883	1
3.08004e-05	-0.323419	0.816	0.876	0.635813	NECAP1	TRUE	FALSE	Lactotrope	0.53313	8.31069e-05	1	-0.359841	0.0234897	1	-0.586982	1.77847e-09	3.6713e-05
3.0995e-05	0.497206	0.357	0.168	0.63983	ITGAV	TRUE	FALSE	Somatotrope	na	na	na	na	na	na	-0.133005	0.000135606	1
3.13096e-05	0.183416	1	0.985	0.646325	UBA52	FALSE	FALSE	Somatotrope	na	na	na	na	na	na	0.197329	0.00147882	1
3.16901e-05	-0.770387	0.522	0.62	0.654178	HINT3	FALSE	FALSE	Lactotrope	na	na	na	0.139059	0.283546	1	-0.204703	0.00442876	1
3.17079e-05	-0.365726	0.9	0.927	0.654546	CAMTA1	FALSE	TRUE	Lactotrope	na	na	na	na	na	na	na	na	na
3.22395e-05	0.522142	0.512	0.336	0.665521	RCN3	FALSE	FALSE	Somatotrope	na	na	na	-0.357722	0.21263	1	-0.555211	9.91629e-07	0.0204702
3.22558e-05	0.737602	0.318	0.153	0.665857	PPIC	FALSE	FALSE	Somatotrope	na	na	na	-0.597508	0.873106	1	-0.79288	8.93327e-08	0.0018441
3.24818e-05	0.746395	0.336	0.168	0.670522	ITGB5	FALSE	FALSE	Somatotrope	na	na	na	0.396127	0.119522	1	-0.765432	3.32541e-07	0.00686464
3.27446e-05	-0.654	0.402	0.526	0.675946	LASP1	FALSE	FALSE	Lactotrope	na	na	na	na	na	na	-0.401793	0.000290855	1
3.29631e-05	-0.435341	0.117	0.241	0.680458	NBPF3	FALSE	FALSE	Lactotrope	na	na	na	0.247846	0.279357	1	-0.172982	0.114252	1
3.30717e-05	-0.618979	0.598	0.701	0.682699	RTF1	FALSE	FALSE	Lactotrope	na	na	na	-0.154792	0.0560193	1	0.189862	0.244273	1
3.30876e-05	0.372401	0.883	0.839	0.683027	LAMTOR3	FALSE	FALSE	Somatotrope	na	na	na	-0.203064	0.182335	1	na	na	na
3.36135e-05	-0.500729	0.689	0.745	0.693884	CEP57	FALSE	FALSE	Lactotrope	na	na	na	-0.359113	0.004969	1	na	na	na
3.3849e-05	0.416827	0.197	0.051	0.698746	CD4	TRUE	FALSE	Somatotrope	na	na	na	na	na	na	-0.393406	1.02824e-06	0.021226
3.4021e-05	0.223021	0.425	0.226	0.702295	VEGFA	FALSE	FALSE	Somatotrope	0.538234	0.864771	1	1.08052	0.370351	1	0.436171	0.00829422	1
3.42397e-05	0.388138	0.336	0.161	0.706811	PFKFB2	FALSE	FALSE	Somatotrope	na	na	na	-0.474625	0.0147483	1	-0.416008	7.39655e-09	0.000152687
3.42794e-05	-0.987961	0.151	0.27	0.70763	GDPD2	TRUE	FALSE	Lactotrope	na	na	na	-0.342136	0.0730053	1	-0.684091	1.54984e-05	0.319933
3.45554e-05	-0.546158	0.726	0.774	0.713327	DZIP3	FALSE	FALSE	Lactotrope	na	na	na	-0.406257	0.000955353	1	-0.615561	2.8925e-08	0.000597099
3.46205e-05	0.27551	0.611	0.416	0.714671	SEL1L	FALSE	FALSE	Somatotrope	na	na	na	-0.468611	0.564049	1	-0.146625	9.06463e-06	0.187121
3.51608e-05	-0.344745	0.825	0.861	0.725825	ACTR10	FALSE	FALSE	Lactotrope	0.525994	9.15113e-07	0.0188907	na	na	na	0.186215	0.998342	1
3.57352e-05	-0.545653	0.278	0.423	0.737681	TMEM179	FALSE	FALSE	Lactotrope	1.04771	1.13837e-06	0.0234993	-0.101499	0.246332	1	-0.184093	0.000203492	1
3.58901e-05	-0.539771	0.773	0.781	0.74088	C11orf49	FALSE	FALSE	Lactotrope	na	na	na	-0.135016	0.0707767	1	-0.105166	0.109871	1
3.63064e-05	0.101016	0.272	0.095	0.749474	OMA1	FALSE	FALSE	Somatotrope	na	na	na	0.519501	0.335237	1	-0.280797	0.00078386	1
3.65037e-05	0.92444	0.227	0.073	0.753546	COX6A2	FALSE	FALSE	Somatotrope	na	na	na	na	na	na	-1.46362	2.03282e-10	4.19634e-06
3.68052e-05	-0.715659	0.071	0.175	0.75977	ENTPD3	FALSE	FALSE	Lactotrope	na	na	na	na	na	na	-0.918822	2.32692e-07	0.00480347
3.70304e-05	-0.534884	0.091	0.204	0.764419	ARVCF	FALSE	FALSE	Lactotrope	na	na	na	-0.245038	0.08413	1	-0.530233	7.61087e-05	1
3.73436e-05	0.373012	0.781	0.635	0.770884	MAGEF1	FALSE	TRUE	Somatotrope	na	na	na	-0.141166	0.382166	1	-0.217322	2.47378e-10	5.10663e-06
3.75667e-05	-0.389319	0.916	0.912	0.77549	APLP2	TRUE	FALSE	Lactotrope	na	na	na	-0.441134	0.00616996	1	-0.874176	3.76292e-12	7.7678e-08
3.76423e-05	-0.243169	0.996	1	0.777051	NDUFB2	FALSE	FALSE	Lactotrope	na	na	na	na	na	na	na	na	na
3.77282e-05	0.481782	0.379	0.212	0.778824	DAB2	FALSE	TRUE	Somatotrope	na	na	na	0.252901	0.828683	1	-0.240148	4.6404e-08	0.000957919
3.78228e-05	0.267004	0.974	0.934	0.780776	TMED10	TRUE	FALSE	Somatotrope	na	na	na	-0.239764	0.151702	1	-0.52607	1.72139e-17	3.55346e-13
3.82835e-05	0.37472	0.563	0.38	0.790287	CXCL2	FALSE	FALSE	Somatotrope	na	na	na	0.177797	0.35238	1	-0.704171	2.76588e-15	5.7096e-11
3.83044e-05	0.337142	0.596	0.38	0.790718	TMEM163	FALSE	FALSE	Somatotrope	na	na	na	-0.748364	0.000691995	1	-0.562276	3.47683e-14	7.17722e-10
3.85164e-05	-0.69323	0.049	0.139	0.795094	CAMK4	FALSE	FALSE	Lactotrope	na	na	na	-0.766966	0.00269814	1	-0.260781	0.0508216	1
3.93681e-05	-0.39281	0.906	0.898	0.812675	POLR2G	FALSE	FALSE	Lactotrope	na	na	na	na	na	na	0.254293	0.20163	1
3.94477e-05	-0.262319	0.31	0.482	0.814319	MAT2A	FALSE	FALSE	Lactotrope	na	na	na	na	na	na	-0.206783	4.45721e-05	0.920101
3.97497e-05	-0.392713	0.78	0.839	0.820553	JMJD1C	FALSE	FALSE	Lactotrope	na	na	na	0.102721	0.804551	1	-0.210095	0.00642307	1
4.00932e-05	-0.415983	0.832	0.876	0.827645	UBA1	FALSE	FALSE	Lactotrope	na	na	na	na	na	na	na	na	na
4.03076e-05	-0.60476	0.148	0.277	0.832069	RFPL1S	FALSE	FALSE	Lactotrope	0.597892	0.0462213	1	na	na	na	na	na	na
4.03529e-05	0.440751	0.417	0.226	0.833005	TSPAN5	TRUE	FALSE	Somatotrope	na	na	na	-0.973312	0.733142	1	-0.730422	1.18974e-08	0.000245597
4.0412e-05	-0.573665	0.603	0.701	0.834225	RALA	TRUE	FALSE	Lactotrope	na	na	na	-0.338759	0.0197298	1	na	na	na
4.05561e-05	0.25319	0.994	1	0.837199	COX7B	FALSE	FALSE	Somatotrope	na	na	na	na	na	na	na	na	na
4.09717e-05	-0.455926	0.205	0.35	0.845778	ZNF528-AS1	FALSE	FALSE	Lactotrope	na	na	na	0.173029	0.761011	1	0.362274	0.573393	1
4.10424e-05	-0.664609	0.168	0.299	0.847239	CTXN1	FALSE	FALSE	Lactotrope	0.626229	3.69678e-05	0.763126	na	na	na	na	na	na
4.12722e-05	0.320316	0.793	0.584	0.851982	COMMD4	FALSE	FALSE	Somatotrope	na	na	na	0.222385	0.794793	1	na	na	na
4.12846e-05	-0.634661	0.116	0.241	0.852239	MATN2	FALSE	FALSE	Lactotrope	na	na	na	na	na	na	-0.522754	0.000153474	1
4.20111e-05	-0.468772	0.612	0.708	0.867235	TET2	FALSE	TRUE	Lactotrope	na	na	na	0.20395	0.808925	1	na	na	na
4.25498e-05	0.437587	0.482	0.299	0.878355	MGAT2	FALSE	FALSE	Somatotrope	na	na	na	na	na	na	-0.100802	3.36224e-05	0.694066
4.26782e-05	-0.573378	0.071	0.175	0.881007	PHYHIP	FALSE	FALSE	Lactotrope	na	na	na	na	na	na	-0.748113	3.40668e-05	0.70324
4.27361e-05	-0.716655	0.288	0.416	0.882201	ZNF738	FALSE	FALSE	Lactotrope	na	na	na	na	na	na	0.444942	0.352349	1
4.28605e-05	-0.458941	0.638	0.752	0.884769	MAEA	TRUE	FALSE	Lactotrope	na	na	na	na	na	na	-0.104913	0.0155994	1
4.29901e-05	0.427719	0.606	0.409	0.887445	TWSG1	FALSE	FALSE	Somatotrope	na	na	na	-1.46928	0.0345727	1	-0.547987	5.13906e-08	0.00106086
4.3136e-05	-0.494562	0.479	0.613	0.890456	ACSL3	FALSE	FALSE	Lactotrope	na	na	na	-0.508818	0.0454338	1	-0.235495	0.000124852	1
4.31541e-05	0.576052	0.45	0.255	0.890829	MTFP1	FALSE	FALSE	Somatotrope	na	na	na	-0.238347	0.413686	1	na	na	na
4.32428e-05	0.402748	0.66	0.474	0.892661	SLC40A1	TRUE	FALSE	Somatotrope	na	na	na	0.370664	0.533031	1	0.167832	0.0014351	1
4.32551e-05	-0.696089	0.619	0.686	0.892915	ETS2	FALSE	TRUE	Lactotrope	na	na	na	-0.19543	0.0115381	1	-0.994097	1.20962e-11	2.49701e-07
4.37395e-05	0.334706	0.566	0.38	0.902915	SULF2	FALSE	FALSE	Somatotrope	na	na	na	0.509336	0.843743	1	-1.02603	5.4691e-17	1.12899e-12
4.37703e-05	-0.409091	0.21	0.365	0.90355	AHDC1	FALSE	TRUE	Lactotrope	na	na	na	na	na	na	0.106836	0.158337	1
4.38039e-05	0.581474	0.411	0.241	0.904244	SERPING1	FALSE	FALSE	Somatotrope	na	na	na	-0.386992	0.335502	1	0.157563	0.00149463	1
4.40591e-05	-0.630547	0.556	0.664	0.909513	GPAA1	FALSE	FALSE	Lactotrope	na	na	na	na	na	na	-0.353417	0.00781156	1
4.41567e-05	-0.254106	0.214	0.372	0.911526	ABCA2	FALSE	FALSE	Lactotrope	na	na	na	0.169573	0.708322	1	na	na	na
4.43897e-05	0.390058	0.725	0.555	0.916337	BRI3	TRUE	FALSE	Somatotrope	na	na	na	na	na	na	-0.343098	8.10926e-11	1.67399e-06
4.56867e-05	0.558722	0.149	0.022	0.943111	ANO4	TRUE	FALSE	Somatotrope	na	na	na	-1.01781	0.00317575	1	-0.523856	2.9408e-05	0.607069
4.59354e-05	-0.610606	0.415	0.54	0.948244	PISD	FALSE	FALSE	Lactotrope	na	na	na	-0.232021	0.125064	1	-0.287182	0.00974426	1
4.66941e-05	0.412165	0.278	0.109	0.963906	VAMP5	TRUE	FALSE	Somatotrope	na	na	na	0.447221	0.921953	1	na	na	na
4.68239e-05	-0.447586	0.902	0.956	0.966586	TPM4	FALSE	FALSE	Lactotrope	na	na	na	-0.323767	0.0225507	1	-0.732787	3.42928e-09	7.07907e-05
4.72343e-05	-0.314672	0.916	0.949	0.975058	ARF5	FALSE	FALSE	Lactotrope	na	na	na	na	na	na	-0.290814	0.000365637	1
4.78725e-05	-0.247485	0.984	0.993	0.988233	SRSF5	FALSE	FALSE	Lactotrope	na	na	na	na	na	na	na	na	na
4.79323e-05	-1.06955	0.239	0.358	0.989467	SIGIRR	FALSE	FALSE	Lactotrope	na	na	na	0.333164	0.712177	1	-0.10226	0.104759	1
4.88127e-05	0.587191	0.219	0.073	1	EGFL6	FALSE	FALSE	Somatotrope	1.15833	0.00080222	1	0.98741	0.951715	1	0.532582	0.180113	1
4.96028e-05	0.554366	0.356	0.182	1	SLC39A14	TRUE	FALSE	Somatotrope	na	na	na	0.533529	0.169175	1	-0.477597	4.02205e-09	8.30272e-05
5.00461e-05	0.484411	0.349	0.168	1	BCO2	FALSE	FALSE	Somatotrope	1.45669	4.25338e-11	8.78025e-07	0.732232	0.206105	1	0.353114	0.136806	1
5.01529e-05	0.499177	0.65	0.526	1	HLA-E	TRUE	FALSE	Somatotrope	na	na	na	-0.138375	0.833181	1	-0.757663	8.77472e-14	1.81137e-09
5.07207e-05	0.180403	1	0.993	1	NDUFA1	FALSE	FALSE	Somatotrope	na	na	na	-0.184935	0.175759	1	-0.313968	3.80095e-12	7.84629e-08
5.07486e-05	0.402062	0.799	0.686	1	RER1	FALSE	FALSE	Somatotrope	na	na	na	-0.142074	0.846533	1	-0.242894	6.18863e-06	0.127752
5.08218e-05	-0.68539	0.473	0.591	1	CPT1C	FALSE	FALSE	Lactotrope	0.687326	1.39857e-05	0.288708	na	na	na	-0.120826	0.0235585	1
5.12114e-05	-0.529084	0.575	0.686	1	REEP2	FALSE	FALSE	Lactotrope	na	na	na	-0.35135	0.00615553	1	-0.501293	3.17794e-06	0.0656022
5.13963e-05	0.319399	0.263	0.102	1	TFPI	FALSE	FALSE	Somatotrope	na	na	na	0.164308	0.433629	1	0.251576	0.629616	1
5.16933e-05	0.85261	0.169	0.036	1	NOS2	FALSE	FALSE	Somatotrope	na	na	na	-1.65478	0.33256	1	-0.57721	0.0534039	1
5.2038e-05	-0.40127	0.362	0.526	1	CLASP1	FALSE	FALSE	Lactotrope	na	na	na	na	na	na	0.36594	0.616498	1
5.20577e-05	0.652469	0.347	0.175	1	SLC4A7	TRUE	FALSE	Somatotrope	na	na	na	-0.693307	0.00127943	1	0.204298	0.00313378	1
5.24993e-05	0.247399	0.434	0.226	1	LTN1	FALSE	FALSE	Somatotrope	na	na	na	na	na	na	0.34441	0.636014	1
5.26154e-05	0.436559	0.394	0.219	1	NMT2	FALSE	FALSE	Somatotrope	na	na	na	1.63169	0.306932	1	0.567145	0.182533	1
5.27949e-05	0.484501	0.195	0.051	1	GPR146	TRUE	FALSE	Somatotrope	na	na	na	na	na	na	-0.201874	1.42925e-05	0.295041
5.30128e-05	-0.43202	0.776	0.803	1	GLOD4	FALSE	FALSE	Lactotrope	na	na	na	-0.262525	0.002699	1	-0.168142	0.00132422	1
5.36306e-05	-0.483692	0.166	0.307	1	TNIK	FALSE	FALSE	Lactotrope	na	na	na	0.239551	0.689621	1	0.389913	0.605915	1
5.3697e-05	-0.661709	0.365	0.504	1	ATP6V1G2	FALSE	FALSE	Lactotrope	0.619336	0.00521118	1	na	na	na	-0.590932	3.67628e-06	0.0758894
5.40211e-05	-0.637677	0.397	0.533	1	SMARCD3	FALSE	FALSE	Lactotrope	na	na	na	na	na	na	-0.193572	0.000417215	1
5.44032e-05	0.20537	0.997	0.985	1	ANXA5	FALSE	FALSE	Somatotrope	na	na	na	-0.599077	0.00522902	1	-0.405167	3.24246e-14	6.69341e-10
5.57172e-05	0.559447	0.289	0.131	1	CHML	FALSE	FALSE	Somatotrope	na	na	na	-0.186017	0.257088	1	na	na	na
5.58355e-05	-0.280504	0.955	0.971	1	ATP5F1	FALSE	FALSE	Lactotrope	na	na	na	-0.178188	0.354277	1	-0.206507	0.00804538	1
5.58843e-05	-0.345043	0.766	0.854	1	ALDH9A1	FALSE	FALSE	Lactotrope	na	na	na	na	na	na	0.164769	0.439544	1
5.59198e-05	0.609657	0.158	0.029	1	LOC100996693	FALSE	FALSE	Somatotrope	na	na	na	0.25078	0.0973006	1	-0.164326	4.78688e-05	0.988155
5.61404e-05	-0.61772	0.511	0.62	1	MTF2	FALSE	TRUE	Lactotrope	na	na	na	-0.193662	0.167007	1	na	na	na
5.63238e-05	-0.697338	0.559	0.642	1	CAT	FALSE	TRUE	Lactotrope	na	na	na	-0.386955	0.00771659	1	-0.164095	0.102467	1
5.65129e-05	-0.582257	0.339	0.496	1	SCYL2	FALSE	FALSE	Lactotrope	0.503507	2.94431e-05	0.607793	-0.321406	0.0618229	1	na	na	na
5.66187e-05	-0.243055	0.988	0.978	1	BSG	TRUE	FALSE	Lactotrope	na	na	na	0.163113	0.858101	1	na	na	na
5.71821e-05	0.684641	0.143	0.022	1	OR7A5	TRUE	FALSE	Somatotrope	na	na	na	-0.616129	0.0664895	1	-0.385017	0.00401519	1
5.76921e-05	0.338379	0.195	0.051	1	ARRDC2	FALSE	FALSE	Somatotrope	na	na	na	na	na	na	-0.265875	0.00025903	1
5.80483e-05	-0.40013	0.812	0.861	1	COMMD3	FALSE	FALSE	Lactotrope	na	na	na	0.198762	0.875148	1	na	na	na
5.83478e-05	0.545607	0.566	0.394	1	COMTD1	FALSE	FALSE	Somatotrope	na	na	na	na	na	na	-0.811561	2.85212e-16	5.88762e-12
5.85455e-05	-0.583203	0.641	0.701	1	TRUB2	FALSE	FALSE	Lactotrope	na	na	na	na	na	na	-0.386245	6.04452e-05	1
5.94348e-05	0.499626	0.394	0.226	1	BTN3A1	TRUE	FALSE	Somatotrope	na	na	na	0.655979	0.302521	1	-0.542758	7.68941e-09	0.000158732
5.96013e-05	-0.435609	0.7	0.781	1	ANKRD36B	FALSE	FALSE	Lactotrope	0.575075	3.6993e-06	0.0763646	na	na	na	0.560181	0.0260556	1
6.03242e-05	-0.433439	0.77	0.803	1	TSG101	FALSE	FALSE	Lactotrope	0.509624	0.000447843	1	na	na	na	0.340902	0.45238	1
6.12817e-05	0.372003	0.692	0.504	1	YIPF2	FALSE	FALSE	Somatotrope	na	na	na	0.285616	0.511887	1	-0.741247	1.17329e-15	2.42201e-11
6.16514e-05	0.357465	0.318	0.146	1	GRAMD1C	TRUE	FALSE	Somatotrope	na	na	na	0.550022	0.611002	1	na	na	na
6.22038e-05	0.36994	0.715	0.54	1	SLC2A1	TRUE	FALSE	Somatotrope	na	na	na	1.31111	0.0788047	1	0.352421	0.114529	1
6.30978e-05	-0.328586	0.891	0.905	1	DCTN2	FALSE	FALSE	Lactotrope	na	na	na	na	na	na	-0.123573	0.0269588	1
6.3374e-05	0.18754	1	1	1	GNB2L1	TRUE	FALSE	Somatotrope	na	na	na	-0.252773	0.0660069	1	0.147084	0.0691292	1
6.3534e-05	0.421458	0.922	0.92	1	LMAN2	FALSE	FALSE	Somatotrope	na	na	na	-0.109594	0.466371	1	-0.122215	0.0355972	1
6.36231e-05	0.37725	0.343	0.161	1	EXOSC5	FALSE	FALSE	Somatotrope	na	na	na	na	na	na	na	na	na
6.38949e-05	0.22739	0.987	0.942	1	EIF3K	FALSE	FALSE	Somatotrope	na	na	na	-0.342004	0.037664	1	-0.139518	0.000524762	1
6.42819e-05	-0.438593	0.693	0.781	1	PLEKHJ1	FALSE	FALSE	Lactotrope	na	na	na	-0.284772	0.00738801	1	0.248878	0.56292	1
6.45089e-05	-0.682016	0.467	0.577	1	LMAN2L	FALSE	FALSE	Lactotrope	na	na	na	-0.164974	0.15097	1	-0.477394	0.000616042	1
6.49388e-05	0.517521	0.226	0.08	1	FOXP4	FALSE	TRUE	Somatotrope	na	na	na	-0.246032	0.30997	1	-0.208105	0.000470839	1
6.5456e-05	0.458874	0.538	0.358	1	PPP2R1B	FALSE	FALSE	Somatotrope	na	na	na	-0.113974	0.904558	1	-0.683923	6.85155e-13	1.41436e-08
6.62617e-05	0.154635	0.999	1	1	EEF1G	FALSE	FALSE	Somatotrope	na	na	na	na	na	na	0.238514	2.60386e-06	0.0537515
6.64062e-05	0.536335	0.59	0.438	1	TAF10	FALSE	FALSE	Somatotrope	0.542686	0.000988095	1	na	na	na	-0.214193	4.26077e-06	0.0879551
6.64965e-05	0.342068	0.576	0.38	1	DCUN1D1	FALSE	FALSE	Somatotrope	na	na	na	-0.332479	0.169312	1	na	na	na
6.71318e-05	0.298358	0.682	0.496	1	GPX7	FALSE	FALSE	Somatotrope	na	na	na	na	na	na	0.403868	0.32902	1
6.73376e-05	0.439116	0.352	0.175	1	AIDA	FALSE	FALSE	Somatotrope	na	na	na	1.20679	0.0841876	1	na	na	na
6.76967e-05	-0.632939	0.343	0.482	1	RAB2B	TRUE	FALSE	Lactotrope	na	na	na	na	na	na	na	na	na
6.80313e-05	0.22483	1	1	1	MRPL33	FALSE	FALSE	Somatotrope	na	na	na	-0.207609	0.129239	1	-0.329782	6.67765e-11	1.37847e-06
6.80618e-05	-0.510538	0.575	0.672	1	RNF14	FALSE	FALSE	Lactotrope	na	na	na	-0.249336	0.010968	1	-0.347223	1.63643e-05	0.337809
6.80919e-05	0.445903	0.425	0.255	1	KCTD12	TRUE	FALSE	Somatotrope	na	na	na	-0.50142	0.946882	1	-0.303122	4.49397e-08	0.000927689
6.87406e-05	-0.299705	0.77	0.832	1	MICU2	FALSE	FALSE	Lactotrope	na	na	na	-0.360875	0.00786962	1	na	na	na
6.93863e-05	-0.483399	0.569	0.679	1	PRCC	FALSE	FALSE	Lactotrope	na	na	na	0.364344	0.662755	1	na	na	na
6.95634e-05	-0.575871	0.068	0.168	1	NLGN4X	TRUE	FALSE	Lactotrope	na	na	na	-0.174024	0.10607	1	-0.311893	0.386434	1
6.95712e-05	-1.13545	0.46	0.555	1	GLRX	FALSE	FALSE	Lactotrope	na	na	na	-0.711175	0.00450088	1	-1.2509	5.50244e-13	1.13587e-08
6.96107e-05	-0.996846	0.22	0.343	1	ABHD6	FALSE	FALSE	Lactotrope	na	na	na	-0.691119	0.0137715	1	-1.11989	1.1977e-07	0.00247242
6.98257e-05	0.262492	0.258	0.102	1	S1PR3	TRUE	FALSE	Somatotrope	na	na	na	0.313738	0.570949	1	0.427751	0.596374	1
7.04376e-05	-0.59713	0.45	0.584	1	GCK	TRUE	FALSE	Lactotrope	na	na	na	na	na	na	-0.658479	2.95741e-08	0.000610499
7.08484e-05	-0.987481	0.119	0.234	1	RAPGEF5	FALSE	FALSE	Lactotrope	na	na	na	-0.162224	0.123257	1	-0.558534	0.0105287	1
7.08492e-05	-0.548286	0.188	0.328	1	NLN	FALSE	FALSE	Lactotrope	na	na	na	-0.858717	0.00382771	1	na	na	na
7.11195e-05	-0.549659	0.479	0.584	1	DMTN	TRUE	FALSE	Lactotrope	na	na	na	-0.766522	0.000885773	1	-0.814239	2.61718e-10	5.40264e-06
7.12341e-05	-0.707035	0.265	0.401	1	SMA4	FALSE	FALSE	Lactotrope	0.709334	4.26162e-05	0.879727	na	na	na	0.427781	0.998103	1
7.1867e-05	0.384544	0.33	0.168	1	ZC3H12A	FALSE	FALSE	Somatotrope	na	na	na	na	na	na	-0.438542	1.20684e-10	2.49129e-06
7.22122e-05	0.273343	0.359	0.168	1	FHIT	FALSE	FALSE	Somatotrope	na	na	na	0.36108	0.659562	1	na	na	na
7.26551e-05	-0.645679	0.502	0.606	1	GDAP1L1	FALSE	FALSE	Lactotrope	1.69214	5.7937e-20	1.19599e-15	-0.446975	0.001797	1	na	na	na
7.35783e-05	0.499532	0.318	0.153	1	TMEM182	FALSE	FALSE	Somatotrope	na	na	na	0.358917	0.537193	1	-0.514392	1.01704e-07	0.00209948
7.3597e-05	-0.305479	0.029	0.102	1	EPHA5	TRUE	FALSE	Lactotrope	0.861973	2.26967e-08	0.000468527	0.680092	0.0629391	1	0.583443	0.474572	1
7.36693e-05	-0.600731	0.443	0.577	1	SVOP	FALSE	FALSE	Lactotrope	0.659961	0.000223741	1	-0.301157	0.137622	1	-0.606267	1.09898e-06	0.0226862
7.42125e-05	0.293176	0.524	0.321	1	PLCB4	FALSE	FALSE	Somatotrope	0.541936	0.00176837	1	-0.863007	5.42759e-05	1	0.113666	0.0131463	1
7.4343e-05	-0.403353	0.821	0.825	1	CUEDC2	FALSE	FALSE	Lactotrope	na	na	na	na	na	na	na	na	na
7.44085e-05	-0.51337	0.355	0.511	1	GSTM2	FALSE	FALSE	Lactotrope	na	na	na	0.557834	0.0190987	1	-0.281289	0.0046957	1
7.46618e-05	0.52311	0.239	0.088	1	NECAB3	FALSE	FALSE	Somatotrope	na	na	na	na	na	na	-0.136882	0.0171545	1
7.47769e-05	-0.299948	0.713	0.818	1	ATP6V0A1	FALSE	FALSE	Lactotrope	0.520614	0.00165514	1	-0.394434	0.00559286	1	-0.325631	3.00873e-06	0.0621092
7.49296e-05	-0.565743	0.415	0.562	1	PEX11B	FALSE	FALSE	Lactotrope	na	na	na	0.28676	0.636417	1	-0.351259	1.3037e-06	0.0269122
7.57091e-05	-0.712977	0.249	0.38	1	TEX9	FALSE	FALSE	Lactotrope	na	na	na	-0.180902	0.104692	1	na	na	na
7.58732e-05	0.398598	0.832	0.759	1	SNHG9	FALSE	FALSE	Somatotrope	na	na	na	0.23558	0.365131	1	-0.474974	3.58294e-13	7.39626e-09
7.60326e-05	0.657984	0.174	0.044	1	SCN1B	TRUE	FALSE	Somatotrope	na	na	na	na	na	na	-0.744431	6.66315e-08	0.00137547
7.69384e-05	0.467066	0.614	0.445	1	SLC33A1	FALSE	FALSE	Somatotrope	na	na	na	na	na	na	-0.162039	8.14241e-06	0.168084
7.69921e-05	0.265024	0.271	0.102	1	FBN2	FALSE	FALSE	Somatotrope	na	na	na	-0.378161	0.300414	1	0.228586	0.119149	1
7.75042e-05	-0.589122	0.313	0.467	1	FAM102A	FALSE	FALSE	Lactotrope	na	na	na	0.1048	0.757618	1	-0.835123	4.2741e-09	8.82302e-05
7.79824e-05	0.310783	0.954	0.912	1	HDLBP	FALSE	FALSE	Somatotrope	na	na	na	0.266514	0.651082	1	-0.448051	7.3979e-16	1.52715e-11
7.80129e-05	0.349359	0.781	0.635	1	BET1	FALSE	FALSE	Somatotrope	na	na	na	0.238705	0.866287	1	0.212304	0.205888	1
7.81816e-05	0.588557	0.152	0.029	1	LRRC3B	FALSE	FALSE	Somatotrope	na	na	na	na	na	na	-0.370802	0.000175044	1
7.88981e-05	0.656908	0.292	0.131	1	C10orf11	FALSE	FALSE	Somatotrope	na	na	na	-1.21083	0.0313724	1	-0.811352	5.5529e-08	0.00114629
8.05836e-05	0.527904	0.269	0.109	1	NOP14	FALSE	FALSE	Somatotrope	na	na	na	-0.224478	0.221458	1	-0.544914	1.42234e-06	0.0293613
8.07805e-05	0.284425	0.595	0.416	1	S100A10	FALSE	FALSE	Somatotrope	na	na	na	0.519729	0.3246	1	na	na	na
8.09336e-05	-0.148576	1	1	1	MALAT1	FALSE	FALSE	Lactotrope	na	na	na	na	na	na	0.24368	0.000329394	1
8.14398e-05	0.396989	0.509	0.35	1	CD14	TRUE	FALSE	Somatotrope	na	na	na	0.398503	0.142215	1	-0.887443	5.67301e-18	1.17108e-13
8.2418e-05	-0.333057	0.596	0.715	1	NDRG1	TRUE	FALSE	Lactotrope	na	na	na	0.60011	0.751431	1	-0.983884	1.01261e-19	2.09034e-15
8.24613e-05	-0.457274	0.716	0.788	1	ZMYND8	FALSE	FALSE	Lactotrope	na	na	na	na	na	na	-0.280078	0.000355624	1
8.29181e-05	0.455669	0.2	0.058	1	SHC4	TRUE	FALSE	Somatotrope	na	na	na	na	na	na	-0.5114	2.32956e-05	0.480892
8.31805e-05	0.65822	0.208	0.066	1	CCDC110	FALSE	FALSE	Somatotrope	na	na	na	-0.274346	0.33476	1	-0.68933	8.52786e-06	0.176041
8.39995e-05	-0.297822	0.941	0.927	1	DDX24	FALSE	FALSE	Lactotrope	na	na	na	na	na	na	na	na	na
8.40376e-05	-0.503411	0.755	0.81	1	PSMA3-AS1	FALSE	FALSE	Lactotrope	na	na	na	0.394996	0.100838	1	0.195119	0.727639	1
8.40394e-05	-0.390502	0.757	0.818	1	SYT5	FALSE	FALSE	Lactotrope	1.23366	4.86081e-11	1.00342e-06	-0.418049	0.00907664	1	-0.428178	7.95094e-09	0.000164131
8.48326e-05	0.591189	0.443	0.277	1	SEC24A	FALSE	FALSE	Somatotrope	na	na	na	-1.06078	0.32336	1	-0.357243	1.29911e-09	2.68176e-05
8.48984e-05	-0.322885	0.893	0.912	1	TUFM	FALSE	FALSE	Lactotrope	na	na	na	-0.124271	0.19422	1	-0.13969	0.0164919	1
8.51732e-05	-0.701634	0.132	0.248	1	SPOCK1	FALSE	FALSE	Lactotrope	na	na	na	0.476852	0.159508	1	na	na	na
8.54652e-05	0.268973	0.392	0.219	1	PDIA5	FALSE	FALSE	Somatotrope	na	na	na	-0.392981	0.308036	1	-0.425958	6.0055e-11	1.23971e-06
8.55486e-05	-0.573201	0.084	0.19	1	FGF14	FALSE	FALSE	Lactotrope	na	na	na	na	na	na	-0.330792	1.50381e-05	0.310431
8.65048e-05	0.267158	0.89	0.745	1	LOC100506844	FALSE	FALSE	Somatotrope	0.815698	4.07841e-08	0.000841906	0.30328	0.719129	1	na	na	na
8.69043e-05	-0.310677	0.959	0.978	1	XRCC5	FALSE	FALSE	Lactotrope	na	na	na	na	na	na	0.257031	0.0070278	1
8.69996e-05	0.743101	0.379	0.212	1	QSER1	FALSE	FALSE	Somatotrope	na	na	na	-0.433891	0.0213811	1	-0.135599	0.0071975	1
8.76677e-05	-0.412117	0.509	0.65	1	ADCK4	TRUE	FALSE	Lactotrope	na	na	na	0.467065	0.679404	1	-0.324392	1.64026e-05	0.338598
8.83904e-05	-0.298673	0.175	0.314	1	SNORA70	FALSE	FALSE	Lactotrope	na	na	na	0.130215	0.452354	1	-0.15073	0.00364588	1
8.86187e-05	-0.510137	0.674	0.737	1	VWA5A	FALSE	FALSE	Lactotrope	na	na	na	-0.593849	9.85132e-05	1	-0.928715	2.3459e-14	4.84265e-10
8.87474e-05	-0.538104	0.527	0.642	1	NFIC	FALSE	TRUE	Lactotrope	na	na	na	-0.206872	0.744645	1	-0.603863	1.04345e-06	0.02154
8.88127e-05	-0.508381	0.718	0.796	1	H2AFV	FALSE	FALSE	Lactotrope	na	na	na	na	na	na	-0.181463	0.00487	1
8.89065e-05	-0.58263	0.534	0.635	1	PPP1R9A	FALSE	FALSE	Lactotrope	na	na	na	na	na	na	na	na	na
8.9129e-05	-0.589435	0.48	0.599	1	NT5C3A	FALSE	FALSE	Lactotrope	na	na	na	-0.167195	0.0592008	1	na	na	na
8.91442e-05	0.208585	0.431	0.248	1	P3H3	FALSE	FALSE	Somatotrope	na	na	na	-0.168711	0.419491	1	-0.379382	1.3231e-08	0.000273128
9.00008e-05	0.415238	0.317	0.146	1	FAM86EP	FALSE	FALSE	Somatotrope	0.510916	0.1765	1	0.874454	0.971453	1	na	na	na
9.13085e-05	-0.363888	0.035	0.109	1	RGMA	TRUE	FALSE	Lactotrope	na	na	na	-0.297999	0.0999827	1	0.171686	0.761594	1
9.15225e-05	-0.550374	0.3	0.431	1	LRRC37A4P	FALSE	FALSE	Lactotrope	na	na	na	0.266424	0.88998	1	0.372445	0.670121	1
9.24504e-05	0.517408	0.195	0.058	1	TBXAS1	FALSE	FALSE	Somatotrope	na	na	na	-0.601553	0.0631314	1	-0.472994	3.68797e-05	0.761308
9.31357e-05	0.523913	0.214	0.073	1	LAYN	FALSE	FALSE	Somatotrope	na	na	na	na	na	na	-0.295243	3.41492e-05	0.704942
9.31568e-05	-0.26243	0.893	0.92	1	SMC3	FALSE	TRUE	Lactotrope	na	na	na	0.301916	0.850747	1	0.184214	0.393042	1
9.3484e-05	0.411178	0.271	0.109	1	ANGEL1	FALSE	FALSE	Somatotrope	na	na	na	-1.21236	0.254124	1	-0.438179	5.03602e-06	0.103958
9.37001e-05	-0.470117	0.075	0.175	1	SLC2A6	TRUE	FALSE	Lactotrope	na	na	na	na	na	na	-0.374597	0.00297113	1
9.37403e-05	0.52628	0.194	0.058	1	DRAM1	FALSE	FALSE	Somatotrope	na	na	na	na	na	na	-0.455356	5.52449e-05	1
9.39845e-05	-0.470218	0.719	0.759	1	ZC3H13	FALSE	FALSE	Lactotrope	na	na	na	-0.141364	0.14474	1	na	na	na
9.41681e-05	0.280835	0.849	0.664	1	EIF3G	FALSE	FALSE	Somatotrope	na	na	na	-0.17149	0.465163	1	na	na	na
9.42954e-05	-0.518627	0.486	0.613	1	H2AFY2	FALSE	FALSE	Lactotrope	na	na	na	na	na	na	0.328009	0.358081	1
9.4432e-05	0.146624	0.997	1	1	UBL5	FALSE	FALSE	Somatotrope	na	na	na	-0.309767	0.00399345	1	-0.212037	2.35544e-07	0.00486233
9.47378e-05	0.189881	0.999	1	1	RPL7A	FALSE	FALSE	Somatotrope	na	na	na	na	na	na	0.170942	0.00248482	1
9.50294e-05	-0.458274	0.948	0.898	1	CYSTM1	FALSE	FALSE	Lactotrope	na	na	na	-0.714262	3.35258e-05	0.692073	-1.0251	2.8673e-14	5.91896e-10
9.66672e-05	-0.283528	0.952	0.956	1	CCT7	FALSE	FALSE	Lactotrope	na	na	na	na	na	na	na	na	na
9.71452e-05	0.36127	0.815	0.701	1	FDFT1	FALSE	FALSE	Somatotrope	na	na	na	-0.497943	0.13716	1	-0.541745	3.14603e-13	6.49435e-09
9.71668e-05	0.44751	0.508	0.343	1	CCDC64	FALSE	FALSE	Somatotrope	1.0407	0.0018771	1	0.207176	0.372669	1	-0.157549	1.53848e-07	0.00317589
9.73854e-05	0.813442	0.346	0.182	1	CALB1	FALSE	FALSE	Somatotrope	na	na	na	0.285355	0.456353	1	-0.112124	0.00246285	1
9.73945e-05	0.352536	0.48	0.307	1	SLC35B3	FALSE	FALSE	Somatotrope	na	na	na	-0.75445	0.460551	1	-0.402777	9.71752e-07	0.0200599
9.79911e-05	-0.255317	0.968	1	1	RBX1	FALSE	FALSE	Lactotrope	na	na	na	na	na	na	na	na	na
9.82014e-05	-0.336246	0.878	0.912	1	RNPS1	FALSE	FALSE	Lactotrope	na	na	na	0.107099	0.631759	1	na	na	na
9.88356e-05	0.318688	0.92	0.876	1	CHCHD7	FALSE	FALSE	Somatotrope	na	na	na	-0.575846	0.0152268	1	-0.297784	1.38522e-08	0.00028595
9.9235e-05	-0.26233	0.907	0.942	1	IFT57	FALSE	FALSE	Lactotrope	na	na	na	-0.25421	0.00776402	1	na	na	na
9.93559e-05	0.563624	0.491	0.307	1	SLC4A3	FALSE	FALSE	Somatotrope	na	na	na	-0.119155	0.534533	1	-1.08953	2.45017e-16	5.05789e-12
0.000100818	0.612365	0.192	0.058	1	CLIC6	TRUE	FALSE	Somatotrope	na	na	na	na	na	na	-0.357324	0.000326168	1
0.000100828	0.721108	0.162	0.036	1	CLNK	FALSE	FALSE	Somatotrope	na	na	na	na	na	na	-0.838516	2.54314e-07	0.00524981
0.00010083	-0.485244	0.382	0.511	1	C20orf96	FALSE	FALSE	Lactotrope	na	na	na	-0.312714	0.0347226	1	na	na	na
0.000100832	0.297665	0.603	0.401	1	PLRG1	FALSE	FALSE	Somatotrope	na	na	na	-0.3744	0.0172152	1	0.364646	0.995349	1
0.000101366	0.430599	0.162	0.036	1	SALL1	FALSE	TRUE	Somatotrope	na	na	na	0.35017	0.357239	1	na	na	na
0.00010165	-0.30553	0.871	0.891	1	NCOR1	FALSE	TRUE	Lactotrope	na	na	na	na	na	na	0.236188	0.471035	1
0.000102963	-0.284224	0.263	0.431	1	FSHB	FALSE	FALSE	Lactotrope	na	na	na	na	na	na	-0.812261	8.12117e-14	1.67645e-09
0.000103402	-0.414959	0.177	0.321	1	AP2A1	TRUE	FALSE	Lactotrope	na	na	na	na	na	na	-0.197446	8.05539e-07	0.0166287
0.000104319	0.369762	0.721	0.54	1	RABGAP1L	FALSE	FALSE	Somatotrope	na	na	na	0.343194	0.522835	1	-0.421681	6.46485e-12	1.33454e-07
0.000104597	0.484734	0.184	0.051	1	ANKRD29	FALSE	FALSE	Somatotrope	na	na	na	-0.385471	0.00133274	1	-0.205112	1.26203e-05	0.260522
0.000105181	0.56926	0.343	0.175	1	EAF2	FALSE	FALSE	Somatotrope	na	na	na	0.610218	0.169175	1	-0.68114	2.87919e-09	5.9435e-05
0.000105451	0.228746	0.987	0.964	1	ATP5H	FALSE	FALSE	Somatotrope	na	na	na	0.251997	0.374885	1	na	na	na
0.000105479	0.263811	0.679	0.504	1	SPG20	FALSE	FALSE	Somatotrope	na	na	na	-0.107285	0.125748	1	-0.120034	1.44066e-07	0.00297396
0.00010556	-0.415094	0.632	0.723	1	NCBP2-AS2	FALSE	FALSE	Lactotrope	na	na	na	na	na	na	na	na	na
0.000105898	-0.457503	0.538	0.635	1	GMFB	FALSE	FALSE	Lactotrope	na	na	na	na	na	na	-0.308881	3.16327e-05	0.652993
0.000106102	-0.969432	0.106	0.212	1	F12	FALSE	FALSE	Lactotrope	na	na	na	-0.684394	0.0556012	1	-1.05008	4.09608e-06	0.0845553
0.000106264	-0.362991	0.795	0.818	1	PIGT	FALSE	FALSE	Lactotrope	na	na	na	-0.124144	0.375681	1	-0.913641	1.32729e-12	2.73993e-08
0.000106859	0.51153	0.327	0.175	1	GJB7	TRUE	FALSE	Somatotrope	na	na	na	na	na	na	-0.968137	7.43089e-13	1.53396e-08
0.000107102	0.405768	0.537	0.343	1	PYCR1	FALSE	FALSE	Somatotrope	na	na	na	na	na	na	na	na	na
0.000107314	-0.781839	0.496	0.584	1	CDK2AP1	FALSE	TRUE	Lactotrope	na	na	na	0.418474	0.605866	1	-0.194617	0.000632901	1
0.000107531	-0.644998	0.444	0.577	1	IFT46	FALSE	FALSE	Lactotrope	na	na	na	0.120094	0.613218	1	-0.308224	0.000788393	1
0.000108169	-0.263137	0.904	0.934	1	SRSF10	FALSE	FALSE	Lactotrope	na	na	na	-0.119428	0.162883	1	0.405804	0.0555518	1
0.000108603	0.240069	0.314	0.146	1	GALNT7	FALSE	FALSE	Somatotrope	na	na	na	-0.6524	0.261758	1	-0.143311	0.000133647	1
0.000108834	-0.287208	0.886	0.92	1	RCN2	FALSE	FALSE	Lactotrope	na	na	na	-0.101787	0.165265	1	0.276045	0.0615922	1
0.000108887	-0.647128	0.441	0.547	1	SVIL-AS1	FALSE	FALSE	Lactotrope	0.561125	0.000195821	1	-0.132921	0.030654	1	-0.163901	0.0816188	1
0.000108977	-0.492372	0.572	0.664	1	RIF1	FALSE	FALSE	Lactotrope	na	na	na	na	na	na	-0.116056	0.00669811	1
0.000108986	-0.570746	0.046	0.131	1	PCDHA10	TRUE	FALSE	Lactotrope	na	na	na	-0.3462	0.190159	1	na	na	na
0.000109498	0.350112	0.509	0.35	1	STEAP2	TRUE	FALSE	Somatotrope	na	na	na	0.570461	0.643764	1	-0.234078	1.24469e-06	0.0256941
0.000109544	-0.757733	0.55	0.635	1	TBL1XR1	FALSE	FALSE	Lactotrope	na	na	na	0.306997	0.0969825	1	-0.161786	0.348459	1
0.000109696	-0.372358	0.893	0.898	1	CCT4	FALSE	FALSE	Lactotrope	na	na	na	0.139107	0.750662	1	-0.221318	0.0123609	1
0.00010971	-0.341004	0.198	0.336	1	PRRT2	TRUE	FALSE	Lactotrope	na	na	na	na	na	na	na	na	na
0.000110054	0.641417	0.162	0.036	1	HYMAI	FALSE	FALSE	Somatotrope	na	na	na	na	na	na	-0.530967	2.88515e-05	0.595582
0.000111492	0.614449	0.211	0.073	1	LINC01503	FALSE	FALSE	Somatotrope	na	na	na	na	na	na	-0.80108	9.33268e-08	0.00192655
0.00011152	0.502263	0.504	0.336	1	MPST	FALSE	FALSE	Somatotrope	na	na	na	-0.467262	0.0599778	1	0.371347	0.35649	1
0.000112111	0.749778	0.158	0.036	1	LINC00598	FALSE	FALSE	Somatotrope	na	na	na	-0.337866	0.0398075	1	-0.562031	0.000406656	1
0.000113392	-0.330684	0.91	0.927	1	ATP6V1B2	FALSE	FALSE	Lactotrope	na	na	na	-0.380535	0.0046018	1	-0.409309	7.84294e-07	0.0161902
0.000113569	-0.675106	0.249	0.38	1	ZNF708	FALSE	TRUE	Lactotrope	na	na	na	-0.151306	0.297193	1	na	na	na
0.00011414	0.740853	0.188	0.058	1	F10	FALSE	FALSE	Somatotrope	na	na	na	na	na	na	-0.608368	5.83037e-05	1
0.000114714	-0.350008	0.829	0.898	1	FLOT1	TRUE	FALSE	Lactotrope	na	na	na	-0.25012	0.0350526	1	-0.236828	0.000541578	1
0.000115122	-0.419835	0.713	0.796	1	ADI1	TRUE	FALSE	Lactotrope	na	na	na	0.375113	0.2238	1	na	na	na
0.000115648	-0.590968	0.606	0.679	1	TSSC1	FALSE	FALSE	Lactotrope	0.676656	0.00489216	1	0.31021	0.890256	1	-0.392267	9.85256e-06	0.203386
0.000115974	0.678932	0.23	0.088	1	VWDE	FALSE	FALSE	Somatotrope	na	na	na	0.188071	0.547526	1	-0.186726	0.00167129	1
0.000116354	-0.534054	0.466	0.584	1	XRCC1	FALSE	TRUE	Lactotrope	na	na	na	0.375217	0.0479613	1	-0.128935	0.120279	1
0.000116356	-0.459771	0.201	0.336	1	RPS6KL1	FALSE	FALSE	Lactotrope	0.884077	4.85645e-08	0.00100252	-0.500269	0.0180058	1	na	na	na
0.000116451	-0.509661	0.495	0.584	1	ATAT1	FALSE	FALSE	Lactotrope	na	na	na	-0.321732	0.0263831	1	0.327942	0.704475	1
0.000116459	-0.34347	0.858	0.869	1	ITFG1	FALSE	FALSE	Lactotrope	na	na	na	na	na	na	-0.413373	3.99835e-08	0.000825379
0.000117795	-0.617113	0.504	0.599	1	ZNF428	FALSE	TRUE	Lactotrope	na	na	na	0.108877	0.698318	1	-0.165534	0.0525724	1
0.000118059	0.324922	0.685	0.504	1	TM9SF3	FALSE	FALSE	Somatotrope	na	na	na	-0.169428	0.683401	1	na	na	na
0.000118311	-0.640982	0.493	0.577	1	FANCF	FALSE	FALSE	Lactotrope	0.538856	7.13369e-05	1	-0.303564	0.0672277	1	na	na	na
0.000118582	-0.446893	0.333	0.489	1	TNPO3	FALSE	FALSE	Lactotrope	na	na	na	0.18733	0.776221	1	na	na	na
0.000118628	-0.152021	1	1	1	ATP5B	FALSE	FALSE	Lactotrope	na	na	na	na	na	na	na	na	na
0.000119525	0.505957	0.292	0.131	1	TUBA8	FALSE	FALSE	Somatotrope	na	na	na	na	na	na	-0.909341	8.26139e-09	0.00017054
0.000119793	-0.546151	0.638	0.701	1	DCAF13	FALSE	FALSE	Lactotrope	na	na	na	na	na	na	na	na	na
0.000120062	0.329956	0.656	0.518	1	JOSD2	FALSE	FALSE	Somatotrope	0.54038	0.0221634	1	-0.321092	0.395546	1	-0.450652	2.78546e-10	5.75003e-06
0.000120816	0.698574	0.227	0.088	1	TMEM159	FALSE	FALSE	Somatotrope	na	na	na	0.481397	0.795427	1	-0.260836	0.0104017	1
0.000122203	0.345704	0.589	0.445	1	TGFBI	FALSE	FALSE	Somatotrope	na	na	na	0.223958	0.773345	1	0.272255	0.718052	1
0.000122371	0.151695	0.89	0.752	1	GNL3	FALSE	FALSE	Somatotrope	na	na	na	-0.208613	0.431455	1	-0.26145	1.60648e-07	0.00331625
0.00012343	0.523476	0.229	0.088	1	CNTN3	TRUE	FALSE	Somatotrope	na	na	na	na	na	na	-0.195865	0.000133684	1
0.000123456	-1.06297	0.165	0.277	1	SRRM4	FALSE	FALSE	Lactotrope	na	na	na	0.113297	0.0143499	1	0.349731	0.459474	1
0.000125962	0.579408	0.421	0.255	1	TMEM190	FALSE	FALSE	Somatotrope	na	na	na	na	na	na	-1.09133	4.94217e-08	0.00102021
0.000127796	-0.290876	0.919	0.942	1	C6orf48	FALSE	FALSE	Lactotrope	na	na	na	0.331807	0.14807	1	0.467002	0.00734131	1
0.000129258	0.390478	0.285	0.131	1	PRKCDBP	FALSE	FALSE	Somatotrope	na	na	na	0.222715	0.270839	1	-0.220186	0.37445	1
0.000129269	0.595262	0.124	0.015	1	PRR16	FALSE	FALSE	Somatotrope	na	na	na	-0.278814	0.264489	1	-0.331551	0.008635	1
0.000129913	0.401577	0.54	0.38	1	CHPF2	FALSE	FALSE	Somatotrope	na	na	na	0.431856	0.922702	1	-0.385001	3.90631e-11	8.06379e-07
0.000131095	-0.89745	0.821	0.92	1	CKS2	FALSE	FALSE	Lactotrope	na	na	na	0.139139	0.625202	1	-0.899911	0.000923994	1
0.000131304	0.159107	0.137	0.022	1	KCNE4	FALSE	FALSE	Somatotrope	na	na	na	0.324725	0.227425	1	0.209443	0.242346	1
0.000134202	-0.509489	0.329	0.482	1	TMEM231	TRUE	FALSE	Lactotrope	na	na	na	-0.24046	0.0824835	1	-0.469894	3.98379e-06	0.0822374
0.000134296	-0.450191	0.253	0.38	1	IRF2BPL	FALSE	FALSE	Lactotrope	na	na	na	-0.155157	0.178738	1	-0.220404	7.46283e-05	1
0.000135673	0.338352	0.641	0.467	1	CEP350	FALSE	FALSE	Somatotrope	na	na	na	0.162706	0.95588	1	na	na	na
0.000137935	0.537904	0.136	0.022	1	COPZ2	FALSE	FALSE	Somatotrope	na	na	na	na	na	na	-0.558314	3.45229e-06	0.0712655
0.00013818	0.160585	0.999	1	1	RPS9	FALSE	FALSE	Somatotrope	na	na	na	0.128581	0.594103	1	0.264641	0.00015587	1
0.000139374	0.585228	0.308	0.153	1	C19orf81	FALSE	FALSE	Somatotrope	na	na	na	-0.605985	0.0133364	1	-0.882141	4.79312e-10	9.89444e-06
0.000139387	0.175675	0.999	0.993	1	POLR2L	FALSE	FALSE	Somatotrope	na	na	na	-0.18049	0.0421376	1	-0.241328	1.75273e-08	0.000361817
0.000140316	0.502476	0.732	0.664	1	PKIB	FALSE	FALSE	Somatotrope	na	na	na	-0.369045	0.17638	1	-1.54872	4.55759e-29	9.40824e-25
0.000140433	-0.621333	0.346	0.482	1	DUSP8	FALSE	FALSE	Lactotrope	0.665102	0.10056	1	-0.596482	0.0444732	1	-0.735841	1.65725e-08	0.000342106
0.000141528	-0.675579	0.412	0.533	1	NAA60	FALSE	FALSE	Lactotrope	na	na	na	0.237777	0.10842	1	-0.491406	1.34302e-07	0.00277241
0.000141592	0.307548	0.773	0.62	1	SMC5	FALSE	FALSE	Somatotrope	na	na	na	-0.343227	0.828111	1	-0.253346	6.74499e-08	0.00139237
0.000144744	0.421451	0.373	0.197	1	WDR3	FALSE	FALSE	Somatotrope	na	na	na	0.245564	0.529733	1	0.155312	0.0405319	1
0.000145864	-0.392764	0.7	0.803	1	RERE	FALSE	TRUE	Lactotrope	na	na	na	na	na	na	0.369893	0.261472	1
0.000146559	0.507586	0.158	0.036	1	SLC16A11	TRUE	FALSE	Somatotrope	na	na	na	na	na	na	-0.298913	0.00400873	1
0.000147088	0.294555	0.907	0.839	1	VIMP	FALSE	FALSE	Somatotrope	na	na	na	-0.136469	0.224214	1	-0.324855	3.07433e-07	0.00634634
0.000147699	0.587886	0.184	0.051	1	LOC101928891	FALSE	FALSE	Somatotrope	na	na	na	na	na	na	-0.937257	7.53626e-09	0.000155571
0.000148949	0.403697	0.729	0.577	1	MCEE	FALSE	FALSE	Somatotrope	na	na	na	-0.747116	0.00706474	1	-0.84496	6.72312e-16	1.38785e-11
0.000149219	-0.348136	0.075	0.175	1	HIST3H2A	FALSE	FALSE	Lactotrope	na	na	na	0.343331	0.0851832	1	0.528085	0.037939	1
0.000149452	0.397604	0.716	0.584	1	BIRC2	FALSE	FALSE	Somatotrope	na	na	na	-0.107103	0.378032	1	-0.407999	1.66972e-06	0.0344681
0.00014971	0.388832	0.907	0.81	1	ALDH2	FALSE	FALSE	Somatotrope	na	na	na	-0.229359	0.872777	1	-1.43327	6.06747e-39	1.25251e-34
0.000149945	-0.342193	0.965	0.956	1	SRRM1	FALSE	FALSE	Lactotrope	na	na	na	na	na	na	na	na	na
0.000151187	-0.438963	0.667	0.737	1	BAD	FALSE	TRUE	Lactotrope	na	na	na	na	na	na	na	na	na
0.000152133	-0.509752	0.721	0.81	1	COL9A2	FALSE	FALSE	Lactotrope	0.809894	3.02165e-09	6.2376e-05	0.25076	0.336301	1	na	na	na
0.000152188	-0.559437	0.334	0.467	1	GTF2I	FALSE	TRUE	Lactotrope	na	na	na	na	na	na	0.417467	0.383968	1
0.000152262	0.193108	0.848	0.839	1	RPS18P9	FALSE	FALSE	Somatotrope	na	na	na	0.281371	0.499617	1	0.252278	0.274643	1
0.000152859	-0.459951	0.722	0.803	1	RBM23	FALSE	FALSE	Lactotrope	na	na	na	-0.173179	0.00348206	1	na	na	na
0.000152959	-0.421164	0.67	0.781	1	RALY	FALSE	FALSE	Lactotrope	na	na	na	-0.175406	0.075345	1	0.100803	0.206169	1
0.00015491	0.451077	0.669	0.526	1	PPIF	FALSE	FALSE	Somatotrope	na	na	na	0.114436	0.961087	1	-1.26778	1.39488e-21	2.87944e-17
0.00015752	-0.498375	0.3	0.423	1	BCL2L1	FALSE	FALSE	Lactotrope	na	na	na	-0.147546	0.18121	1	0.182103	0.153474	1
0.000158094	-0.509779	0.606	0.701	1	BBS4	TRUE	FALSE	Lactotrope	na	na	na	-0.122473	0.447101	1	-0.124382	0.000624626	1
0.000159023	-0.59441	0.588	0.679	1	PITX2	FALSE	TRUE	Lactotrope	na	na	na	-0.146901	0.0781494	1	0.868933	1.61357e-05	0.333089
0.000159487	-0.617263	0.469	0.606	1	EPN2	FALSE	FALSE	Lactotrope	na	na	na	na	na	na	0.666102	0.0033194	1
0.000160234	-0.236856	0.994	0.993	1	RBM39	FALSE	FALSE	Lactotrope	na	na	na	0.222496	0.401166	1	0.177946	0.457183	1
0.000161749	-0.229205	0.997	1	1	C4orf48	FALSE	FALSE	Lactotrope	1.12116	3.03923e-30	6.27388e-26	-0.399919	5.03366e-07	0.010391	-0.209044	0.000676519	1
0.000162664	0.229715	0.693	0.489	1	EIF2AK4	FALSE	FALSE	Somatotrope	na	na	na	-0.547121	0.05219	1	-0.327532	3.82079e-08	0.000788725
0.000163834	0.45967	0.281	0.124	1	SCOC-AS1	FALSE	FALSE	Somatotrope	na	na	na	0.114139	0.181972	1	-0.374177	2.62023e-05	0.540895
0.000164865	-0.403348	0.795	0.847	1	TNRC6A	FALSE	FALSE	Lactotrope	na	na	na	na	na	na	0.137859	0.428066	1
0.000164933	-0.47327	0.156	0.277	1	RCAN3	FALSE	FALSE	Lactotrope	na	na	na	-0.281797	0.0376342	1	-0.293919	1.89256e-05	0.390681
0.000165984	0.14655	0.991	1	1	TMEM258	FALSE	FALSE	Somatotrope	na	na	na	-0.322673	0.0772303	1	na	na	na
0.00016602	0.230179	0.964	0.927	1	NDUFA4	FALSE	FALSE	Somatotrope	na	na	na	-0.197365	0.0534018	1	0.369645	0.0330776	1
0.000167236	-0.413618	0.692	0.745	1	AASDHPPT	FALSE	FALSE	Lactotrope	na	na	na	-0.248571	0.0118808	1	0.184229	0.369286	1
0.000169201	0.47801	0.593	0.423	1	GOLIM4	FALSE	FALSE	Somatotrope	na	na	na	0.369876	0.766935	1	na	na	na
0.000171641	-0.969271	0.252	0.372	1	TFPI2	FALSE	FALSE	Lactotrope	1.16631	4.73794e-10	9.78053e-06	-0.41678	0.160262	1	0.312479	0.382454	1
0.000172215	-0.828021	0.159	0.277	1	SNORA12	FALSE	FALSE	Lactotrope	0.784154	0.417096	1	na	na	na	0.357409	0.289619	1
0.00017297	-0.472063	0.716	0.759	1	FAM49B	FALSE	FALSE	Lactotrope	na	na	na	0.113671	0.980258	1	0.202461	0.664122	1
0.000174773	0.447503	0.109	0.007	1	NLRC5	FALSE	FALSE	Somatotrope	na	na	na	na	na	na	-0.45506	1.70012e-05	0.350956
0.000174905	-0.536507	0.342	0.489	1	TOX3	FALSE	TRUE	Lactotrope	0.954409	9.46598e-06	0.195406	na	na	na	0.236349	0.0985158	1
0.000175123	-0.212699	0.961	0.985	1	XRCC6	FALSE	FALSE	Lactotrope	na	na	na	na	na	na	na	na	na
0.000175637	-0.722521	0.53	0.613	1	STMN3	FALSE	FALSE	Lactotrope	na	na	na	na	na	na	-0.333358	0.00208073	1
0.000175847	0.291905	0.709	0.533	1	MAGT1	TRUE	FALSE	Somatotrope	na	na	na	-0.521125	0.245945	1	-0.200577	5.08119e-07	0.0104891
0.000176015	0.422334	0.135	0.022	1	IGF2BP1	FALSE	FALSE	Somatotrope	na	na	na	-0.176267	0.770013	1	0.900953	6.13795e-09	0.000126706
0.00017728	-0.649982	0.151	0.263	1	TMEM35	FALSE	FALSE	Lactotrope	0.674194	0.000708155	1	na	na	na	0.301499	0.501187	1
0.000179157	0.62131	0.216	0.08	1	CCDC151	FALSE	FALSE	Somatotrope	na	na	na	na	na	na	-0.43552	1.87169e-05	0.386372
0.000180458	-0.432474	0.873	0.898	1	CAMLG	FALSE	FALSE	Lactotrope	na	na	na	-0.13005	0.0526488	1	0.116781	0.757891	1
0.000182422	0.231074	0.996	1	1	COPE	FALSE	FALSE	Somatotrope	na	na	na	-0.268399	0.0277737	1	-0.202964	9.44363e-06	0.194945
0.000183932	0.344646	0.327	0.168	1	USP2	FALSE	FALSE	Somatotrope	na	na	na	0.630347	0.331229	1	na	na	na
0.000185041	-0.443848	0.457	0.591	1	KAT7	FALSE	TRUE	Lactotrope	na	na	na	-0.298349	0.0878462	1	-0.290505	4.24867e-06	0.0877052
0.000185262	-0.987327	0.329	0.438	1	SLC7A8	TRUE	FALSE	Lactotrope	na	na	na	na	na	na	-0.840202	2.75627e-06	0.0568976
0.000185681	-1.01395	0.08	0.175	1	ARPP21	FALSE	FALSE	Lactotrope	na	na	na	-0.468733	0.0564664	1	-0.491214	0.0136672	1
0.000186262	-0.544184	0.588	0.679	1	TOP2B	FALSE	FALSE	Lactotrope	na	na	na	na	na	na	na	na	na
0.000186664	0.457374	0.253	0.109	1	EPSTI1	FALSE	FALSE	Somatotrope	na	na	na	na	na	na	-0.44959	3.4432e-06	0.0710779
0.000187464	-0.411351	0.548	0.679	1	DCTN4	FALSE	FALSE	Lactotrope	na	na	na	-0.157064	0.311794	1	-0.17558	0.00350905	1
0.000187817	-0.332701	0.789	0.847	1	SUCLA2	FALSE	FALSE	Lactotrope	na	na	na	0.268834	0.805765	1	-0.116434	0.00328177	1
0.000188682	-0.830364	0.321	0.438	1	LIMD2	FALSE	FALSE	Lactotrope	na	na	na	0.485903	0.189446	1	0.347545	0.77564	1
0.000188935	-0.480974	0.572	0.693	1	SYNRG	FALSE	FALSE	Lactotrope	na	na	na	-0.35353	0.100603	1	-0.171604	0.00576385	1
0.000189241	-0.337034	0.777	0.883	1	ADRM1	FALSE	FALSE	Lactotrope	na	na	na	-0.145649	0.358711	1	-0.176417	0.00324292	1
0.000189738	0.411263	0.421	0.248	1	IPO8	FALSE	FALSE	Somatotrope	0.547803	0.00104056	1	0.494256	0.668804	1	0.283816	0.333245	1
0.000190432	-0.459784	0.596	0.686	1	HSDL1	FALSE	FALSE	Lactotrope	0.550724	0.000103611	1	0.349758	0.724343	1	na	na	na
0.000190967	-0.271734	0.978	0.978	1	ATP6V1F	FALSE	FALSE	Lactotrope	na	na	na	na	na	na	-0.165833	0.0896626	1
0.00019113	-0.280086	0.999	1	1	HSPA5	FALSE	TRUE	Lactotrope	na	na	na	0.117628	0.541348	1	-0.485369	5.36738e-08	0.00110799
0.00019261	-0.393521	0.452	0.584	1	CARHSP1	FALSE	TRUE	Lactotrope	na	na	na	0.348283	0.790597	1	0.64043	0.318026	1
0.000193334	-0.479286	0.795	0.803	1	NOSIP	FALSE	FALSE	Lactotrope	na	na	na	-0.132129	0.220145	1	0.104173	0.840504	1
0.000194333	-0.318059	0.867	0.891	1	THRAP3	FALSE	FALSE	Lactotrope	na	na	na	na	na	na	na	na	na
0.000195518	0.413653	0.673	0.533	1	MGAT1	FALSE	FALSE	Somatotrope	na	na	na	na	na	na	-0.424065	1.15011e-10	2.37417e-06
0.000197779	0.31125	0.687	0.511	1	AHCY	FALSE	FALSE	Somatotrope	na	na	na	-0.557856	0.00597123	1	-0.23611	3.19204e-06	0.0658932
0.000197925	-0.450612	0.253	0.387	1	FAM169A	FALSE	FALSE	Lactotrope	na	na	na	-0.204336	0.294094	1	-0.43075	7.26148e-05	1
0.000199712	0.402215	0.59	0.431	1	INSR	TRUE	FALSE	Somatotrope	na	na	na	-0.313019	0.261218	1	na	na	na
0.000202342	-0.569465	0.347	0.474	1	REEP1	FALSE	FALSE	Lactotrope	0.780396	4.36554e-05	0.901178	-0.416759	0.0507751	1	-0.146846	0.00107098	1
0.000206831	-0.548706	0.654	0.745	1	CASC3	FALSE	FALSE	Lactotrope	na	na	na	-0.42898	0.00097699	1	-0.350269	5.97353e-05	1
0.000207562	0.529553	0.498	0.336	1	SIX3	FALSE	TRUE	Somatotrope	na	na	na	0.450477	0.478092	1	0.529498	0.566743	1
0.00020788	0.259301	0.839	0.715	1	SEC61A1	FALSE	FALSE	Somatotrope	na	na	na	na	na	na	-0.326347	4.87481e-08	0.00100631
0.00020862	0.489076	0.143	0.029	1	GLIS3	FALSE	TRUE	Somatotrope	na	na	na	na	na	na	-0.307508	4.5525e-05	0.939773
0.000213051	-0.647419	0.289	0.431	1	FAM92B	FALSE	FALSE	Lactotrope	0.643351	0.031358	1	-0.152119	0.28593	1	-0.833419	9.78253e-10	2.01941e-05
0.000213183	0.389541	0.806	0.65	1	ARG2	FALSE	TRUE	Somatotrope	na	na	na	na	na	na	-1.37944	2.71551e-27	5.60563e-23
0.000214384	0.304546	0.671	0.482	1	FTSJ1	FALSE	FALSE	Somatotrope	na	na	na	0.169482	0.544646	1	-0.262472	0.000111886	1
0.000215376	0.395191	0.689	0.533	1	TSPAN6	FALSE	FALSE	Somatotrope	na	na	na	-0.24906	0.977213	1	0.535489	0.0029081	1
0.000216589	-0.495498	0.476	0.606	1	TRAPPC2	FALSE	FALSE	Lactotrope	na	na	na	-0.155087	0.269891	1	na	na	na
0.000216909	0.481548	0.579	0.445	1	RPS4Y1	FALSE	FALSE	Somatotrope	na	na	na	0.736265	0.270719	1	0.107918	0.0750034	1
0.000217597	-0.569449	0.705	0.766	1	MAPRE1	FALSE	FALSE	Lactotrope	na	na	na	0.150309	0.464986	1	-0.119719	0.037096	1
0.000219242	0.530305	0.573	0.438	1	LIX1L	FALSE	FALSE	Somatotrope	na	na	na	-0.416162	0.108363	1	-0.461858	9.41497e-09	0.000194353
0.000219401	0.424548	0.492	0.328	1	MAATS1	FALSE	FALSE	Somatotrope	na	na	na	-0.319961	0.602601	1	-0.738454	1.40254e-11	2.89526e-07
0.000221904	-0.680691	0.133	0.241	1	CCDC136	FALSE	FALSE	Lactotrope	na	na	na	-0.328485	0.0925101	1	-0.304882	0.00207317	1
0.000222922	0.274369	0.822	0.628	1	TMEM141	FALSE	FALSE	Somatotrope	na	na	na	0.742656	0.394734	1	-0.34678	1.7629e-08	0.000363916
0.000222986	0.430861	0.502	0.336	1	RALYL	FALSE	FALSE	Somatotrope	na	na	na	-0.752267	0.13136	1	-0.212903	8.63867e-06	0.178328
0.00022417	-0.448485	0.773	0.796	1	PPP1R12A	FALSE	FALSE	Lactotrope	na	na	na	na	na	na	-0.223914	0.0023035	1
0.000224293	-0.307831	0.899	0.92	1	ECH1	FALSE	FALSE	Lactotrope	na	na	na	na	na	na	na	na	na
0.000224574	-0.312547	0.845	0.891	1	PRPF4B	FALSE	FALSE	Lactotrope	na	na	na	-0.133435	0.138189	1	na	na	na
0.00022464	-0.453663	0.515	0.664	1	SCN3A	TRUE	FALSE	Lactotrope	1.1049	2.81452e-17	5.81001e-13	-0.340667	0.012548	1	na	na	na
0.000225899	0.320159	0.272	0.124	1	F13A1	FALSE	FALSE	Somatotrope	na	na	na	na	na	na	-0.171157	2.24337e-08	0.000463098
0.000229308	-0.494857	0.414	0.533	1	SNX10	FALSE	FALSE	Lactotrope	na	na	na	-0.33335	0.265596	1	-0.762149	5.6666e-08	0.00116976
0.000229484	-0.216396	0.984	0.978	1	HNRNPA1	FALSE	TRUE	Lactotrope	na	na	na	na	na	na	0.356282	7.13368e-05	1
0.000229919	-0.381597	0.818	0.891	1	CD47	TRUE	FALSE	Lactotrope	na	na	na	-0.354998	0.00144426	1	-0.395705	4.38701e-07	0.0090561
0.000230846	0.574698	0.242	0.102	1	TBC1D4	FALSE	FALSE	Somatotrope	na	na	na	-0.398378	0.264489	1	-0.565074	2.19955e-07	0.00454053
0.000230955	-0.484965	0.08	0.175	1	KIAA1211	FALSE	FALSE	Lactotrope	na	na	na	na	na	na	0.35059	0.846585	1
0.000232644	-0.557523	0.221	0.35	1	MAST1	TRUE	FALSE	Lactotrope	na	na	na	-0.481503	0.050559	1	-0.5656	0.000191029	1
0.00023289	0.450762	0.625	0.467	1	C9orf3	FALSE	FALSE	Somatotrope	na	na	na	0.125927	0.212411	1	-0.403751	1.37984e-11	2.84841e-07
0.000233488	-0.256367	0.959	0.978	1	ESD	FALSE	FALSE	Lactotrope	na	na	na	na	na	na	na	na	na
0.000233808	-0.425698	0.178	0.299	1	METTL3	FALSE	TRUE	Lactotrope	na	na	na	-0.134379	0.13151	1	-0.195935	0.0259538	1
0.000236245	-0.386872	0.709	0.818	1	SLC25A11	FALSE	FALSE	Lactotrope	na	na	na	na	na	na	na	na	na
0.000238066	-0.514892	0.126	0.234	1	RGS14	TRUE	FALSE	Lactotrope	na	na	na	na	na	na	-0.398129	7.90529e-05	1
0.000239816	-0.584505	0.262	0.394	1	PDCL	FALSE	FALSE	Lactotrope	na	na	na	0.349363	0.874303	1	0.170113	0.188311	1
0.000241137	-0.298849	0.946	0.949	1	GTF2A2	FALSE	TRUE	Lactotrope	0.527474	2.84122e-08	0.000586513	0.153099	0.704049	1	na	na	na
0.000241347	0.377551	0.381	0.219	1	GATB	FALSE	FALSE	Somatotrope	na	na	na	0.121484	0.916312	1	na	na	na
0.000242488	-0.352933	0.844	0.869	1	SMARCE1	FALSE	TRUE	Lactotrope	na	na	na	0.144804	0.837087	1	0.66625	0.000100262	1
0.000242978	-0.564179	0.174	0.299	1	FAM98C	FALSE	FALSE	Lactotrope	na	na	na	0.308835	0.283228	1	-0.441264	3.9392e-05	0.813168
0.000243197	-0.30061	0.104	0.212	1	SEMA6D	TRUE	FALSE	Lactotrope	na	na	na	na	na	na	0.620317	0.841783	1
0.000244471	0.243512	0.632	0.46	1	GALNT1	FALSE	FALSE	Somatotrope	na	na	na	0.628252	0.0715146	1	-0.268584	4.31195e-09	8.90116e-05
0.000247667	0.647057	0.282	0.131	1	MYO9B	FALSE	FALSE	Somatotrope	na	na	na	1.0647	0.791804	1	0.394253	0.473108	1
0.00024774	0.339327	0.152	0.036	1	CSGALNACT1	FALSE	FALSE	Somatotrope	na	na	na	-0.442287	0.521147	1	-0.241406	0.0152616	1
0.000248512	-0.301668	0.831	0.891	1	PRMT2	FALSE	FALSE	Lactotrope	na	na	na	-0.264689	0.00865576	1	na	na	na
0.000248572	-0.617074	0.151	0.263	1	KCNA5	TRUE	FALSE	Lactotrope	na	na	na	-0.664801	0.032375	1	-0.823162	5.61626e-06	0.115937
0.000248664	0.301657	0.298	0.139	1	MX1	FALSE	FALSE	Somatotrope	na	na	na	na	na	na	-0.737819	6.37074e-11	1.31511e-06
0.000248933	0.383986	0.178	0.051	1	PPP1R42	FALSE	FALSE	Somatotrope	na	na	na	na	na	na	-0.323207	8.08508e-07	0.01669
0.000249183	-0.521334	0.177	0.292	1	ZSCAN9	FALSE	TRUE	Lactotrope	na	na	na	0.157056	0.105244	1	0.348775	0.0653244	1
0.000249286	0.311803	0.716	0.562	1	TMEM256	FALSE	FALSE	Somatotrope	na	na	na	0.226609	0.772381	1	na	na	na
0.000250932	-0.476997	0.54	0.672	1	RAB27A	FALSE	FALSE	Lactotrope	na	na	na	na	na	na	-0.980595	1.92178e-15	3.96714e-11
0.000251004	0.638804	0.192	0.066	1	MPP7	FALSE	FALSE	Somatotrope	na	na	na	-0.192486	0.102162	1	-0.364024	0.000166248	1
0.000252665	0.722521	0.226	0.095	1	PCP4L1	FALSE	FALSE	Somatotrope	0.868226	0.00889615	1	na	na	na	0.305508	0.478498	1
0.000252789	0.582486	0.69	0.672	1	DCN	FALSE	FALSE	Somatotrope	na	na	na	0.293229	0.386393	1	na	na	na
0.000252946	-0.560236	0.438	0.533	1	RAB4A	FALSE	FALSE	Lactotrope	na	na	na	na	na	na	-0.442704	1.24341e-05	0.256677
0.000253321	-0.440194	0.122	0.234	1	RNF165	FALSE	FALSE	Lactotrope	0.942177	0.00160137	1	0.62449	0.920369	1	0.784583	0.837746	1
0.000253781	-0.363647	0.036	0.109	1	RNF112	TRUE	FALSE	Lactotrope	na	na	na	na	na	na	-0.510723	0.00127048	1
0.000254944	-0.674396	0.369	0.474	1	GFOD2	FALSE	FALSE	Lactotrope	na	na	na	-0.350437	0.0209691	1	-0.268613	0.0101925	1
0.000255258	-0.30103	0.912	0.927	1	DNAJC19	FALSE	FALSE	Lactotrope	na	na	na	na	na	na	-0.132311	0.00165821	1
0.000255461	-0.538922	0.541	0.62	1	LINC00665	FALSE	FALSE	Lactotrope	na	na	na	na	na	na	-0.160322	0.0228353	1
0.000256105	-0.59699	0.203	0.336	1	DNM3	FALSE	FALSE	Lactotrope	0.733164	3.33074e-05	0.687564	0.685549	0.104195	1	na	na	na
0.000256312	-0.557805	0.589	0.679	1	CCDC74A	FALSE	FALSE	Lactotrope	na	na	na	-0.494231	0.00161827	1	-0.790299	1.08898e-08	0.000224798
0.000257415	0.321847	0.106	0.007	1	HAS2-AS1	FALSE	FALSE	Somatotrope	na	na	na	na	na	na	-0.355067	0.0002249	1
0.00025837	-0.156051	0.997	1	1	GABARAPL2	FALSE	FALSE	Lactotrope	0.631003	4.91479e-16	1.01456e-11	-0.126896	0.0518364	1	-0.206182	0.000170177	1
0.000259061	-1.02227	0.431	0.547	1	AVPI1	FALSE	FALSE	Lactotrope	na	na	na	-0.41054	0.160829	1	-1.60582	6.66625e-13	1.37611e-08
0.000259233	-0.486598	0.599	0.73	1	TULP4	FALSE	TRUE	Lactotrope	na	na	na	-0.219204	0.736983	1	-0.167895	0.0334025	1
0.000261079	-0.706421	0.148	0.263	1	C17orf59	FALSE	FALSE	Lactotrope	na	na	na	-0.259297	0.159487	1	-0.570735	5.45113e-05	1
0.00026267	-0.257952	0.965	0.978	1	HNRNPK	FALSE	FALSE	Lactotrope	na	na	na	na	na	na	na	na	na
0.00026532	-0.256303	0.973	0.993	1	MPC2	FALSE	FALSE	Lactotrope	na	na	na	-0.150216	0.0911202	1	-0.643292	4.05374e-12	8.36814e-08
0.000265417	-0.636215	0.265	0.387	1	NUDT11	FALSE	FALSE	Lactotrope	na	na	na	na	na	na	-0.119739	0.0334264	1
0.000265793	0.42107	0.172	0.051	1	RPRM	FALSE	FALSE	Somatotrope	na	na	na	0.193373	0.776054	1	0.61438	0.137456	1
0.000267026	0.360205	0.223	0.088	1	HMOX1	FALSE	FALSE	Somatotrope	na	na	na	na	na	na	-0.420455	4.63066e-08	0.000955907
0.000267154	0.381755	0.184	0.058	1	SLC31A2	FALSE	FALSE	Somatotrope	na	na	na	na	na	na	na	na	na
0.000267573	-0.41467	0.34	0.474	1	SV2A	FALSE	FALSE	Lactotrope	na	na	na	-0.20959	0.950842	1	-0.404847	6.60869e-05	1
0.000270409	0.322807	0.246	0.102	1	AGPAT9	FALSE	FALSE	Somatotrope	na	na	na	na	na	na	-0.725987	2.28479e-09	4.7165e-05
0.00027048	0.538258	0.152	0.036	1	GINS3	FALSE	FALSE	Somatotrope	na	na	na	0.2897	0.576964	1	-0.186715	0.112346	1
0.000271611	-0.383702	0.068	0.161	1	SNX22	FALSE	FALSE	Lactotrope	na	na	na	na	na	na	-0.122946	0.00560914	1
0.000272382	0.407246	0.372	0.204	1	TMEM56	FALSE	FALSE	Somatotrope	na	na	na	0.470984	0.362671	1	0.146991	0.00608377	1
0.000272475	0.191481	0.156	0.036	1	PGF	FALSE	FALSE	Somatotrope	na	na	na	1.06381	0.0324808	1	0.771875	1.79091e-06	0.0369698
0.000273425	0.304208	0.177	0.051	1	DOCK1	FALSE	FALSE	Somatotrope	na	na	na	-0.24368	0.29187	1	0.197817	0.479374	1
0.000274052	0.267894	0.747	0.577	1	C22orf39	FALSE	FALSE	Somatotrope	na	na	na	-0.134363	0.695706	1	-0.240984	3.5538e-06	0.073361
0.000276542	-0.417333	0.755	0.788	1	AIP	FALSE	FALSE	Lactotrope	na	na	na	na	na	na	-0.194217	0.000526298	1
0.000277355	-0.331519	0.933	0.934	1	VPS28	TRUE	FALSE	Lactotrope	na	na	na	na	na	na	na	na	na
0.000279552	-0.264953	0.971	0.949	1	MEAF6	FALSE	FALSE	Lactotrope	0.603594	2.81901e-10	5.81929e-06	na	na	na	-0.111503	0.0233884	1
0.000280162	0.482628	0.315	0.168	1	LRRN1	FALSE	FALSE	Somatotrope	na	na	na	0.352885	0.554068	1	0.362716	0.0981239	1
0.000280664	0.586759	0.329	0.182	1	APH1B	FALSE	FALSE	Somatotrope	na	na	na	-0.60785	0.314987	1	-0.322629	5.55655e-05	1
0.000280998	-0.261042	0.272	0.423	1	CLSTN3	TRUE	FALSE	Lactotrope	0.668697	0.0700199	1	na	na	na	0.292012	0.00222778	1
0.000281736	0.326773	0.216	0.08	1	LOC100288748	FALSE	FALSE	Somatotrope	na	na	na	-1.08871	0.00077904	1	-0.630971	2.71736e-07	0.00560945
0.000282482	-0.584128	0.437	0.547	1	RAB3GAP1	FALSE	FALSE	Lactotrope	na	na	na	na	na	na	-0.270649	0.000208297	1
0.000282862	0.320849	0.3	0.139	1	CCDC86	FALSE	FALSE	Somatotrope	na	na	na	-0.575754	0.00497154	1	-0.524547	3.58312e-08	0.000739664
0.000283073	0.589672	0.272	0.131	1	KANK2	FALSE	FALSE	Somatotrope	na	na	na	0.141	0.523667	1	-0.450932	0.0120576	1
0.000283943	0.373312	0.282	0.146	1	NID1	FALSE	FALSE	Somatotrope	na	na	na	na	na	na	-0.117182	0.0203913	1
0.000284701	0.217401	0.721	0.518	1	CBWD1	FALSE	FALSE	Somatotrope	na	na	na	-0.449244	0.172363	1	na	na	na
0.000286221	0.449216	0.152	0.036	1	LINC01550	FALSE	FALSE	Somatotrope	na	na	na	na	na	na	-0.267948	0.0011035	1
0.000286757	0.443438	0.498	0.314	1	CHEK1	FALSE	FALSE	Somatotrope	na	na	na	-0.290674	0.14531	1	-0.53095	2.99231e-08	0.000617703
0.000292948	-0.308342	0.563	0.701	1	ATF2	FALSE	TRUE	Lactotrope	na	na	na	na	na	na	-0.228844	0.000157228	1
0.000294257	0.437432	0.687	0.577	1	EIF4EBP1	FALSE	FALSE	Somatotrope	na	na	na	0.424277	0.620879	1	0.287448	0.928704	1
0.000294651	-0.41172	0.249	0.387	1	AFF3	FALSE	TRUE	Lactotrope	1.06899	1.42294e-07	0.00293738	0.288861	0.669851	1	0.515919	0.638673	1
0.000295635	-0.359882	0.391	0.54	1	GFM2	FALSE	FALSE	Lactotrope	na	na	na	na	na	na	-0.189123	5.33181e-05	1
0.00029765	-0.307233	0.792	0.869	1	WDR1	FALSE	FALSE	Lactotrope	na	na	na	-0.204538	0.0127679	1	-0.423224	2.06682e-06	0.0426653
0.00029841	0.469045	0.148	0.036	1	GPR176	TRUE	FALSE	Somatotrope	na	na	na	-1.16336	0.0206875	1	-0.371442	0.000508783	1
0.000300065	0.207984	0.948	0.861	1	UXT	FALSE	FALSE	Somatotrope	na	na	na	-0.253794	0.0310267	1	-0.167517	1.61116e-05	0.332592
0.00030133	-0.757794	0.268	0.38	1	FSD1	FALSE	FALSE	Lactotrope	0.681904	0.00110977	1	-0.711505	0.00055873	1	-0.28343	0.0165921	1
0.000303638	-0.561856	0.609	0.693	1	GPATCH8	FALSE	FALSE	Lactotrope	na	na	na	-0.219594	0.00807035	1	-0.104811	0.0115202	1
0.000304005	-0.446202	0.343	0.482	1	POU2F1	FALSE	TRUE	Lactotrope	na	na	na	0.36513	0.639271	1	0.219009	0.156599	1
0.000304807	-0.666674	0.207	0.328	1	KIF4A	FALSE	FALSE	Lactotrope	1.1383	4.9509e-06	0.102201	-0.412429	0.00166441	1	na	na	na
0.00030511	-0.500893	0.839	0.854	1	PTP4A1	TRUE	FALSE	Lactotrope	na	na	na	na	na	na	-0.513166	6.55378e-05	1
0.00030651	0.286523	0.546	0.358	1	BET1L	FALSE	FALSE	Somatotrope	na	na	na	-0.472667	0.0140639	1	-0.799391	2.00552e-13	4.13999e-09
0.000307156	1.12459	0.589	0.46	1	COL1A1	FALSE	FALSE	Somatotrope	na	na	na	0.987981	0.342957	1	-0.104629	0.992932	1
0.000307943	0.268837	0.288	0.139	1	ARHGAP24	FALSE	FALSE	Somatotrope	na	na	na	0.142997	0.741579	1	-0.601188	2.74195e-07	0.00566021
0.00030821	0.699015	0.355	0.204	1	SRM	FALSE	FALSE	Somatotrope	na	na	na	-0.324388	0.370978	1	-0.645335	2.48081e-06	0.0512114
0.000308323	-0.863509	0.274	0.394	1	CFD	FALSE	FALSE	Lactotrope	na	na	na	-0.256303	0.144641	1	-0.510302	0.000163744	1
0.000309166	0.29905	0.268	0.124	1	HBP1	TRUE	TRUE	Somatotrope	na	na	na	-0.164924	0.57254	1	na	na	na
0.000309982	-0.452916	0.614	0.686	1	RGL2	FALSE	FALSE	Lactotrope	na	na	na	na	na	na	-0.407483	4.13145e-06	0.0852854
0.00031015	0.235595	0.171	0.051	1	TAP1	FALSE	FALSE	Somatotrope	na	na	na	na	na	na	-0.185417	7.23921e-05	1
0.000310353	0.518001	0.674	0.577	1	EDEM2	FALSE	FALSE	Somatotrope	na	na	na	-0.517791	0.118669	1	-0.589295	2.00804e-11	4.1452e-07
0.000310507	-0.311209	0.918	0.912	1	2019-09-02	TRUE	FALSE	Lactotrope	na	na	na	na	na	na	na	na	na
0.000313472	0.302144	0.174	0.051	1	GPRC5C	TRUE	FALSE	Somatotrope	na	na	na	na	na	na	na	na	na
0.000316161	0.505392	0.239	0.102	1	PDPN	TRUE	FALSE	Somatotrope	na	na	na	0.111791	0.639588	1	-0.216581	0.0536984	1
0.00031708	-0.135795	0.919	0.971	1	IFI6	FALSE	FALSE	Lactotrope	na	na	na	na	na	na	-1.63929	1.63814e-26	3.38161e-22
0.000317467	-0.421684	0.116	0.219	1	PLSCR4	FALSE	FALSE	Lactotrope	na	na	na	0.171503	0.801981	1	-0.152233	0.0135015	1
0.00031847	0.335328	0.815	0.715	1	DCXR	FALSE	FALSE	Somatotrope	na	na	na	-0.331355	0.17355	1	-0.748939	1.02093e-19	2.1075e-15
0.000318603	0.305031	0.522	0.358	1	SHISA2	FALSE	FALSE	Somatotrope	na	na	na	-0.121081	0.60866	1	0.89314	0.0119466	1
0.00032018	0.376417	0.329	0.175	1	ANXA11	FALSE	TRUE	Somatotrope	na	na	na	-0.434178	0.387439	1	0.216634	0.117929	1
0.000322008	-0.467371	0.712	0.723	1	SPOP	FALSE	FALSE	Lactotrope	na	na	na	-0.100328	0.32231	1	-0.174611	0.0241759	1
0.000322082	0.510352	0.368	0.212	1	MREG	TRUE	FALSE	Somatotrope	0.51457	0.00724677	1	-0.106639	0.879302	1	na	na	na
0.000322244	0.219652	0.993	0.971	1	KTN1	FALSE	FALSE	Somatotrope	na	na	na	-0.412489	0.0447833	1	-0.184147	3.54719e-05	0.732246
0.00033184	-0.447628	0.738	0.766	1	ENOPH1	FALSE	FALSE	Lactotrope	na	na	na	-0.183923	0.0192134	1	-0.155916	0.0312003	1
0.000333866	0.276431	0.401	0.234	1	CRLS1	FALSE	FALSE	Somatotrope	na	na	na	na	na	na	-0.250517	7.87653e-06	0.162595
0.000333998	-0.697194	0.473	0.562	1	RUVBL1	FALSE	TRUE	Lactotrope	na	na	na	-0.535441	0.0018029	1	na	na	na
0.000335738	0.322133	0.573	0.394	1	PMM2	FALSE	FALSE	Somatotrope	na	na	na	na	na	na	-0.530029	1.05947e-10	2.18705e-06
0.000337503	0.232591	0.861	0.745	1	MRPL3	FALSE	FALSE	Somatotrope	na	na	na	-0.393725	0.111579	1	-0.321597	3.54617e-06	0.0732036
0.000338095	0.135519	1	1	1	TMA7	FALSE	FALSE	Somatotrope	na	na	na	na	na	na	na	na	na
0.000338123	-0.493682	0.774	0.774	1	CCDC12	FALSE	FALSE	Lactotrope	na	na	na	na	na	na	-0.149321	0.0381339	1
0.000339064	0.258514	0.197	0.066	1	SP100	FALSE	TRUE	Somatotrope	na	na	na	na	na	na	-0.285461	4.81247e-05	0.993438
0.000341376	0.208113	0.34	0.175	1	BTN3A2	TRUE	FALSE	Somatotrope	na	na	na	0.550415	0.38564	1	-0.637627	2.63224e-07	0.00543374
0.000343009	0.327248	0.275	0.124	1	FKBP10	FALSE	FALSE	Somatotrope	na	na	na	0.481395	0.361858	1	-0.205476	0.000449218	1
0.000344169	-0.423268	0.386	0.526	1	LRRN3	FALSE	FALSE	Lactotrope	1.34149	1.06306e-17	2.19448e-13	0.379909	0.43915	1	0.643366	0.0714641	1
0.000346397	0.488213	0.566	0.423	1	ARFGAP1	FALSE	TRUE	Somatotrope	na	na	na	0.406981	0.651964	1	na	na	na
0.000349119	-0.620754	0.336	0.453	1	ELMO1	TRUE	FALSE	Lactotrope	0.719611	4.36298e-05	0.900651	-0.232195	0.473611	1	-0.440857	7.89807e-05	1
0.000349407	-0.726859	0.166	0.285	1	FAM161B	FALSE	FALSE	Lactotrope	na	na	na	-0.571298	0.0800155	1	-0.530774	0.000318018	1
0.000351781	-0.236854	0.952	0.956	1	CACYBP	FALSE	FALSE	Lactotrope	na	na	na	-0.297487	0.0030698	1	-0.631091	5.34305e-10	1.10297e-05
0.000352189	-0.329934	0.839	0.861	1	PCM1	FALSE	FALSE	Lactotrope	na	na	na	-0.155525	0.304838	1	na	na	na
0.000354028	-0.764159	0.388	0.489	1	CKAP2	FALSE	FALSE	Lactotrope	na	na	na	-0.281829	0.0231278	1	-0.408165	0.0107324	1
0.000357318	-0.373401	0.747	0.788	1	NAP1L3	FALSE	FALSE	Lactotrope	na	na	na	-0.236288	0.121408	1	-0.606143	3.35368e-09	6.92299e-05
0.000363765	-0.297301	0.873	0.912	1	BTF3L4	FALSE	FALSE	Lactotrope	na	na	na	-0.17287	0.090638	1	0.123016	0.748643	1
0.000364414	-0.357377	0.792	0.818	1	MTX2	FALSE	FALSE	Lactotrope	na	na	na	-0.326316	0.000261924	1	na	na	na
0.000365079	-0.18895	0.051	0.131	1	USP35	FALSE	FALSE	Lactotrope	na	na	na	na	na	na	-0.115727	0.000285567	1
0.000365736	0.756559	0.126	0.022	1	ALS2CR12	FALSE	FALSE	Somatotrope	na	na	na	-0.473697	0.00014225	1	-0.836236	3.06442e-05	0.632588
0.000366636	-0.723146	0.278	0.394	1	SIPA1L1	TRUE	FALSE	Lactotrope	na	na	na	-0.173881	0.862098	1	-0.437166	4.64001e-06	0.0957838
0.000369895	0.485138	0.146	0.036	1	RASGRP3	FALSE	FALSE	Somatotrope	na	na	na	na	na	na	-0.228002	0.00182264	1
0.000374156	-0.719708	0.101	0.197	1	ADAMTSL2	FALSE	FALSE	Lactotrope	na	na	na	na	na	na	-0.441275	0.00773237	1
0.000377927	-0.505301	0.12	0.234	1	CAPS2	FALSE	FALSE	Lactotrope	na	na	na	na	na	na	-0.157486	0.0046635	1
0.000378128	-0.286837	0.984	0.971	1	C11orf31	FALSE	FALSE	Lactotrope	na	na	na	-0.167741	0.0534606	1	na	na	na
0.000378655	0.64716	0.221	0.088	1	THBS2	FALSE	FALSE	Somatotrope	na	na	na	na	na	na	na	na	na
0.000381084	0.296444	0.111	0.015	1	IL31RA	TRUE	FALSE	Somatotrope	na	na	na	na	na	na	-0.261908	0.000393451	1
0.000381884	-0.459434	0.686	0.774	1	MAPK10	FALSE	FALSE	Lactotrope	1.06857	1.82768e-07	0.00377288	-0.500122	0.000141723	1	-0.209673	9.33693e-05	1
0.000382822	-0.295477	0.043	0.117	1	GGT1	TRUE	FALSE	Lactotrope	na	na	na	na	na	na	-0.357954	0.000606675	1
0.000383483	0.426974	0.563	0.394	1	PTRH2	FALSE	FALSE	Somatotrope	na	na	na	-0.255569	0.681499	1	-0.146628	1.13635e-05	0.234578
0.000383806	0.329361	1	1	1	TMSB4X	FALSE	FALSE	Somatotrope	na	na	na	0.333142	0.179038	1	0.813967	7.74931e-28	1.59969e-23
0.000384431	0.267559	0.111	0.015	1	PDE3A	FALSE	FALSE	Somatotrope	na	na	na	na	na	na	-0.193378	0.0114307	1
0.000384533	0.284585	0.288	0.139	1	PDK4	FALSE	FALSE	Somatotrope	na	na	na	-0.539844	0.0254792	1	-0.284073	4.36622e-06	0.0901318
0.00038639	-0.648668	0.36	0.482	1	FAM173B	FALSE	FALSE	Lactotrope	na	na	na	0.174572	0.112607	1	-0.110971	0.00754013	1
0.000387115	0.126094	0.425	0.263	1	SNAI1	FALSE	TRUE	Somatotrope	na	na	na	na	na	na	-0.343067	3.10635e-08	0.000641244
0.000388134	-0.54502	0.648	0.701	1	XPA	FALSE	TRUE	Lactotrope	na	na	na	na	na	na	na	na	na
0.000392292	0.357926	0.66	0.482	1	OSBPL8	FALSE	FALSE	Somatotrope	na	na	na	0.127375	0.893616	1	0.163993	0.100433	1
0.000392403	0.333892	0.774	0.672	1	ICA1	FALSE	FALSE	Somatotrope	na	na	na	na	na	na	na	na	na
0.000392783	0.26998	0.321	0.168	1	FAH	FALSE	FALSE	Somatotrope	na	na	na	-0.124998	0.818014	1	-0.150347	0.000126571	1
0.000394351	0.40322	0.113	0.015	1	FAM86B3P	FALSE	FALSE	Somatotrope	na	na	na	na	na	na	-0.168641	0.0399606	1
0.000394924	0.397617	0.553	0.394	1	GMNN	FALSE	FALSE	Somatotrope	na	na	na	-0.380077	0.853077	1	-0.370473	7.08963e-06	0.146351
0.000397306	0.191296	0.284	0.131	1	TGIF1	FALSE	TRUE	Somatotrope	na	na	na	0.145718	0.273233	1	0.138128	0.0185536	1
0.000399874	-0.423603	0.1	0.204	1	CCDC138	FALSE	FALSE	Lactotrope	na	na	na	0.817518	0.0604101	1	0.358436	0.520582	1
0.000400889	-0.799297	0.133	0.241	1	PAK7	FALSE	FALSE	Lactotrope	1.09602	2.63022e-15	5.42956e-11	na	na	na	na	na	na
0.000402849	0.416083	0.236	0.102	1	FAM86FP	FALSE	FALSE	Somatotrope	na	na	na	na	na	na	na	na	na
0.000404092	-0.422986	0.886	0.869	1	ABCC9	FALSE	FALSE	Lactotrope	na	na	na	0.253627	0.914058	1	0.154495	0.767601	1
0.000405239	0.505568	0.399	0.248	1	WNT5B	FALSE	FALSE	Somatotrope	na	na	na	na	na	na	-0.749806	3.43856e-12	7.09823e-08
0.00040547	-0.543643	0.159	0.277	1	SYN1	FALSE	FALSE	Lactotrope	na	na	na	-0.996596	0.00100735	1	-0.873163	3.38954e-08	0.000699702
0.000409877	-0.665814	0.431	0.54	1	PGAP1	FALSE	FALSE	Lactotrope	na	na	na	0.100395	0.442939	1	-0.320332	0.000541885	1
0.000412085	0.224876	0.137	0.029	1	GPR137B	FALSE	FALSE	Somatotrope	na	na	na	na	na	na	na	na	na
0.000412432	0.485801	0.438	0.27	1	MTR	FALSE	FALSE	Somatotrope	na	na	na	0.243793	0.744102	1	na	na	na
0.000414297	-0.2664	0.434	0.584	1	ACLY	FALSE	FALSE	Lactotrope	na	na	na	0.180544	0.0632099	1	0.492625	0.0845439	1
0.000415435	0.347604	0.562	0.409	1	TRAPPC6A	FALSE	FALSE	Somatotrope	na	na	na	-0.29312	0.210195	1	0.226574	0.0648464	1
0.000419553	-0.360853	0.061	0.146	1	ANKRD6	FALSE	FALSE	Lactotrope	na	na	na	na	na	na	na	na	na
0.000424679	0.240787	0.685	0.504	1	ETF1	FALSE	FALSE	Somatotrope	na	na	na	-0.540782	0.276331	1	-0.336973	2.16843e-10	4.4763e-06
0.000425111	-0.481486	0.334	0.467	1	DCK	FALSE	FALSE	Lactotrope	na	na	na	0.354556	0.860346	1	0.16201	0.135669	1
0.000426761	0.213335	0.314	0.168	1	EIF2AK3	FALSE	FALSE	Somatotrope	na	na	na	na	na	na	-0.485764	2.8144e-08	0.000580977
0.000427003	-0.346591	0.919	0.883	1	UBE2L3	FALSE	FALSE	Lactotrope	na	na	na	na	na	na	-0.155923	0.078653	1
0.000430093	0.446148	0.321	0.175	1	NFKBIB	FALSE	FALSE	Somatotrope	na	na	na	0.964864	0.100371	1	na	na	na
0.000430785	-0.370455	0.929	0.898	1	BTG1	FALSE	FALSE	Lactotrope	na	na	na	0.235568	0.262071	1	-0.17956	0.0305031	1
0.000432134	-0.360712	0.616	0.737	1	TMEM128	FALSE	FALSE	Lactotrope	na	na	na	na	na	na	0.121361	0.378765	1
0.00043379	-0.604304	0.315	0.431	1	CAMK2G	FALSE	FALSE	Lactotrope	na	na	na	-0.644558	0.00134418	1	-0.24819	0.0467182	1
0.000436478	-0.577346	0.375	0.482	1	FBXO44	FALSE	FALSE	Lactotrope	na	na	na	0.198387	0.345961	1	na	na	na
0.000437233	-0.342552	0.716	0.781	1	PAIP1	FALSE	FALSE	Lactotrope	na	na	na	0.122016	0.586489	1	0.346017	0.785954	1
0.000438201	-0.310439	0.954	0.964	1	2019-03-06	FALSE	FALSE	Lactotrope	na	na	na	-0.180871	0.639869	1	na	na	na
0.000438843	0.312536	0.486	0.299	1	URB1-AS1	FALSE	FALSE	Somatotrope	na	na	na	0.668399	0.787016	1	-0.132724	1.6269e-06	0.0335842
0.000442856	-0.25644	0.838	0.891	1	C21orf59	FALSE	FALSE	Lactotrope	na	na	na	0.165791	0.731563	1	na	na	na
0.0004429	0.328321	0.394	0.226	1	RALGAPA2	FALSE	FALSE	Somatotrope	na	na	na	0.772801	0.103192	1	na	na	na
0.000442974	0.318921	0.465	0.299	1	CYP27A1	FALSE	FALSE	Somatotrope	na	na	na	0.513725	0.258565	1	-0.493614	7.71651e-07	0.0159292
0.000443536	-0.534151	0.205	0.328	1	SETMAR	FALSE	FALSE	Lactotrope	na	na	na	0.353986	0.795248	1	0.463715	0.777411	1
0.000443981	0.239205	0.505	0.307	1	CCDC176	FALSE	FALSE	Somatotrope	na	na	na	-0.859898	0.355288	1	-0.470483	1.94778e-07	0.0040208
0.000445272	-0.63085	0.395	0.496	1	IDH1	FALSE	FALSE	Lactotrope	na	na	na	-0.722056	1.60458e-06	0.0331234	0.31699	0.326958	1
0.000445529	0.366553	0.525	0.35	1	HMGCL	FALSE	FALSE	Somatotrope	na	na	na	na	na	na	na	na	na
0.000446895	0.471917	0.198	0.073	1	APOM	FALSE	FALSE	Somatotrope	na	na	na	na	na	na	na	na	na
0.000450417	0.38729	0.728	0.606	1	CHPF	FALSE	FALSE	Somatotrope	na	na	na	0.207703	0.486665	1	-1.03668	3.82701e-23	7.9001e-19
0.000451061	-0.616267	0.411	0.511	1	HDAC8	FALSE	TRUE	Lactotrope	na	na	na	-0.39687	0.118185	1	na	na	na
0.000452152	0.571446	0.311	0.168	1	CCDC80	FALSE	FALSE	Somatotrope	na	na	na	0.213733	0.911877	1	-0.825257	8.96197e-08	0.00185002
0.000453796	-0.455065	0.496	0.62	1	BTBD10	FALSE	FALSE	Lactotrope	0.559341	0.00024272	1	na	na	na	0.110078	0.0433431	1
0.000455182	0.433611	0.524	0.438	1	COL3A1	FALSE	FALSE	Somatotrope	na	na	na	0.831587	0.487643	1	0.667652	0.534179	1
0.000455877	-0.729796	0.201	0.314	1	DCLK1	FALSE	FALSE	Lactotrope	0.559403	0.0773192	1	-0.142576	0.173903	1	na	na	na
0.0004586	-0.354238	0.595	0.708	1	CERS5	FALSE	TRUE	Lactotrope	na	na	na	-0.206275	0.22663	1	na	na	na
0.000459342	-0.464897	0.252	0.372	1	LIMK2	FALSE	FALSE	Lactotrope	na	na	na	-0.170623	0.625331	1	-0.262854	0.00316501	1
0.000460981	-0.314036	0.651	0.745	1	BRWD1	FALSE	FALSE	Lactotrope	na	na	na	-0.195698	0.30206	1	na	na	na
0.000461132	0.264935	0.213	0.088	1	ZAK	FALSE	FALSE	Somatotrope	na	na	na	0.635212	0.426925	1	na	na	na
0.000461681	0.368416	0.3	0.153	1	LOC102606465	FALSE	FALSE	Somatotrope	na	na	na	0.901011	0.235582	1	na	na	na
0.000464141	-0.451763	0.747	0.752	1	WDR33	FALSE	FALSE	Lactotrope	na	na	na	-0.115212	0.310854	1	na	na	na
0.000464644	0.403769	0.223	0.095	1	MYO7A	FALSE	FALSE	Somatotrope	na	na	na	na	na	na	0.131397	0.000285471	1
0.000465531	0.252901	0.22	0.088	1	ITGBL1	FALSE	FALSE	Somatotrope	na	na	na	-0.385688	0.507239	1	-0.285567	4.40155e-05	0.908611
0.000465555	-0.604998	0.369	0.467	1	ZHX1	FALSE	TRUE	Lactotrope	na	na	na	-0.257224	0.123319	1	-0.126318	0.020557	1
0.000467161	0.284263	0.8	0.686	1	DECR1	FALSE	FALSE	Somatotrope	na	na	na	-0.131159	0.914861	1	0.127559	0.15021	1
0.000467664	0.642653	0.398	0.255	1	SMIM3	FALSE	FALSE	Somatotrope	na	na	na	-0.796869	0.292025	1	-0.979894	1.06908e-08	0.00022069
0.000468818	-0.360406	0.915	0.905	1	OAT	FALSE	FALSE	Lactotrope	na	na	na	-0.522179	0.000705541	1	-0.902522	1.50958e-14	3.11623e-10
0.000470809	-0.428713	0.63	0.715	1	R3HDM2	FALSE	TRUE	Lactotrope	na	na	na	-0.505791	0.00496487	1	-0.221061	0.000738968	1
0.000470851	-0.659427	0.495	0.569	1	DNAL4	FALSE	FALSE	Lactotrope	na	na	na	-0.119007	0.25461	1	-0.226207	0.0415456	1
0.000472938	0.325441	0.219	0.088	1	DSG2	TRUE	FALSE	Somatotrope	na	na	na	-0.399209	0.459391	1	na	na	na
0.000473745	-0.563398	0.381	0.496	1	NELFA	FALSE	TRUE	Lactotrope	na	na	na	na	na	na	-0.163166	0.010685	1
0.000473908	-0.282988	0.977	0.964	1	CLK1	FALSE	TRUE	Lactotrope	na	na	na	na	na	na	-0.196296	0.00468676	1
0.00047619	0.625882	0.427	0.277	1	PTPN13	FALSE	FALSE	Somatotrope	na	na	na	-0.323456	0.216818	1	-0.139185	0.00174166	1
0.000481149	-0.438819	0.149	0.263	1	ZNF608	FALSE	TRUE	Lactotrope	na	na	na	0.30099	0.831224	1	0.592046	0.0648047	1
0.000483965	-0.710949	0.382	0.482	1	SPATA7	FALSE	FALSE	Lactotrope	na	na	na	-0.519525	0.0310515	1	-0.496408	0.00119829	1
0.000484319	0.608129	0.252	0.117	1	LACTB	FALSE	FALSE	Somatotrope	na	na	na	0.674477	0.331229	1	na	na	na
0.000486609	0.191184	0.99	0.985	1	NDUFA7	FALSE	FALSE	Somatotrope	0.549438	1.55937e-10	3.21901e-06	na	na	na	-0.164787	7.29916e-05	1
0.000492216	-0.251715	0.941	0.978	1	TCEAL3	FALSE	FALSE	Lactotrope	0.568475	4.27273e-07	0.00882019	-0.17538	0.270409	1	-0.673476	1.70957e-12	3.52906e-08
0.000493131	-0.979462	0.182	0.285	1	KIAA1644	FALSE	FALSE	Lactotrope	0.764118	0.000808127	1	-0.264681	0.525771	1	-0.513995	0.000995239	1
0.000493817	0.256289	0.169	0.051	1	TMPO-AS1	FALSE	FALSE	Somatotrope	na	na	na	-0.503896	0.104524	1	-0.308931	0.0012237	1
0.000497068	-0.652629	0.395	0.496	1	SLC39A3	FALSE	FALSE	Lactotrope	na	na	na	-0.162257	0.0959815	1	-0.186132	0.00945445	1
0.000497102	0.269601	0.605	0.438	1	ERO1LB	FALSE	FALSE	Somatotrope	na	na	na	-0.374942	0.170761	1	-0.30889	2.53891e-10	5.24108e-06
0.000498855	0.280185	0.459	0.292	1	TMA16	FALSE	FALSE	Somatotrope	na	na	na	0.349365	0.477126	1	na	na	na
0.000504581	0.4713	0.289	0.146	1	ST6GALNAC4	FALSE	FALSE	Somatotrope	na	na	na	0.375068	0.340924	1	na	na	na
0.000505047	0.354504	0.132	0.029	1	GUCY1A2	FALSE	FALSE	Somatotrope	na	na	na	-0.386202	0.246017	1	0.101411	0.203648	1
0.000505726	-0.356514	0.718	0.803	1	ABI2	FALSE	FALSE	Lactotrope	na	na	na	na	na	na	na	na	na
0.00050773	-0.582831	0.171	0.277	1	TMEM191A	FALSE	FALSE	Lactotrope	na	na	na	-0.515988	0.0013423	1	-0.530881	2.48478e-06	0.0512934
0.000509778	-0.272842	0.922	0.92	1	C7orf73	FALSE	FALSE	Lactotrope	na	na	na	0.194669	0.896501	1	0.165837	0.745639	1
0.000513884	0.343313	0.35	0.204	1	LINC00473	FALSE	FALSE	Somatotrope	na	na	na	na	na	na	-1.31811	5.77841e-14	1.19284e-09
0.000515831	-0.438033	0.703	0.73	1	RC3H1	FALSE	FALSE	Lactotrope	na	na	na	na	na	na	na	na	na
0.000517089	0.292862	0.155	0.044	1	RGS5	FALSE	FALSE	Somatotrope	na	na	na	-0.658665	0.401466	1	0.403065	0.39175	1
0.000519113	0.361762	0.774	0.606	1	CCDC124	FALSE	FALSE	Somatotrope	na	na	na	0.322386	0.274587	1	0.133154	0.20813	1
0.000521728	0.494912	0.224	0.095	1	UNC13B	TRUE	FALSE	Somatotrope	na	na	na	na	na	na	0.190979	0.351138	1
0.000522259	0.278913	0.256	0.117	1	MTFR1	FALSE	FALSE	Somatotrope	na	na	na	0.655825	0.616674	1	0.25607	0.024603	1
0.000522674	-0.173624	0.996	1	1	TSPAN3	FALSE	FALSE	Lactotrope	na	na	na	na	na	na	0.144819	0.0438434	1
0.000522953	-0.532852	0.592	0.664	1	POGZ	FALSE	FALSE	Lactotrope	na	na	na	0.156433	0.458006	1	0.56407	0.228195	1
0.000525276	-0.649255	0.653	0.73	1	HERC2	FALSE	FALSE	Lactotrope	na	na	na	na	na	na	na	na	na
0.000527559	-0.515666	0.47	0.577	1	UGCG	FALSE	FALSE	Lactotrope	na	na	na	na	na	na	-0.295451	4.28046e-05	0.883616
0.000529903	-0.432025	0.773	0.796	1	PNKD	FALSE	FALSE	Lactotrope	na	na	na	na	na	na	na	na	na
0.000532553	-0.62238	0.452	0.555	1	CXorf57	FALSE	FALSE	Lactotrope	na	na	na	-0.703168	0.0129177	1	-1.30775	7.57911e-15	1.56456e-10
0.000533174	-0.326584	0.724	0.796	1	HARS	FALSE	FALSE	Lactotrope	na	na	na	na	na	na	-0.117929	0.0161758	1
0.000533362	-0.283418	0.977	0.956	1	GPX1	FALSE	FALSE	Lactotrope	na	na	na	-0.274302	0.0101045	1	-0.276612	0.00153193	1
0.000533831	0.203411	0.774	0.62	1	ABCA5	FALSE	FALSE	Somatotrope	0.841668	1.6201e-08	0.000334438	-0.171421	0.569642	1	0.217016	0.260688	1
0.000534865	0.160655	0.907	0.876	1	SSR1	FALSE	FALSE	Somatotrope	na	na	na	-0.205619	0.239361	1	-0.106239	0.0122151	1
0.000535486	0.224397	0.582	0.38	1	ANXA1	TRUE	TRUE	Somatotrope	na	na	na	0.363934	0.160536	1	-0.17128	0.0001237	1
0.000536303	-0.583434	0.535	0.613	1	CHCHD6	FALSE	FALSE	Lactotrope	na	na	na	-0.152324	0.098474	1	-0.328455	0.00463142	1
0.000536905	0.162126	0.696	0.467	1	FAM98A	FALSE	FALSE	Somatotrope	na	na	na	-0.258753	0.400509	1	-0.464264	7.59395e-10	1.56762e-05
0.00053786	0.317274	0.693	0.562	1	ENTPD4	FALSE	FALSE	Somatotrope	na	na	na	-0.49951	0.806074	1	-0.236405	2.48158e-05	0.512273
0.000538439	0.473095	0.465	0.299	1	TMEM161B-AS1	FALSE	FALSE	Somatotrope	na	na	na	0.449061	0.875674	1	-0.129372	4.97158e-07	0.0102628
0.000543331	-0.297607	0.955	0.971	1	SRI	FALSE	FALSE	Lactotrope	na	na	na	na	na	na	-0.259084	0.000985975	1
0.000543408	0.508776	0.109	0.015	1	MT1G	FALSE	FALSE	Somatotrope	na	na	na	na	na	na	-0.43159	6.42132e-05	1
0.000543558	0.572762	0.161	0.051	1	NUDT8	FALSE	FALSE	Somatotrope	na	na	na	na	na	na	-0.301014	0.000512302	1
0.000546118	0.492389	0.281	0.153	1	HLA-F	TRUE	FALSE	Somatotrope	na	na	na	na	na	na	-0.757166	8.45697e-13	1.74577e-08
0.000546473	-0.42443	0.151	0.27	1	STXBP5L	TRUE	FALSE	Lactotrope	na	na	na	0.256379	0.950172	1	-0.164353	0.000321715	1
0.000547923	0.224684	0.683	0.511	1	LHFP	FALSE	FALSE	Somatotrope	na	na	na	0.171989	0.193827	1	-0.683383	2.61352e-16	5.39508e-12
0.000548186	-0.629142	0.363	0.474	1	COL4A3BP	FALSE	FALSE	Lactotrope	na	na	na	-0.174698	0.22792	1	-0.254715	0.00330824	1
0.000549696	-0.487334	0.745	0.788	1	SPAG7	FALSE	TRUE	Lactotrope	na	na	na	na	na	na	-0.144529	0.0112307	1
0.000550545	-0.567878	0.122	0.226	1	ALDH5A1	FALSE	FALSE	Lactotrope	na	na	na	na	na	na	-0.202727	0.00225441	1
0.000553614	-0.439168	0.708	0.788	1	DNAJA2	FALSE	FALSE	Lactotrope	na	na	na	na	na	na	na	na	na
0.000555294	-0.48504	0.34	0.453	1	UBLCP1	FALSE	FALSE	Lactotrope	na	na	na	0.242592	0.370691	1	-0.267519	0.000925649	1
0.00056383	0.574799	0.135	0.029	1	AZGP1	FALSE	FALSE	Somatotrope	na	na	na	na	na	na	-0.893203	3.34187e-05	0.689862
0.000564033	-0.328374	0.881	0.876	1	VPS35	FALSE	FALSE	Lactotrope	na	na	na	-0.247473	0.0207795	1	0.158599	0.859569	1
0.000566943	0.410164	0.388	0.234	1	YTHDF3-AS1	FALSE	FALSE	Somatotrope	na	na	na	-0.744669	0.186981	1	-0.524451	1.02755e-08	0.000212117
0.00056709	-0.37424	0.631	0.693	1	ANKRD36	FALSE	FALSE	Lactotrope	0.530061	4.96526e-05	1	0.313247	0.47255	1	0.768207	0.0020585	1
0.000572196	-0.376296	0.781	0.796	1	BLOC1S2	FALSE	FALSE	Lactotrope	na	na	na	-0.337343	0.00148992	1	-0.165149	0.0180863	1
0.000574486	0.571158	0.107	0.015	1	RALY-AS1	FALSE	FALSE	Somatotrope	na	na	na	na	na	na	-0.460527	0.00346736	1
0.000575837	-0.314812	0.207	0.328	1	TRAF4	TRUE	TRUE	Lactotrope	na	na	na	na	na	na	0.321277	0.348263	1
0.00058398	-0.203858	0.99	0.978	1	RHOA	TRUE	FALSE	Lactotrope	na	na	na	na	na	na	-0.107243	0.0267359	1
0.000586146	-0.451378	0.637	0.708	1	TMEM50B	FALSE	FALSE	Lactotrope	na	na	na	0.107802	0.82697	1	na	na	na
0.000587407	0.233917	0.349	0.204	1	SAP130	FALSE	FALSE	Somatotrope	na	na	na	na	na	na	-0.72208	6.30379e-09	0.000130129
0.000588035	0.465306	0.417	0.27	1	SKIV2L	FALSE	FALSE	Somatotrope	na	na	na	0.277359	0.46792	1	na	na	na
0.00058912	-0.577865	0.201	0.307	1	DOCK8	TRUE	FALSE	Lactotrope	na	na	na	0.120421	0.230983	1	-0.284779	7.81848e-05	1
0.000590506	-0.425867	0.808	0.847	1	FAM60A	FALSE	FALSE	Lactotrope	na	na	na	na	na	na	0.418135	0.00496769	1
0.000590903	0.355007	0.13	0.029	1	FAR2	FALSE	FALSE	Somatotrope	na	na	na	na	na	na	-0.120968	0.115946	1
0.00059298	0.168363	0.175	0.058	1	PLD4	FALSE	FALSE	Somatotrope	na	na	na	na	na	na	-0.109689	0.000172441	1
0.000593273	0.326081	0.411	0.255	1	SLIT1	FALSE	FALSE	Somatotrope	0.905345	3.00719e-07	0.00620775	-0.188611	0.328856	1	-0.155952	0.00104759	1
0.000596543	0.464019	0.23	0.102	1	CPNE8	FALSE	FALSE	Somatotrope	na	na	na	na	na	na	-0.485707	1.45207e-06	0.0299752
0.00059794	0.208959	0.219	0.088	1	PLOD2	FALSE	FALSE	Somatotrope	na	na	na	na	na	na	0.111111	0.705189	1
0.00060299	-0.512174	0.627	0.686	1	PFKM	FALSE	FALSE	Lactotrope	na	na	na	0.309414	0.526734	1	-0.384775	0.000501237	1
0.000603268	0.420309	0.434	0.27	1	NUP214	FALSE	FALSE	Somatotrope	na	na	na	-0.34527	0.14368	1	-0.210446	0.000986464	1
0.000606696	-0.214198	0.973	1	1	MRPS21	FALSE	FALSE	Lactotrope	na	na	na	0.177187	0.525893	1	na	na	na
0.000610334	-0.417873	0.441	0.562	1	EIF4E3	FALSE	FALSE	Lactotrope	0.582733	0.0469154	1	0.149479	0.696591	1	-0.457981	3.22097e-08	0.000664904
0.00061128	-0.552808	0.104	0.204	1	DKFZP586I1420	FALSE	FALSE	Lactotrope	na	na	na	0.188278	0.458351	1	-0.123736	0.0204423	1
0.00061776	-0.174929	0.999	0.993	1	PRDX2	FALSE	FALSE	Lactotrope	na	na	na	0.177274	0.0381436	1	0.250104	0.000492867	1
0.00062079	-0.375221	0.823	0.854	1	APBB1	TRUE	FALSE	Lactotrope	0.685471	9.86646e-07	0.0203673	-0.332003	0.00273203	1	-0.268205	0.00167561	1
0.000621097	-0.759434	0.482	0.577	1	CLDN9	TRUE	FALSE	Lactotrope	na	na	na	0.918323	0.0021201	1	0.503304	0.0549061	1
0.000624579	-0.40286	0.806	0.832	1	CSNK1A1	FALSE	FALSE	Lactotrope	na	na	na	na	na	na	0.322852	0.104424	1
0.000625448	0.763093	0.362	0.226	1	CXCL14	FALSE	FALSE	Somatotrope	na	na	na	0.413458	0.721681	1	-0.657394	0.020548	1
0.000629633	0.196586	0.156	0.044	1	LOC100129034	FALSE	FALSE	Somatotrope	na	na	na	na	na	na	na	na	na
0.000636895	-0.438189	0.673	0.752	1	UTP18	FALSE	TRUE	Lactotrope	na	na	na	na	na	na	-0.246497	0.00326665	1
0.000643537	0.286765	0.253	0.109	1	FAM222A	FALSE	FALSE	Somatotrope	na	na	na	na	na	na	na	na	na
0.000647757	-0.285217	0.808	0.869	1	HNRNPM	FALSE	FALSE	Lactotrope	na	na	na	na	na	na	0.12294	0.762844	1
0.000655674	0.378427	0.653	0.482	1	YBX3	FALSE	TRUE	Somatotrope	na	na	na	-0.260783	0.679461	1	-0.91973	4.17617e-17	8.62087e-13
0.000656186	0.531362	0.25	0.124	1	CASP7	FALSE	FALSE	Somatotrope	na	na	na	na	na	na	-0.417345	8.83503e-06	0.182381
0.000657906	0.36154	0.525	0.372	1	SPIDR	FALSE	FALSE	Somatotrope	na	na	na	0.247135	0.839102	1	-0.114679	8.9672e-05	1
0.00066141	-0.391595	0.728	0.774	1	MRPS28	FALSE	FALSE	Lactotrope	na	na	na	-0.182713	0.0744479	1	-0.217947	0.00109287	1
0.000663969	0.322604	0.653	0.496	1	HOOK1	FALSE	FALSE	Somatotrope	na	na	na	0.392902	0.907509	1	na	na	na
0.000664184	-0.383229	0.336	0.453	1	MICAL1	FALSE	FALSE	Lactotrope	0.978808	0.000164978	1	na	na	na	0.497183	0.186387	1
0.000665219	0.29554	0.415	0.241	1	FGD4	FALSE	FALSE	Somatotrope	na	na	na	1.36432	0.120039	1	0.116656	0.000120287	1
0.000666983	-0.554829	0.085	0.175	1	CFAP52	FALSE	FALSE	Lactotrope	na	na	na	na	na	na	-0.243316	0.000196552	1
0.000667171	-0.370264	0.777	0.781	1	NUTF2	FALSE	FALSE	Lactotrope	na	na	na	0.243891	0.614502	1	0.148782	0.759898	1
0.000670156	0.356977	0.423	0.277	1	CTDSP2	FALSE	FALSE	Somatotrope	na	na	na	-0.295391	0.778952	1	0.626512	0.298596	1
0.000672247	-0.521173	0.123	0.226	1	KIAA2022	FALSE	FALSE	Lactotrope	na	na	na	-0.669962	0.011539	1	-0.587517	0.000296527	1
0.000677999	0.543882	0.428	0.314	1	SULT1E1	FALSE	FALSE	Somatotrope	na	na	na	0.59596	0.178295	1	0.886794	1.61556e-13	3.335e-09
0.000679313	0.215709	0.653	0.46	1	YPEL3	FALSE	FALSE	Somatotrope	na	na	na	-0.169941	0.0252102	1	-0.393641	1.9525e-10	4.03055e-06
0.000681166	-0.32614	0.054	0.131	1	SOX2-OT	FALSE	FALSE	Lactotrope	na	na	na	-0.343319	0.117174	1	0.362314	0.514215	1
0.000682438	0.4247	0.107	0.015	1	LOC101928489	FALSE	FALSE	Somatotrope	na	na	na	na	na	na	-0.439418	0.00135948	1
0.00068554	-0.692173	0.289	0.394	1	TRIOBP	FALSE	FALSE	Lactotrope	na	na	na	-0.17336	0.0387108	1	-0.166957	0.11966	1
0.000685863	0.205243	0.754	0.599	1	EPHX2	FALSE	FALSE	Somatotrope	na	na	na	0.75191	0.699292	1	-0.779934	9.68509e-18	1.99929e-13
0.000687164	-0.373875	0.041	0.109	1	KY	FALSE	FALSE	Lactotrope	na	na	na	na	na	na	-0.278973	0.000506381	1
0.000689193	0.262092	0.728	0.584	1	EIF3M	FALSE	FALSE	Somatotrope	na	na	na	-0.224321	0.047646	1	na	na	na
0.000690421	0.36351	0.148	0.044	1	GABRA4	TRUE	FALSE	Somatotrope	na	na	na	0.428755	0.37587	1	0.108565	0.692931	1
0.000691671	-0.515215	0.725	0.788	1	UBE2S	FALSE	FALSE	Lactotrope	na	na	na	na	na	na	-0.516707	2.79755e-06	0.0577498
0.000695041	-0.400762	0.763	0.796	1	BLOC1S1	FALSE	FALSE	Lactotrope	na	na	na	0.462248	0.0541394	1	0.187465	0.983898	1
0.000697479	-0.379865	0.616	0.715	1	ADGRB3	TRUE	FALSE	Lactotrope	1.04004	0.000514332	1	-0.559507	5.36471e-07	0.0110744	-0.680088	3.233e-15	6.67389e-11
0.000697959	-0.472898	0.059	0.139	1	DOC2A	FALSE	FALSE	Lactotrope	0.583239	0.000607588	1	0.335418	0.986304	1	0.244682	0.839538	1
0.000706262	-0.210975	0.984	1	1	SRSF7	FALSE	FALSE	Lactotrope	na	na	na	na	na	na	na	na	na
0.000707707	0.318632	0.278	0.139	1	GLT8D2	FALSE	FALSE	Somatotrope	na	na	na	-1.00859	0.841585	1	-0.16987	0.0111056	1
0.000709696	-0.406049	0.049	0.124	1	CHMP3	FALSE	FALSE	Lactotrope	na	na	na	na	na	na	-0.198277	0.0758806	1
0.000710986	-0.457981	0.654	0.73	1	MBD4	FALSE	TRUE	Lactotrope	na	na	na	0.307579	0.722135	1	na	na	na
0.000714798	0.149294	0.583	0.416	1	RBM26	FALSE	FALSE	Somatotrope	na	na	na	0.533706	0.370776	1	na	na	na
0.000719465	-0.407692	0.049	0.124	1	PIGZ	FALSE	FALSE	Lactotrope	na	na	na	na	na	na	-0.612355	2.72296e-05	0.5621
0.000719538	0.513968	0.368	0.219	1	C9orf24	FALSE	FALSE	Somatotrope	na	na	na	na	na	na	-1.61676	7.11874e-18	1.46952e-13
0.000719596	0.195267	0.783	0.599	1	CCDC181	FALSE	FALSE	Somatotrope	0.710101	6.84611e-05	1	0.215626	0.675029	1	na	na	na
0.000719611	-0.254569	0.107	0.204	1	CACNB1	TRUE	FALSE	Lactotrope	na	na	na	na	na	na	-0.374019	0.0049393	1
0.000721112	-0.293531	0.909	0.876	1	PSMB2	FALSE	FALSE	Lactotrope	na	na	na	0.204127	0.442009	1	0.198076	0.510925	1
0.000722085	0.219238	0.174	0.058	1	AXL	TRUE	FALSE	Somatotrope	na	na	na	0.392202	0.70571	1	0.380259	0.420951	1
0.00072239	-0.394933	0.805	0.788	1	PPCS	FALSE	FALSE	Lactotrope	na	na	na	0.283078	0.438537	1	na	na	na
0.000722857	0.125358	0.194	0.073	1	FZD7	TRUE	FALSE	Somatotrope	na	na	na	na	na	na	1.19325	0.00588636	1
0.000728414	0.318981	0.637	0.453	1	CXCL8	FALSE	FALSE	Somatotrope	na	na	na	na	na	na	-0.983349	2.21553e-20	4.57351e-16
0.000730858	0.299727	0.182	0.066	1	ARHGEF17	FALSE	FALSE	Somatotrope	na	na	na	-0.451987	0.57254	1	0.110831	0.246468	1
0.000733513	-0.476526	0.122	0.219	1	PKP3	FALSE	FALSE	Lactotrope	na	na	na	-0.147759	0.560149	1	-0.392516	0.000634376	1
0.000734288	0.27872	0.205	0.08	1	PDE7B	FALSE	FALSE	Somatotrope	na	na	na	na	na	na	-0.461993	1.38628e-05	0.28617
0.000734904	0.221132	0.104	0.015	1	SCT	FALSE	FALSE	Somatotrope	na	na	na	na	na	na	na	na	na
0.000736759	-0.355643	0.557	0.672	1	GPBP1L1	FALSE	TRUE	Lactotrope	na	na	na	na	na	na	-0.113185	0.004407	1
0.000737056	0.151434	0.13	0.029	1	CD93	FALSE	FALSE	Somatotrope	na	na	na	na	na	na	na	na	na
0.000737512	-0.521177	0.569	0.635	1	ZNF204P	FALSE	FALSE	Lactotrope	na	na	na	-0.267379	0.21208	1	-0.528068	7.82372e-05	1
0.000739277	-0.530945	0.498	0.606	1	NSD1	FALSE	FALSE	Lactotrope	na	na	na	0.231745	0.461144	1	0.192532	0.555541	1
0.000739311	-0.46607	0.211	0.336	1	XPR1	TRUE	FALSE	Lactotrope	na	na	na	na	na	na	0.206687	0.128466	1
0.000746253	0.268167	0.58	0.401	1	CTNNAL1	TRUE	FALSE	Somatotrope	na	na	na	na	na	na	0.309618	0.0845948	1
0.000747369	-0.376434	0.643	0.774	1	LOC100996255	FALSE	FALSE	Lactotrope	na	na	na	-0.659241	0.0247225	1	-1.45059	6.18137e-21	1.27602e-16
0.000747944	0.262576	0.214	0.088	1	AKAP6	FALSE	FALSE	Somatotrope	0.949553	6.05945e-05	1	-0.328498	0.543994	1	0.424608	0.659428	1
0.000748215	-0.638432	0.479	0.584	1	SGPL1	FALSE	FALSE	Lactotrope	na	na	na	-0.535304	0.0155941	1	-0.294873	0.0020645	1
0.000749637	-0.664042	0.456	0.562	1	PARP2	FALSE	FALSE	Lactotrope	na	na	na	0.290385	0.83144	1	-0.304876	0.00427397	1
0.000749798	-0.283645	0.078	0.168	1	ZNF610	FALSE	TRUE	Lactotrope	na	na	na	0.11095	0.65438	1	0.147968	0.0402205	1
0.000750469	0.159549	0.339	0.182	1	SLC7A6	TRUE	FALSE	Somatotrope	na	na	na	-0.713134	0.0706928	1	na	na	na
0.000750999	0.524025	0.137	0.036	1	LRRC2	FALSE	FALSE	Somatotrope	na	na	na	na	na	na	-0.366545	0.000583342	1
0.000752571	-0.534751	0.7	0.723	1	CDC40	FALSE	FALSE	Lactotrope	na	na	na	-0.476804	0.0132015	1	-0.651428	1.15831e-06	0.0239109
0.00076072	-0.46537	0.201	0.321	1	FBXL16	FALSE	FALSE	Lactotrope	na	na	na	-0.759967	0.00288406	1	-0.585436	8.05701e-08	0.00166321
0.000764628	0.633177	0.148	0.044	1	PCDH7	TRUE	FALSE	Somatotrope	na	na	na	-0.648069	0.43041	1	na	na	na
0.000764694	0.127904	0.142	0.036	1	SLA	FALSE	FALSE	Somatotrope	na	na	na	na	na	na	0.131641	0.00337551	1
0.000765799	0.219824	0.954	0.854	1	LMAN1	FALSE	FALSE	Somatotrope	na	na	na	-0.178882	0.383957	1	-0.192184	3.91716e-05	0.808619
0.000770408	0.262797	0.311	0.168	1	CPVL	FALSE	FALSE	Somatotrope	na	na	na	na	na	na	-0.395614	7.46832e-09	0.000154168
0.000771013	-0.64973	0.43	0.511	1	MXD1	FALSE	TRUE	Lactotrope	na	na	na	-0.130439	0.213965	1	-0.677824	2.612e-07	0.00539195
0.000774464	0.397286	0.386	0.241	1	CFC1	TRUE	FALSE	Somatotrope	na	na	na	na	na	na	-1.24684	2.88018e-17	5.94555e-13
0.000778919	-0.303259	0.883	0.861	1	NDUFS2	FALSE	FALSE	Lactotrope	na	na	na	-0.230458	0.0149029	1	na	na	na
0.000785501	-0.39052	0.165	0.277	1	TMEM198	TRUE	FALSE	Lactotrope	na	na	na	na	na	na	-0.370251	2.74616e-05	0.566889
0.000786829	-0.290462	0.842	0.891	1	RBBP7	FALSE	FALSE	Lactotrope	na	na	na	na	na	na	na	na	na
0.000787239	0.398419	0.23	0.102	1	ZNF217	FALSE	TRUE	Somatotrope	na	na	na	0.602532	0.130385	1	na	na	na
0.000789732	-0.432072	0.262	0.38	1	PDGFA	FALSE	FALSE	Lactotrope	na	na	na	-0.20651	0.458395	1	-0.407149	1.24417e-05	0.256833
0.000792206	-0.308494	0.664	0.774	1	CLUAP1	FALSE	FALSE	Lactotrope	na	na	na	-0.39963	0.00603312	1	na	na	na
0.000793166	-0.341811	0.933	0.934	1	ERGIC3	FALSE	FALSE	Lactotrope	na	na	na	na	na	na	-0.28323	0.00132187	1
0.000796029	-0.556391	0.399	0.482	1	SLC26A11	TRUE	FALSE	Lactotrope	na	na	na	-0.177183	0.9328	1	-0.280888	0.00222842	1
0.000796915	-0.495246	0.266	0.387	1	BTRC	FALSE	FALSE	Lactotrope	na	na	na	-0.410177	0.0431961	1	-0.324431	0.00211521	1
0.000796944	-0.585632	0.36	0.474	1	MLH3	FALSE	FALSE	Lactotrope	na	na	na	-0.121898	0.339182	1	na	na	na
0.000800143	0.203593	0.986	0.927	1	SPCS2	FALSE	FALSE	Somatotrope	na	na	na	na	na	na	-0.10129	0.000130336	1
0.000804574	-0.303136	0.515	0.642	1	KEAP1	FALSE	FALSE	Lactotrope	na	na	na	na	na	na	-0.298077	5.64136e-05	1
0.000805319	0.124374	0.258	0.117	1	ENG	TRUE	FALSE	Somatotrope	na	na	na	0.598183	0.106617	1	0.257475	0.739608	1
0.00080889	-0.291545	0.249	0.372	1	C7orf60	FALSE	FALSE	Lactotrope	na	na	na	-0.340851	0.0738583	1	-0.113206	0.0352343	1
0.000809796	0.227533	0.483	0.314	1	ALG3	FALSE	FALSE	Somatotrope	na	na	na	na	na	na	na	na	na
0.000812527	0.31516	0.301	0.161	1	FURIN	TRUE	FALSE	Somatotrope	na	na	na	0.1981	0.614681	1	-0.136022	0.00427522	1
0.000814221	0.205069	0.195	0.073	1	EMCN	TRUE	FALSE	Somatotrope	na	na	na	0.301351	0.127149	1	0.348183	0.118442	1
0.000818409	0.20755	0.978	0.956	1	PDCD5	FALSE	FALSE	Somatotrope	na	na	na	na	na	na	na	na	na
0.000821631	-0.40135	0.716	0.766	1	CCNH	FALSE	FALSE	Lactotrope	na	na	na	0.289989	0.713733	1	-0.205901	0.000528081	1
0.000822213	-0.750538	0.179	0.277	1	PREX1	TRUE	FALSE	Lactotrope	na	na	na	na	na	na	-0.926222	1.43606e-06	0.0296447
0.000825057	-0.637656	0.038	0.102	1	SLC8A2	TRUE	FALSE	Lactotrope	na	na	na	na	na	na	0.149394	0.346581	1
0.000825331	-0.55412	0.695	0.781	1	NBEA	FALSE	FALSE	Lactotrope	0.98572	3.34553e-14	6.90618e-10	-0.441587	0.00630624	1	0.119677	0.844649	1
0.000825829	0.341656	0.256	0.117	1	WEE1	FALSE	FALSE	Somatotrope	na	na	na	0.308357	0.119522	1	-0.423546	0.000852546	1
0.000825854	0.352809	0.14	0.036	1	TTC39A	FALSE	FALSE	Somatotrope	na	na	na	na	na	na	-0.458227	0.000156306	1
0.000827603	-0.659102	0.544	0.606	1	MYADM	FALSE	FALSE	Lactotrope	na	na	na	-0.298834	0.042543	1	-0.964328	1.7587e-08	0.000363048
0.000831879	0.369536	0.443	0.277	1	MTIF2	FALSE	FALSE	Somatotrope	na	na	na	-0.379666	0.713023	1	na	na	na
0.00083532	0.23601	0.952	0.861	1	MIEN1	TRUE	FALSE	Somatotrope	na	na	na	0.139009	0.919876	1	-0.394765	1.37756e-09	2.84369e-05
0.00083783	0.457744	0.488	0.358	1	KRT19	FALSE	FALSE	Somatotrope	na	na	na	na	na	na	0.133119	0.782326	1
0.000837951	-0.362307	0.25	0.372	1	MOSPD3	FALSE	FALSE	Lactotrope	na	na	na	na	na	na	na	na	na
0.000838273	0.300935	0.983	0.949	1	SCG3	FALSE	FALSE	Somatotrope	1.80811	6.08944e-40	1.25704e-35	-0.26231	0.0327618	1	-0.324572	8.64904e-06	0.178542
0.000848255	0.388071	0.346	0.212	1	CAMKK1	FALSE	FALSE	Somatotrope	na	na	na	-0.622859	0.0937025	1	-0.625711	5.16226e-09	0.000106565
0.000848563	-0.553905	0.55	0.62	1	CCDC91	FALSE	FALSE	Lactotrope	na	na	na	-0.422242	0.0602276	1	-0.535959	0.000197976	1
0.000849864	-0.285159	0.876	0.905	1	SMARCA1	FALSE	TRUE	Lactotrope	na	na	na	-0.388142	0.00018438	1	na	na	na
0.000851242	-0.493774	0.356	0.482	1	HENMT1	FALSE	FALSE	Lactotrope	na	na	na	-0.489818	0.246885	1	-0.16701	0.0099415	1
0.000859803	0.244199	0.214	0.088	1	DPYD	FALSE	FALSE	Somatotrope	na	na	na	-0.60316	0.128677	1	na	na	na
0.000860082	-0.652546	0.437	0.511	1	TSHZ2	FALSE	TRUE	Lactotrope	na	na	na	-0.259365	0.0606299	1	na	na	na
0.000862712	0.329203	0.593	0.431	1	IER5	FALSE	FALSE	Somatotrope	na	na	na	-0.582234	0.367627	1	-0.648722	6.36633e-14	1.3142e-09
0.000862884	0.279276	0.386	0.219	1	ZBTB48	FALSE	TRUE	Somatotrope	na	na	na	-0.1013	0.158101	1	0.128872	0.00729513	1
0.00087325	1.12853	0.368	0.241	1	KRT17	FALSE	FALSE	Somatotrope	na	na	na	0.48492	0.722005	1	-0.689993	0.000230586	1
0.000874759	0.269977	0.967	0.934	1	TOMM5	FALSE	FALSE	Somatotrope	na	na	na	na	na	na	na	na	na
0.000876484	-0.56399	0.3	0.423	1	DYRK1B	FALSE	FALSE	Lactotrope	na	na	na	-0.105554	0.185903	1	-0.334262	0.00235452	1
0.000877669	-0.312948	0.751	0.861	1	ADD1	TRUE	FALSE	Lactotrope	na	na	na	-0.111212	0.218859	1	na	na	na
0.000877841	0.409049	0.478	0.336	1	USP13	FALSE	FALSE	Somatotrope	na	na	na	0.542105	0.89883	1	-0.928848	2.56639e-13	5.29779e-09
0.000880094	0.48559	0.168	0.058	1	CTH	FALSE	FALSE	Somatotrope	na	na	na	na	na	na	na	na	na
0.000881365	0.123504	0.424	0.241	1	CDC73	FALSE	FALSE	Somatotrope	na	na	na	0.365558	0.465063	1	0.271503	0.00861789	1
0.000881912	-0.539242	0.472	0.562	1	LEO1	FALSE	FALSE	Lactotrope	na	na	na	na	na	na	na	na	na
0.00088654	0.586496	0.48	0.343	1	PRR5	FALSE	FALSE	Somatotrope	na	na	na	-1.32736	0.0465724	1	-1.0003	4.20947e-14	8.68961e-10
0.000889519	-0.434424	0.08	0.168	1	OSBPL7	TRUE	FALSE	Lactotrope	na	na	na	na	na	na	-0.581303	0.000493289	1
0.000890128	-0.544243	0.428	0.526	1	FLAD1	FALSE	FALSE	Lactotrope	na	na	na	0.101488	0.204991	1	na	na	na
0.000893996	0.215124	0.302	0.161	1	EFNA1	TRUE	FALSE	Somatotrope	na	na	na	0.80624	0.0982387	1	na	na	na
0.000894301	-0.277351	0.935	0.956	1	NCOA7	FALSE	FALSE	Lactotrope	na	na	na	-0.31059	0.0338415	1	-0.936163	3.16542e-17	6.53438e-13
0.000898846	0.402092	0.178	0.066	1	MAP3K8	FALSE	FALSE	Somatotrope	na	na	na	na	na	na	-0.37683	4.18349e-05	0.863599
0.000899409	-0.394105	0.679	0.759	1	TADA3	FALSE	FALSE	Lactotrope	na	na	na	na	na	na	-0.14886	0.0346484	1
0.000899966	-0.617761	0.329	0.431	1	SOX15	FALSE	TRUE	Lactotrope	na	na	na	-0.437959	0.225737	1	-0.760414	1.17535e-07	0.00242628
0.000912604	-0.546899	0.142	0.241	1	ZFP30	FALSE	TRUE	Lactotrope	na	na	na	-0.584665	0.0009918	1	-0.437449	0.00306179	1
0.000914836	-0.182684	0.848	0.905	1	DRAP1	FALSE	TRUE	Lactotrope	na	na	na	-0.271078	0.0160483	1	na	na	na
0.000917059	-0.216669	0.977	0.985	1	COX7A2L	FALSE	FALSE	Lactotrope	0.540604	1.09456e-09	2.2595e-05	0.132174	0.516493	1	-0.282495	0.000158914	1
0.000917951	-0.37298	0.957	0.956	1	ZFP36	FALSE	FALSE	Lactotrope	na	na	na	0.692858	0.274957	1	-1.19317	1.5843e-18	3.27047e-14
0.00092286	0.391017	0.282	0.153	1	ACSL6	FALSE	FALSE	Somatotrope	na	na	na	na	na	na	-0.491701	3.5042e-07	0.00723372
0.000925035	0.36867	0.214	0.095	1	KLF3-AS1	FALSE	FALSE	Somatotrope	na	na	na	-0.107844	0.415118	1	na	na	na
0.000925979	0.116684	0.808	0.657	1	CTNNA1	TRUE	FALSE	Somatotrope	na	na	na	0.578737	0.661938	1	0.345097	0.871563	1
0.000927778	-0.710908	0.548	0.62	1	RLF	FALSE	TRUE	Lactotrope	na	na	na	0.277226	0.467477	1	-0.3403	0.00806534	1
0.000928723	0.226573	0.334	0.182	1	TGFBR1	TRUE	FALSE	Somatotrope	0.598524	0.0379513	1	0.921115	0.106281	1	0.519048	0.96421	1
0.000930189	0.388535	0.137	0.036	1	COL4A3	FALSE	FALSE	Somatotrope	na	na	na	na	na	na	na	na	na
0.000930631	0.151804	0.696	0.526	1	TIMM9	FALSE	FALSE	Somatotrope	na	na	na	0.399852	0.577091	1	0.161863	0.00552202	1
0.000931985	-0.361905	0.576	0.672	1	ILVBL	FALSE	FALSE	Lactotrope	na	na	na	na	na	na	-0.371562	5.98925e-05	1
0.000933263	-0.552703	0.447	0.533	1	TSEN34	FALSE	FALSE	Lactotrope	na	na	na	-0.268387	0.0631461	1	-0.281469	0.00110628	1
0.000935659	0.405226	0.3	0.161	1	IQCH-AS1	FALSE	FALSE	Somatotrope	na	na	na	0.55596	0.314616	1	-0.130279	0.000602742	1
0.000935667	-0.743425	0.379	0.453	1	RNF139	FALSE	FALSE	Lactotrope	na	na	na	-0.523479	0.0756386	1	-0.767178	1.58983e-05	0.328188
0.000935828	0.286134	0.822	0.693	1	SEC63	FALSE	FALSE	Somatotrope	na	na	na	-0.136792	0.701576	1	-0.166191	1.31065e-05	0.270558
0.000942717	-0.430706	0.365	0.482	1	CCDC106	FALSE	FALSE	Lactotrope	na	na	na	-0.317544	0.0429418	1	-0.448635	2.46762e-05	0.50939
0.000943136	0.205882	0.357	0.197	1	NUP153	FALSE	FALSE	Somatotrope	na	na	na	0.687822	0.950312	1	0.288991	0.165034	1
0.000949877	-0.51607	0.191	0.299	1	CDK5R1	TRUE	FALSE	Lactotrope	1.17573	3.03484e-05	0.626482	na	na	na	0.36914	0.162504	1
0.000952233	-0.475205	0.467	0.584	1	CSE1L	FALSE	FALSE	Lactotrope	na	na	na	0.298369	0.534995	1	0.169804	0.0740481	1
0.000952535	-0.486717	0.667	0.73	1	MFAP1	FALSE	FALSE	Lactotrope	na	na	na	na	na	na	-0.18607	0.00244267	1
0.000953639	0.340412	0.237	0.102	1	CCDC144A	FALSE	FALSE	Somatotrope	na	na	na	0.341774	0.526206	1	-0.104263	0.0015961	1
0.000955632	-0.438974	0.417	0.547	1	RNF146	FALSE	FALSE	Lactotrope	na	na	na	0.149113	0.738613	1	na	na	na
0.000965338	0.368819	0.129	0.029	1	AKR1B10	FALSE	FALSE	Somatotrope	na	na	na	na	na	na	-0.312378	0.000741745	1
0.000966589	0.299166	0.757	0.635	1	TVP23B	FALSE	FALSE	Somatotrope	na	na	na	-0.387567	0.00905505	1	na	na	na
0.000967998	0.408183	0.438	0.285	1	SPPL2A	FALSE	FALSE	Somatotrope	na	na	na	-0.132105	0.0296741	1	-0.164196	0.000115672	1
0.000968578	0.258041	0.42	0.263	1	FAM114A2	FALSE	FALSE	Somatotrope	na	na	na	-0.599246	0.171927	1	-0.291594	5.0383e-05	1
0.000971225	0.109903	0.279	0.131	1	IFNAR2	TRUE	FALSE	Somatotrope	na	na	na	0.745765	0.286882	1	-0.127104	0.00202408	1
0.00098751	0.493274	0.31	0.168	1	CRACR2B	FALSE	FALSE	Somatotrope	na	na	na	0.556616	0.726328	1	-0.326945	1.03927e-05	0.214536
0.000987519	0.390004	0.124	0.029	1	KIF19	FALSE	FALSE	Somatotrope	na	na	na	na	na	na	-0.141807	0.216732	1
0.000992835	-0.537328	0.329	0.438	1	MAP1S	FALSE	FALSE	Lactotrope	na	na	na	-0.287329	0.151316	1	-0.529518	9.37645e-06	0.193558
0.000997203	0.23984	0.705	0.569	1	WDR45	FALSE	FALSE	Somatotrope	na	na	na	0.26869	0.444829	1	na	na	na
0.000999727	0.25365	0.276	0.139	1	LSR	TRUE	FALSE	Somatotrope	na	na	na	-0.305807	0.567289	1	na	na	na
0.00100236	0.303165	0.315	0.168	1	CDC34	FALSE	FALSE	Somatotrope	0.539091	0.862991	1	1.17301	0.423695	1	0.422435	0.00973053	1
0.00100606	-0.511956	0.463	0.547	1	B3GALNT1	FALSE	FALSE	Lactotrope	na	na	na	0.239963	0.618548	1	na	na	na
0.00100639	0.32065	0.405	0.241	1	SIX3-AS1	FALSE	FALSE	Somatotrope	na	na	na	0.860961	0.243352	1	-0.321367	5.52436e-07	0.0114039
0.00100795	-0.470115	0.692	0.745	1	RRAGB	FALSE	FALSE	Lactotrope	na	na	na	na	na	na	-0.37402	2.97127e-06	0.061336
0.00100951	0.224242	0.884	0.774	1	TMEM261	FALSE	FALSE	Somatotrope	na	na	na	-0.311673	0.159318	1	-0.100721	0.0016275	1
0.00101591	0.175437	0.117	0.022	1	LYPD6	TRUE	FALSE	Somatotrope	na	na	na	-0.973507	0.000142744	1	-0.298166	0.0075217	1
0.0010212	0.441773	0.123	0.029	1	MYO3B	FALSE	FALSE	Somatotrope	na	na	na	na	na	na	-0.30809	0.000138225	1
0.00102234	-0.446962	0.641	0.73	1	PBDC1	FALSE	FALSE	Lactotrope	na	na	na	-0.535581	0.000689323	1	-0.410213	1.08864e-05	0.224729
0.00102685	1.05941	0.152	0.051	1	DEFB1	FALSE	FALSE	Somatotrope	na	na	na	na	na	na	-1.15153	6.76978e-07	0.0139749
0.00103463	-0.564708	0.245	0.358	1	THSD7A	TRUE	FALSE	Lactotrope	1.18618	6.08178e-11	1.25546e-06	0.411405	0.243187	1	0.378105	0.650526	1
0.00103675	-0.308128	0.219	0.343	1	JPX	FALSE	FALSE	Lactotrope	na	na	na	-0.387052	0.046523	1	na	na	na
0.00103786	-0.427484	0.547	0.635	1	CWC27	FALSE	FALSE	Lactotrope	na	na	na	na	na	na	na	na	na
0.00103836	0.398783	0.156	0.051	1	SFXN2	FALSE	FALSE	Somatotrope	na	na	na	na	na	na	-0.297335	0.0170917	1
0.00103889	-0.264587	0.876	0.912	1	TRAPPC4	FALSE	FALSE	Lactotrope	na	na	na	-0.18316	0.011689	1	-0.188309	0.00229855	1
0.00104202	-0.709657	0.153	0.255	1	FAM13C	FALSE	FALSE	Lactotrope	na	na	na	-0.10508	0.0987096	1	-0.702805	5.90117e-06	0.121818
0.00104349	0.491192	0.26	0.131	1	NFATC4	FALSE	TRUE	Somatotrope	na	na	na	-0.446269	0.425277	1	-0.337799	0.00140149	1
0.00104757	-0.298419	0.161	0.27	1	SCARNA22	FALSE	FALSE	Lactotrope	0.640035	9.78096e-06	0.201908	-0.434009	0.00973613	1	0.651072	0.0548721	1
0.00105088	0.375186	0.159	0.051	1	ABCC8	TRUE	FALSE	Somatotrope	na	na	na	0.254996	0.455197	1	-0.263677	0.00245162	1
0.00105664	0.214794	0.114	0.022	1	TMEM144	FALSE	FALSE	Somatotrope	na	na	na	-1.31939	0.00693543	1	-0.264804	0.0371853	1
0.00105846	-0.323876	0.821	0.839	1	PRPF40A	FALSE	FALSE	Lactotrope	na	na	na	-0.171043	0.0420852	1	0.15611	0.889214	1
0.00106867	-0.247615	0.946	0.964	1	PSMA1	FALSE	FALSE	Lactotrope	na	na	na	-0.104024	0.210252	1	na	na	na
0.0010687	-0.326399	0.797	0.883	1	ARMCX1	FALSE	FALSE	Lactotrope	na	na	na	-0.159212	0.00665031	1	-0.663247	1.58809e-10	3.27829e-06
0.00106893	0.668766	0.278	0.153	1	BDNF	FALSE	FALSE	Somatotrope	na	na	na	na	na	na	-0.573996	4.76692e-08	0.000984036
0.00107449	-0.262046	0.967	0.985	1	SRSF11	FALSE	FALSE	Lactotrope	na	na	na	na	na	na	na	na	na
0.00108255	-0.380724	0.848	0.869	1	ETNK1	FALSE	FALSE	Lactotrope	na	na	na	na	na	na	na	na	na
0.00108284	-0.546235	0.583	0.62	1	AKIRIN2	FALSE	FALSE	Lactotrope	na	na	na	-0.334371	0.00124741	1	na	na	na
0.00108362	0.243785	0.702	0.584	1	MRPL11	FALSE	FALSE	Somatotrope	na	na	na	na	na	na	na	na	na
0.00108377	-0.323329	0.815	0.854	1	C19orf60	FALSE	FALSE	Lactotrope	na	na	na	0.280898	0.69226	1	-0.126171	0.00604172	1
0.00108556	-0.400899	0.077	0.161	1	ZNF112	FALSE	TRUE	Lactotrope	na	na	na	-0.108235	0.0357764	1	na	na	na
0.00108705	-0.456846	0.509	0.584	1	2019-03-05	FALSE	FALSE	Lactotrope	na	na	na	na	na	na	na	na	na
0.00109037	-0.158164	0.996	0.993	1	SON	FALSE	TRUE	Lactotrope	na	na	na	na	na	na	0.339402	0.000220776	1
0.00109326	-0.417174	0.692	0.752	1	POLR3GL	FALSE	FALSE	Lactotrope	na	na	na	na	na	na	-0.214639	0.00226204	1
0.00109463	0.314424	0.695	0.562	1	SYPL1	FALSE	FALSE	Somatotrope	na	na	na	0.290146	0.101015	1	-0.257604	0.00134581	1
0.00109584	-0.575458	0.452	0.533	1	POLR3K	FALSE	FALSE	Lactotrope	na	na	na	-0.464967	0.112618	1	-0.292014	0.00350417	1
0.00109711	0.26565	0.948	0.883	1	SUCLG1	FALSE	TRUE	Somatotrope	na	na	na	-0.443724	0.00828398	1	-0.159101	0.000242017	1
0.00109993	0.239885	0.803	0.657	1	CLDN12	TRUE	FALSE	Somatotrope	na	na	na	-0.277628	0.105194	1	-0.408608	4.07945e-12	8.42122e-08
0.00110171	0.120734	0.999	1	1	GABARAP	FALSE	FALSE	Somatotrope	na	na	na	na	na	na	-0.2605	9.68605e-10	1.99949e-05
0.00111301	0.545602	0.239	0.117	1	KIAA1217	FALSE	FALSE	Somatotrope	na	na	na	0.279326	0.815479	1	na	na	na
0.00111684	-0.266198	0.967	0.985	1	DNAJB1	FALSE	FALSE	Lactotrope	na	na	na	-0.572249	0.0914901	1	-1.35168	3.62198e-18	7.47686e-14
0.00111916	-0.323632	0.77	0.81	1	ZNF638	FALSE	FALSE	Lactotrope	na	na	na	0.281804	0.162506	1	0.34224	0.228182	1
0.00111988	-0.777171	0.34	0.445	1	IGFBP7	FALSE	FALSE	Lactotrope	na	na	na	0.136942	0.859954	1	-0.957087	2.48688e-08	0.000513367
0.00112382	0.326959	0.262	0.131	1	SPRY2	TRUE	FALSE	Somatotrope	na	na	na	-0.174005	0.28918	1	na	na	na
0.00112924	0.291479	0.79	0.693	1	C15orf61	FALSE	FALSE	Somatotrope	na	na	na	na	na	na	-0.372011	8.69164e-08	0.00179421
0.00113428	-0.353692	0.944	0.927	1	LINC01420	FALSE	FALSE	Lactotrope	na	na	na	na	na	na	na	na	na
0.0011371	0.426926	0.412	0.27	1	MSRB1	FALSE	FALSE	Somatotrope	na	na	na	-0.155378	0.204497	1	-0.401927	7.8709e-08	0.00162479
0.001139	-0.251521	0.075	0.161	1	TUBB4A	FALSE	FALSE	Lactotrope	na	na	na	-0.123114	0.0305441	1	0.165574	0.130156	1
0.00113902	0.251028	0.334	0.197	1	LUM	FALSE	FALSE	Somatotrope	na	na	na	0.400786	0.955703	1	0.313674	0.825711	1
0.00114421	0.249764	0.149	0.044	1	LURAP1L-AS1	FALSE	FALSE	Somatotrope	na	na	na	na	na	na	-0.63679	1.03606e-06	0.0213874
0.00114571	0.351622	0.175	0.066	1	TNFAIP8	FALSE	FALSE	Somatotrope	na	na	na	0.664184	0.142215	1	0.228809	0.100744	1
0.00114628	0.197535	0.919	0.854	1	CALU	FALSE	FALSE	Somatotrope	na	na	na	na	na	na	-0.118024	0.00178773	1
0.00115094	0.210573	0.835	0.715	1	EIF3D	FALSE	FALSE	Somatotrope	na	na	na	na	na	na	0.240547	0.881654	1
0.00115516	-0.391064	0.061	0.139	1	FOXO6	FALSE	TRUE	Lactotrope	na	na	na	na	na	na	-0.259393	0.135073	1
0.00115544	-0.457529	0.54	0.62	1	SNX27	FALSE	FALSE	Lactotrope	na	na	na	na	na	na	0.180631	0.786849	1
0.00115877	0.579975	0.907	0.905	1	LHB	FALSE	FALSE	Somatotrope	na	na	na	0.291385	0.42462	1	-0.261599	3.7542e-15	7.7498e-11
0.00116045	0.176868	0.551	0.387	1	RIOK2	FALSE	TRUE	Somatotrope	na	na	na	0.30187	0.758351	1	na	na	na
0.00116456	-0.23068	0.038	0.102	1	HELZ2	FALSE	FALSE	Lactotrope	na	na	na	na	na	na	-0.191105	0.0598342	1
0.00116458	0.269065	0.482	0.328	1	CUL7	FALSE	FALSE	Somatotrope	na	na	na	0.911321	0.63844	1	na	na	na
0.00116602	-0.541698	0.052	0.124	1	LMNTD1	FALSE	FALSE	Lactotrope	na	na	na	na	na	na	-0.562369	0.00582776	1
0.00116758	-0.560001	0.527	0.606	1	FBXO9	FALSE	FALSE	Lactotrope	na	na	na	0.375901	0.882734	1	-0.349195	0.000939501	1
0.00117807	-0.637669	0.355	0.453	1	MCF2L	TRUE	FALSE	Lactotrope	0.732612	0.000859363	1	0.42097	0.790226	1	na	na	na
0.00117892	-0.321124	0.056	0.131	1	PCDHB5	TRUE	FALSE	Lactotrope	na	na	na	na	na	na	na	na	na
0.00118392	-0.285136	0.773	0.832	1	CNOT2	FALSE	FALSE	Lactotrope	na	na	na	0.295226	0.540615	1	0.150544	0.27866	1
0.00118776	-0.602463	0.26	0.372	1	GALNT14	FALSE	FALSE	Lactotrope	0.952089	0.000259575	1	0.666401	0.309619	1	-0.668652	3.71983e-07	0.00767885
0.0011886	0.369465	0.271	0.139	1	MYH14	FALSE	FALSE	Somatotrope	na	na	na	na	na	na	-0.571648	6.49922e-06	0.134163
0.00119589	0.297325	0.958	0.942	1	SQSTM1	FALSE	FALSE	Somatotrope	na	na	na	-0.186921	0.154648	1	-0.703033	9.87955e-29	2.03944e-24
0.00120042	-0.293791	0.761	0.796	1	MRPS5	FALSE	FALSE	Lactotrope	na	na	na	-0.101441	0.178368	1	0.181645	0.643505	1
0.00120434	-0.426652	0.595	0.715	1	CLASP2	TRUE	FALSE	Lactotrope	0.718904	0.000137323	1	-0.219299	0.0418706	1	na	na	na
0.00120481	0.540608	0.307	0.175	1	STK17A	FALSE	FALSE	Somatotrope	na	na	na	0.746919	0.119522	1	-0.353042	1.72304e-05	0.355688
0.00120814	-0.442989	0.553	0.62	1	CCDC184	FALSE	FALSE	Lactotrope	0.748333	0.0214791	1	-0.552423	7.84328e-07	0.0161909	-0.791202	3.12189e-12	6.44452e-08
0.00121202	0.494582	0.232	0.109	1	RPS6KC1	FALSE	FALSE	Somatotrope	na	na	na	-0.304296	0.148151	1	-0.134607	0.05399	1
0.00121608	-0.264953	0.805	0.861	1	C5orf15	FALSE	FALSE	Lactotrope	na	na	na	na	na	na	0.170811	0.762797	1
0.00121609	-0.274382	0.139	0.248	1	ZFP1	FALSE	TRUE	Lactotrope	0.573332	0.0378865	1	0.238322	0.277892	1	0.494062	0.573762	1
0.00121735	0.434837	0.258	0.131	1	DNAJC27-AS1	FALSE	FALSE	Somatotrope	na	na	na	0.895105	0.794946	1	na	na	na
0.00121766	-0.573739	0.265	0.372	1	FBXW7	FALSE	FALSE	Lactotrope	na	na	na	-0.143989	0.113786	1	na	na	na
0.00123585	0.157005	0.315	0.175	1	PHF19	FALSE	TRUE	Somatotrope	na	na	na	0.658962	0.946683	1	na	na	na
0.00123979	0.152411	0.221	0.095	1	C5orf51	FALSE	FALSE	Somatotrope	na	na	na	0.853263	0.0841876	1	na	na	na
0.00124311	0.255704	0.2	0.08	1	IFIT5	TRUE	FALSE	Somatotrope	na	na	na	0.675443	0.109543	1	na	na	na
0.00124428	0.364996	0.52	0.372	1	RAB30-AS1	FALSE	FALSE	Somatotrope	na	na	na	-0.281868	0.064847	1	-0.212049	0.000116784	1
0.00124444	-0.618629	0.139	0.241	1	RPS6KA5	FALSE	TRUE	Lactotrope	na	na	na	na	na	na	-0.523214	0.0473665	1
0.00124724	-0.293905	0.87	0.883	1	C10orf32	FALSE	FALSE	Lactotrope	na	na	na	na	na	na	-0.53733	5.02125e-09	0.000103654
0.00125224	-0.377003	0.039	0.102	1	VAV2	FALSE	FALSE	Lactotrope	na	na	na	na	na	na	na	na	na
0.00125426	-0.441184	0.239	0.365	1	NOL3	FALSE	FALSE	Lactotrope	na	na	na	-0.135962	0.179132	1	-0.821577	1.42924e-08	0.000295038
0.00125433	0.232607	0.169	0.058	1	TTC31	FALSE	FALSE	Somatotrope	na	na	na	0.178766	0.49615	1	na	na	na
0.00125486	0.271295	0.111	0.022	1	CREB3L1	FALSE	TRUE	Somatotrope	na	na	na	na	na	na	-0.224738	0.00241191	1
0.00126011	0.456307	0.3	0.168	1	TBC1D8B	FALSE	FALSE	Somatotrope	na	na	na	0.732552	0.155109	1	-0.500242	3.49458e-06	0.0721386
0.00126017	-0.234855	0.211	0.321	1	HDAC10	FALSE	FALSE	Lactotrope	na	na	na	-0.420404	0.00224833	1	-0.275677	0.000362119	1
0.00126542	0.341057	0.564	0.423	1	DTNA	TRUE	FALSE	Somatotrope	na	na	na	0.284398	0.927918	1	na	na	na
0.00126918	-0.367298	0.724	0.766	1	UBQLN2	FALSE	FALSE	Lactotrope	na	na	na	na	na	na	-0.344897	0.000631784	1
0.00127676	-0.481634	0.116	0.212	1	DIAPH2	FALSE	FALSE	Lactotrope	0.859464	1.22788e-06	0.0253471	na	na	na	0.448052	0.351686	1
0.00127717	-0.285396	0.822	0.861	1	BBX	FALSE	TRUE	Lactotrope	na	na	na	na	na	na	na	na	na
0.00127983	-0.18249	0.046	0.117	1	LOC100506639	FALSE	FALSE	Lactotrope	na	na	na	na	na	na	na	na	na
0.00128403	-0.430986	0.478	0.584	1	DDHD2	FALSE	FALSE	Lactotrope	na	na	na	0.106771	0.841171	1	-0.151381	0.0148607	1
0.00128643	0.19037	0.994	0.985	1	C12orf57	FALSE	FALSE	Somatotrope	na	na	na	-0.278967	0.0198832	1	-0.349594	8.80199e-13	1.817e-08
0.0012892	-0.490434	0.444	0.569	1	FAM214A	FALSE	FALSE	Lactotrope	na	na	na	-0.252957	0.692542	1	-0.944695	4.53176e-10	9.35491e-06
0.00129216	0.373535	0.111	0.022	1	SOX5	FALSE	TRUE	Somatotrope	0.655533	0.0117113	1	0.846286	0.957788	1	0.56496	0.935884	1
0.00129387	-0.351007	0.894	0.898	1	HADHB	FALSE	TRUE	Lactotrope	na	na	na	-0.126834	0.128674	1	-0.370587	2.84175e-05	0.586623
0.00130028	-0.622304	0.129	0.226	1	C14orf37	FALSE	FALSE	Lactotrope	na	na	na	0.602779	0.595883	1	0.290502	0.436369	1
0.00130143	-0.41834	0.744	0.781	1	DHX15	FALSE	FALSE	Lactotrope	na	na	na	-0.204219	0.226673	1	-0.237223	0.0145492	1
0.00130959	-0.514155	0.347	0.453	1	ATL1	FALSE	FALSE	Lactotrope	0.639529	0.00598375	1	-0.391039	0.0225723	1	na	na	na
0.00131242	0.554596	0.392	0.241	1	MYC	FALSE	TRUE	Somatotrope	0.502145	3.04283e-05	0.628131	na	na	na	0.666433	0.0150736	1
0.00131704	0.320167	0.838	0.781	1	POMC	FALSE	FALSE	Somatotrope	na	na	na	0.979084	0.0134228	1	na	na	na
0.00131719	0.198183	0.86	0.745	1	RNASEH2C	FALSE	TRUE	Somatotrope	na	na	na	na	na	na	-0.366066	4.2534e-08	0.00087803
0.00131786	-0.522379	0.534	0.599	1	PPM1A	FALSE	FALSE	Lactotrope	na	na	na	na	na	na	-0.234223	0.0174663	1
0.00132197	-0.155676	0.999	1	1	SCG5	FALSE	FALSE	Lactotrope	na	na	na	-0.599701	1.43755e-09	2.96754e-05	-1.1155	1.93832e-33	4.00127e-29
0.00132532	-0.289756	0.876	0.869	1	ANKRD10	FALSE	FALSE	Lactotrope	na	na	na	0.124338	0.590875	1	0.224657	0.43612	1
0.00132549	0.306376	0.288	0.153	1	SCML1	FALSE	FALSE	Somatotrope	na	na	na	na	na	na	na	na	na
0.00135276	0.402458	0.11	0.022	1	LOC102577426	FALSE	FALSE	Somatotrope	na	na	na	na	na	na	-0.541941	5.12622e-05	1
0.00135582	-0.345912	0.803	0.869	1	SYF2	FALSE	FALSE	Lactotrope	na	na	na	-0.329718	0.262113	1	-0.15323	0.0243978	1
0.00135594	0.344393	0.612	0.467	1	SMYD3	FALSE	TRUE	Somatotrope	na	na	na	-0.256049	0.0140698	1	-0.555691	3.62487e-11	7.48281e-07
0.00135999	0.268503	0.11	0.022	1	LHFPL2	FALSE	FALSE	Somatotrope	na	na	na	na	na	na	-0.156212	0.014602	1
0.00136792	0.183183	0.682	0.562	1	COL6A1	FALSE	FALSE	Somatotrope	na	na	na	0.109125	0.416893	1	na	na	na
0.00136929	-0.413806	0.418	0.547	1	PIGF	FALSE	FALSE	Lactotrope	na	na	na	-0.265501	0.000202175	1	-0.119702	2.34498e-05	0.484074
0.0013722	0.59466	0.314	0.19	1	PDGFRL	FALSE	FALSE	Somatotrope	na	na	na	0.349541	0.229221	1	-0.378474	1.41426e-08	0.000291946
0.00137681	-0.216975	0.894	0.905	1	TIMM8B	FALSE	FALSE	Lactotrope	0.581871	2.67366e-10	5.51924e-06	0.100137	0.520014	1	0.414761	0.00638118	1
0.00138087	-0.50419	0.039	0.102	1	CAMK2A	TRUE	FALSE	Lactotrope	na	na	na	na	na	na	-0.465692	0.00644013	1
0.00139455	-0.377456	0.732	0.73	1	FBXL5	FALSE	FALSE	Lactotrope	na	na	na	na	na	na	na	na	na
0.00139967	-0.719941	0.263	0.365	1	RABL6	FALSE	FALSE	Lactotrope	0.645369	0.0849421	1	0.328853	0.367759	1	na	na	na
0.00140141	-0.477357	0.417	0.533	1	ZFP90	FALSE	TRUE	Lactotrope	na	na	na	-0.403763	0.163257	1	-0.125429	0.0673547	1
0.00140262	-0.514974	0.343	0.453	1	GABBR1	TRUE	FALSE	Lactotrope	na	na	na	-0.211108	0.15068	1	-0.142784	0.0138327	1
0.00141113	-0.728569	0.227	0.328	1	DBP	FALSE	TRUE	Lactotrope	na	na	na	-0.267539	0.945471	1	-0.635758	5.10816e-06	0.105448
0.00141527	0.47575	0.242	0.124	1	SLC26A4	TRUE	FALSE	Somatotrope	na	na	na	-0.16641	0.307151	1	-0.128538	0.0100401	1
0.00142092	-0.387575	0.634	0.708	1	UPF3B	FALSE	FALSE	Lactotrope	na	na	na	0.24916	0.831421	1	0.331448	0.990458	1
0.00142189	-0.475161	0.349	0.46	1	ACTL6B	FALSE	FALSE	Lactotrope	0.762088	5.16005e-05	1	-0.129295	0.0535925	1	-0.463005	1.05129e-06	0.0217017
0.00142613	0.399265	0.203	0.088	1	RREB1	FALSE	TRUE	Somatotrope	na	na	na	0.371013	0.731086	1	na	na	na
0.00142741	0.377029	0.13	0.036	1	DOCK6	FALSE	FALSE	Somatotrope	na	na	na	na	na	na	-0.224226	0.00620309	1
0.00143503	0.308022	0.269	0.139	1	TENM3	TRUE	FALSE	Somatotrope	na	na	na	0.66701	0.445623	1	0.204733	0.0825074	1
0.00143573	0.212149	0.786	0.62	1	RABGEF1	FALSE	FALSE	Somatotrope	na	na	na	0.136477	0.495125	1	-0.418284	4.47988e-11	9.24782e-07
0.00143618	-0.572322	0.192	0.307	1	SOGA3	FALSE	FALSE	Lactotrope	0.520563	0.000615786	1	-0.354411	0.00636999	1	-0.462345	0.00217261	1
0.00143873	0.549256	0.122	0.029	1	CYP26A1	FALSE	FALSE	Somatotrope	na	na	na	0.199691	0.472056	1	-0.142681	0.0115581	1
0.00144362	0.314874	0.155	0.051	1	FAM189A2	FALSE	FALSE	Somatotrope	na	na	na	0.690589	0.142215	1	0.211886	0.265119	1
0.00144923	0.254069	0.204	0.088	1	KAZN	FALSE	FALSE	Somatotrope	na	na	na	-0.185583	0.213885	1	-0.348782	0.000530373	1
0.00144928	-0.324272	0.359	0.504	1	PODXL2	FALSE	FALSE	Lactotrope	na	na	na	na	na	na	na	na	na
0.00144948	-0.230971	0.973	0.971	1	MDH2	FALSE	FALSE	Lactotrope	na	na	na	na	na	na	na	na	na
0.00145411	-0.26928	0.891	0.891	1	DNAJC8	FALSE	FALSE	Lactotrope	na	na	na	na	na	na	0.178645	0.469072	1
0.00145566	-0.44327	0.65	0.693	1	CTNNBL1	FALSE	FALSE	Lactotrope	na	na	na	-0.192141	0.554542	1	-0.367301	0.000502431	1
0.00146005	-0.526151	0.488	0.569	1	PRPSAP1	FALSE	FALSE	Lactotrope	na	na	na	na	na	na	-0.107706	0.23142	1
0.00146077	0.106084	0.443	0.285	1	RSU1	FALSE	FALSE	Somatotrope	na	na	na	0.894222	0.409039	1	0.149338	0.183908	1
0.00146529	0.288525	0.452	0.292	1	TPST2	FALSE	FALSE	Somatotrope	na	na	na	0.769821	0.0644754	1	-0.470609	3.67855e-09	7.59363e-05
0.0014715	0.331648	0.619	0.474	1	TUSC2	FALSE	FALSE	Somatotrope	na	na	na	0.134848	0.80849	1	-0.396716	4.02567e-08	0.00083102
0.00147745	-0.602902	0.58	0.642	1	HDGFRP3	FALSE	FALSE	Lactotrope	na	na	na	-0.501044	0.00223249	1	-0.330516	0.00693009	1
0.00148044	-0.543572	0.533	0.613	1	ADD3	TRUE	FALSE	Lactotrope	na	na	na	0.136127	0.304003	1	-0.13444	0.0484756	1
0.00148248	0.225428	0.412	0.27	1	PRSS23	FALSE	FALSE	Somatotrope	na	na	na	0.461254	0.929144	1	0.183478	0.000286802	1
0.00148914	0.389772	0.342	0.212	1	MS4A8	FALSE	FALSE	Somatotrope	na	na	na	na	na	na	-0.821025	1.6664e-11	3.43995e-07
0.00150368	-0.434203	0.139	0.241	1	KLHL26	FALSE	FALSE	Lactotrope	na	na	na	-0.412552	0.680012	1	-0.56126	0.00118993	1
0.0015062	0.256988	0.664	0.54	1	SLC50A1	TRUE	FALSE	Somatotrope	na	na	na	-0.137453	0.0234916	1	-0.400177	5.47074e-08	0.00112933
0.00150841	0.203449	0.907	0.839	1	PIGP	FALSE	FALSE	Somatotrope	0.606026	0.0108291	1	na	na	na	-0.410693	2.11022e-12	4.35613e-08
0.00150981	-0.104714	0.482	0.299	1	GLS	FALSE	FALSE	Lactotrope	na	na	na	0.579346	0.625331	1	-0.127494	0.146133	1
0.00151015	-0.538265	0.437	0.518	1	FAM219B	FALSE	FALSE	Lactotrope	na	na	na	na	na	na	-0.113743	0.00812139	1
0.00151612	0.367207	0.198	0.088	1	AIFM3	FALSE	FALSE	Somatotrope	na	na	na	-0.637883	0.0223544	1	-0.578589	7.05399e-08	0.00145615
0.0015193	-0.323343	0.831	0.839	1	HP1BP3	FALSE	TRUE	Lactotrope	na	na	na	na	na	na	na	na	na
0.00153044	0.388859	0.483	0.343	1	ALG8	FALSE	FALSE	Somatotrope	na	na	na	na	na	na	na	na	na
0.00153278	-0.356879	0.808	0.832	1	POLD2	FALSE	TRUE	Lactotrope	na	na	na	0.183434	0.949114	1	na	na	na
0.001533	-0.310889	0.724	0.766	1	SNX4	FALSE	FALSE	Lactotrope	0.802971	9.24111e-06	0.190764	-0.122946	0.0669116	1	0.167759	0.0886461	1
0.00153371	0.404362	0.109	0.022	1	CCDC88B	FALSE	FALSE	Somatotrope	na	na	na	na	na	na	-0.353695	0.00775483	1
0.00153409	-0.193468	0.986	1	1	MDH1	FALSE	FALSE	Lactotrope	na	na	na	-0.257823	0.00233035	1	-0.444481	1.46418e-08	0.00030225
0.00154277	-0.782849	0.582	0.635	1	SLC2A3	TRUE	FALSE	Lactotrope	na	na	na	na	na	na	-0.853563	5.7757e-06	0.119228
0.00154688	-0.420431	0.851	0.876	1	MRFAP1L1	FALSE	FALSE	Lactotrope	na	na	na	na	na	na	-0.295556	0.000247587	1
0.00154943	-0.500766	0.192	0.299	1	STOX2	FALSE	FALSE	Lactotrope	na	na	na	na	na	na	-0.29145	4.76779e-06	0.0984215
0.00155089	0.555378	0.256	0.131	1	CASP4	FALSE	FALSE	Somatotrope	na	na	na	na	na	na	-0.694075	2.4424e-07	0.00504185
0.00156762	0.221779	0.78	0.635	1	NUDCD2	FALSE	FALSE	Somatotrope	na	na	na	0.813603	0.536978	1	0.369075	0.316509	1
0.0015844	0.61989	0.208	0.095	1	FAM153C	FALSE	FALSE	Somatotrope	na	na	na	na	na	na	-0.248939	3.80582e-05	0.785635
0.00159011	-0.291253	0.656	0.73	1	STAT3	FALSE	TRUE	Lactotrope	na	na	na	0.250949	0.913067	1	0.182713	0.177946	1
0.00159061	-0.435028	0.33	0.431	1	KLC2	FALSE	FALSE	Lactotrope	na	na	na	na	na	na	-0.16268	0.0197879	1
0.00159733	0.117574	0.363	0.212	1	PLIN3	FALSE	FALSE	Somatotrope	na	na	na	0.898783	0.182258	1	0.171522	0.0449055	1
0.00159741	-0.471305	0.702	0.752	1	MNAT1	FALSE	FALSE	Lactotrope	na	na	na	0.344746	0.726965	1	0.299693	0.711151	1
0.00160625	0.344222	0.59	0.445	1	NBN	FALSE	FALSE	Somatotrope	na	na	na	na	na	na	na	na	na
0.00161007	0.342968	0.311	0.175	1	MROH1	FALSE	FALSE	Somatotrope	na	na	na	0.354874	0.169175	1	-0.666476	1.38551e-07	0.00286011
0.00161072	0.273738	0.291	0.161	1	OTUD1	FALSE	FALSE	Somatotrope	na	na	na	0.417808	0.283879	1	na	na	na
0.00161864	-0.670748	0.63	0.672	1	PTTG1	FALSE	FALSE	Lactotrope	na	na	na	0.210766	0.834027	1	-0.581609	0.000966343	1
0.00162279	-0.616797	0.402	0.511	1	EYA3	FALSE	FALSE	Lactotrope	na	na	na	-0.143057	0.320286	1	-0.131623	0.0577358	1
0.00162318	-0.609291	0.049	0.117	1	CPS1	FALSE	FALSE	Lactotrope	1.05455	3.2269e-06	0.0666128	0.238036	0.907512	1	0.407319	0.845194	1
0.00162535	-0.348587	0.658	0.752	1	POR	FALSE	FALSE	Lactotrope	na	na	na	-0.458206	0.00410982	1	-0.42407	1.18038e-05	0.243665
0.00162894	-0.389773	0.363	0.482	1	SHPRH	FALSE	FALSE	Lactotrope	na	na	na	0.346331	0.469417	1	0.214241	0.210488	1
0.00162959	0.109151	1	1	1	COX7C	FALSE	FALSE	Somatotrope	na	na	na	-0.260952	0.0201882	1	na	na	na
0.0016362	0.23973	0.849	0.664	1	MRPS33	FALSE	FALSE	Somatotrope	na	na	na	-0.458516	0.177762	1	-0.250541	1.361e-05	0.280951
0.00164158	0.335732	0.142	0.044	1	PHLDB2	FALSE	FALSE	Somatotrope	na	na	na	0.213795	0.275438	1	-0.184445	0.0017984	1
0.00164285	-0.399632	0.431	0.533	1	SMARCA4	FALSE	FALSE	Lactotrope	0.598248	6.34776e-05	1	na	na	na	0.808192	0.0192926	1
0.00166614	-0.611659	0.127	0.219	1	EPAS1	FALSE	TRUE	Lactotrope	na	na	na	na	na	na	-0.39011	0.000366864	1
0.00167816	0.20497	0.308	0.182	1	LYVE1	FALSE	FALSE	Somatotrope	na	na	na	0.320889	0.411067	1	-0.216584	8.32298e-06	0.171811
0.00168205	-0.538907	0.517	0.591	1	PTPN1	FALSE	FALSE	Lactotrope	0.610549	0.000678815	1	-0.20911	0.0747531	1	na	na	na
0.0016889	0.293471	0.284	0.146	1	ST3GAL1	FALSE	FALSE	Somatotrope	na	na	na	-1.29146	0.177234	1	-0.486733	0.000314443	1
0.00170263	-0.279672	0.111	0.204	1	DIRAS1	TRUE	FALSE	Lactotrope	na	na	na	-0.476753	0.00246552	1	-0.308546	0.000243719	1
0.00170987	0.155481	0.353	0.204	1	RNASEH2A	FALSE	FALSE	Somatotrope	na	na	na	1.14508	0.110356	1	0.876221	0.00703608	1
0.001715	-0.614047	0.148	0.248	1	WHAMMP1	FALSE	FALSE	Lactotrope	na	na	na	na	na	na	-0.604261	2.11225e-05	0.436032
0.00171601	0.607866	0.204	0.095	1	SLC11A1	FALSE	FALSE	Somatotrope	na	na	na	na	na	na	-0.585535	3.77348e-05	0.778959
0.00172912	-0.569652	0.08	0.161	1	NDUFB2-AS1	FALSE	FALSE	Lactotrope	na	na	na	na	na	na	-0.448187	0.00103683	1
[truncated: 7,077 more rows]

## Sheet: DEGs_SomatotropeVS.Thyrotrope
p_val	avg_logFC	pct.1	pct.2	p_val_adj	gene	cell_membrane	TF	cell_type	ProPIT1all_Stem_up_avglogFC	ProPIT1all_Stem_up_P	ProPIT1all_Stem_up_Padj	ProPIT1all_Pre_avglogFC	ProPIT1all_Pre_P	ProPIT1all_Pre_Padj	Pre_mature_avglogFC	Pre_mature_P	Pre_mature_Padj
2.57775e-49	-0.497056	1	1	5.32125e-45	GAPDH	FALSE	FALSE	Thyrotrope	na	na	na	-0.114772	0.0183937	1	na	na	na
4.10316e-43	-0.48863	1	1	8.47015e-39	H3F3B	FALSE	FALSE	Thyrotrope	na	na	na	na	na	na	0.299441	1.273e-06	0.0262786
5.68816e-40	0.419298	1	1	1.17421e-35	RPL27A	FALSE	FALSE	Somatotrope	na	na	na	-0.282991	0.000455033	1	na	na	na
1.19052e-36	-0.444968	1	1	2.45759e-32	ACTG1	FALSE	FALSE	Thyrotrope	na	na	na	na	na	na	0.217602	4.11662e-06	0.0849794
1.83658e-36	-0.434816	1	1	3.79125e-32	NGFRAP1	FALSE	FALSE	Thyrotrope	na	na	na	-0.277646	4.88381e-06	0.100816	0.117629	0.00939145	1
3.978e-36	0.487823	1	1	8.21178e-32	SERF2	FALSE	FALSE	Somatotrope	na	na	na	na	na	na	-0.606755	1.20664e-32	2.49086e-28
4.73578e-34	-0.402756	1	1	9.77607e-30	MYL6	FALSE	FALSE	Thyrotrope	na	na	na	-0.207604	2.31493e-05	0.477872	na	na	na
9.79645e-33	-0.450519	1	1	2.02228e-28	SPINT2	FALSE	FALSE	Thyrotrope	na	na	na	na	na	na	-0.538646	3.38599e-14	6.98969e-10
1.31233e-32	0.453407	1	1	2.70903e-28	FTL	FALSE	FALSE	Somatotrope	na	na	na	0.140256	0.542264	1	-0.49335	1.05205e-26	2.17174e-22
1.11092e-31	0.493266	1	1	2.29327e-27	SEC61G	FALSE	FALSE	Somatotrope	0.524333	2.03028e-16	4.19111e-12	-0.332678	0.00344928	1	-0.426826	8.43043e-19	1.74029e-14
1.57178e-31	-0.425743	0.001	0.196	3.24462e-27	TRPC7	TRUE	FALSE	Thyrotrope	na	na	na	na	na	na	-0.33344	0.00726071	1
4.51811e-29	-0.435996	1	1	9.32673e-25	PTMA	FALSE	FALSE	Thyrotrope	na	na	na	na	na	na	0.337491	1.17537e-08	0.000242632
1.4459e-27	0.361737	1	1	2.98478e-23	RPS27A	FALSE	FALSE	Somatotrope	na	na	na	-0.566795	3.1086e-06	0.0641709	-0.232441	2.41323e-10	4.98164e-06
1.60597e-27	-0.499459	0.991	1	3.31521e-23	AHI1	FALSE	FALSE	Thyrotrope	0.781633	2.63079e-13	5.43074e-09	-0.262007	0.0104824	1	-0.463746	2.52803e-08	0.000521861
1.96138e-27	-0.487824	0.99	1	4.04887e-23	RBP1	FALSE	FALSE	Thyrotrope	1.05454	5.30912e-23	1.09596e-18	na	na	na	na	na	na
2.0784e-26	-0.377132	1	1	4.29044e-22	CALM2	FALSE	FALSE	Thyrotrope	na	na	na	-0.187871	0.0164042	1	0.17433	0.0158183	1
5.96616e-26	-0.469579	1	1	1.23159e-21	HMGB1	TRUE	TRUE	Thyrotrope	na	na	na	-0.114555	0.0472037	1	0.207279	0.00150196	1
4.89636e-25	0.440258	1	1	1.01076e-20	SEC11C	FALSE	FALSE	Somatotrope	0.517303	3.11509e-08	0.000643048	-1.01832	5.42361e-06	0.11196	-1.13508	6.17341e-54	1.27438e-49
9.18182e-25	-0.335494	1	1	1.8954e-20	PPIA	FALSE	FALSE	Thyrotrope	na	na	na	na	na	na	na	na	na
1.38471e-23	-0.467664	0.965	0.981	2.85846e-19	NGRN	FALSE	FALSE	Thyrotrope	na	na	na	-0.204639	0.0131421	1	na	na	na
1.08825e-22	-0.358371	1	1	2.24647e-18	CFL1	TRUE	FALSE	Thyrotrope	na	na	na	-0.131161	0.034958	1	0.231156	0.00100425	1
1.29218e-22	-0.420772	1	1	2.66744e-18	PLD3	FALSE	FALSE	Thyrotrope	na	na	na	-0.252846	1.33804e-06	0.0276211	-0.674245	6.66042e-16	1.37491e-11
1.64164e-22	0.434874	0.999	0.991	3.38883e-18	TOMM7	FALSE	FALSE	Somatotrope	na	na	na	-0.372832	0.0281313	1	-0.472103	5.15748e-18	1.06466e-13
2.05089e-22	0.489985	1	0.972	4.23366e-18	OSTC	FALSE	FALSE	Somatotrope	na	na	na	-0.558957	0.000728824	1	-0.358092	6.9502e-10	1.43473e-05
2.66062e-22	0.477241	0.997	0.991	5.49232e-18	ANXA5	FALSE	FALSE	Somatotrope	na	na	na	-0.599077	0.00522902	1	-0.405167	3.24246e-14	6.69341e-10
3.87203e-22	0.287724	1	1	7.99303e-18	RPL34	FALSE	FALSE	Somatotrope	na	na	na	-0.157855	0.11333	1	na	na	na
1.69214e-21	-0.446817	0.991	1	3.49308e-17	EIF4G2	FALSE	FALSE	Thyrotrope	na	na	na	-0.122414	0.0552703	1	0.13833	0.108606	1
2.4327e-20	0.497325	0.99	0.953	5.02182e-16	EEF1B2	FALSE	FALSE	Somatotrope	na	na	na	-0.334225	0.0898369	1	-0.435182	1.46788e-15	3.03014e-11
2.62419e-20	-0.397041	0.993	0.995	5.41712e-16	GPX4	FALSE	FALSE	Thyrotrope	na	na	na	-0.384303	0.000224077	1	-0.136062	0.0201563	1
2.74956e-19	-0.342071	1	1	5.67591e-15	PSAP	FALSE	FALSE	Thyrotrope	na	na	na	-0.283556	0.000384813	1	-0.320336	6.7853e-07	0.0140069
3.33356e-19	-0.481398	0.977	0.995	6.88146e-15	YWHAZ	FALSE	TRUE	Thyrotrope	na	na	na	na	na	na	na	na	na
5.83613e-19	0.280837	1	1	1.20475e-14	RPS13	FALSE	FALSE	Somatotrope	na	na	na	-0.309566	0.00439837	1	na	na	na
9.77546e-19	0.325593	1	1	2.01795e-14	TPT1	FALSE	FALSE	Somatotrope	na	na	na	-0.273779	0.0153159	1	-0.316085	7.66693e-14	1.58268e-09
1.2636e-18	-0.323175	0.997	0.995	2.60846e-14	SUMO2	FALSE	FALSE	Thyrotrope	na	na	na	-0.253254	0.000323385	1	0.506743	6.63268e-13	1.36918e-08
1.28203e-18	-0.483139	0.942	0.986	2.64649e-14	ATP6AP1	FALSE	FALSE	Thyrotrope	na	na	na	-0.250337	0.0112721	1	-0.291977	0.00162895	1
5.04856e-18	-0.484389	0.931	0.986	1.04217e-13	NONO	FALSE	TRUE	Thyrotrope	na	na	na	0.125093	0.42571	1	na	na	na
6.31727e-18	-0.449656	1	1	1.30407e-13	TUBA1A	FALSE	FALSE	Thyrotrope	0.906218	9.35436e-35	1.93102e-30	-0.2768	0.000102994	1	0.61262	2.39715e-12	4.94843e-08
6.40043e-18	0.378639	1	1	1.32124e-13	CD63	TRUE	FALSE	Somatotrope	na	na	na	na	na	na	-0.32944	3.89128e-11	8.03277e-07
7.01353e-18	0.254583	1	1	1.4478e-13	RPL31	FALSE	FALSE	Somatotrope	na	na	na	-0.1245	0.0581625	1	-0.145521	4.56699e-07	0.00942764
7.78543e-18	0.213017	1	1	1.60715e-13	RPL41	FALSE	FALSE	Somatotrope	na	na	na	-0.201522	0.0296342	1	-0.164536	1.63514e-08	0.000337542
1.56544e-17	-0.374207	1	1	3.23154e-13	SOD1	FALSE	TRUE	Thyrotrope	na	na	na	na	na	na	-0.531972	6.46716e-10	1.33501e-05
1.77204e-17	0.244373	1	1	3.65803e-13	RPS6	FALSE	FALSE	Somatotrope	na	na	na	-0.127634	0.0616265	1	-0.101186	3.34316e-05	0.690128
2.23987e-17	-0.448504	0.049	0.238	4.62376e-13	TMEM191B	FALSE	FALSE	Thyrotrope	na	na	na	na	na	na	-0.421854	0.00187757	1
4.0284e-17	0.347116	1	1	8.31583e-13	ATP5L	FALSE	FALSE	Somatotrope	0.543239	8.13387e-18	1.67907e-13	-0.487183	0.000327378	1	-0.174311	0.000118817	1
1.28136e-16	0.302674	0.999	1	2.6451e-12	RPS20	FALSE	FALSE	Somatotrope	na	na	na	-0.223204	0.0815985	1	0.177936	0.000315783	1
1.76147e-16	0.399736	0.988	0.986	3.6362e-12	TRMT112	FALSE	FALSE	Somatotrope	na	na	na	-0.357714	0.022465	1	-0.409923	3.29966e-16	6.81149e-12
2.39108e-16	0.477554	0.973	0.944	4.9359e-12	HM13	TRUE	FALSE	Somatotrope	na	na	na	-0.557976	0.00327831	1	-0.553616	1.67695e-17	3.46173e-13
2.40032e-16	0.327265	0.997	1	4.95499e-12	SEC61B	FALSE	FALSE	Somatotrope	0.772137	1.90916e-18	3.94108e-14	-0.255702	0.0401116	1	na	na	na
2.44252e-16	0.375745	1	0.991	5.04209e-12	COX17	FALSE	FALSE	Somatotrope	0.58774	1.13725e-10	2.34762e-06	-1.02931	1.09265e-06	0.0225557	-0.836675	8.00041e-37	1.65152e-32
3.23743e-16	-0.419496	0.978	0.995	6.68302e-12	DDX17	FALSE	FALSE	Thyrotrope	na	na	na	na	na	na	0.115476	0.141559	1
3.64209e-16	0.438519	0.994	0.967	7.51837e-12	SERP1	FALSE	FALSE	Somatotrope	na	na	na	-0.601937	0.00147163	1	-0.599698	4.74337e-21	9.79174e-17
5.04966e-16	0.294076	0.271	0.009	1.0424e-11	CSH2	FALSE	FALSE	Somatotrope	na	na	na	na	na	na	-0.308475	3.32582e-13	6.8655e-09
5.18419e-16	0.256553	1	0.995	1.07017e-11	RPL18A	FALSE	FALSE	Somatotrope	na	na	na	na	na	na	0.158251	0.00322083	1
5.2743e-16	-0.340415	0.997	1	1.08877e-11	C4orf48	FALSE	FALSE	Thyrotrope	1.12116	3.03923e-30	6.27388e-26	-0.399919	5.03366e-07	0.010391	na	na	na
1.24389e-15	-0.437093	0.946	0.981	2.56776e-11	DYNLT1	FALSE	FALSE	Thyrotrope	na	na	na	na	na	na	0.171535	0.185606	1
1.24931e-15	0.499698	0.951	0.827	2.57895e-11	YIPF5	FALSE	FALSE	Somatotrope	0.558037	1.26304e-05	0.26073	-0.166837	0.329372	1	-0.4506	5.74244e-15	1.18541e-10
1.71826e-15	-0.328732	0.996	1	3.54701e-11	NDUFB2	FALSE	FALSE	Thyrotrope	na	na	na	na	na	na	-0.105548	0.0755624	1
3.01893e-15	0.344957	0.999	1	6.23198e-11	RPL36AL	FALSE	FALSE	Somatotrope	na	na	na	-0.63936	7.18217e-05	1	-0.450225	4.68288e-17	9.66687e-13
3.23622e-15	0.360254	0.994	0.995	6.68054e-11	LAPTM4A	FALSE	FALSE	Somatotrope	na	na	na	0.520553	0.0481403	1	-0.112563	0.000116121	1
3.75379e-15	-0.373634	0.993	1	7.74894e-11	ATPIF1	FALSE	FALSE	Thyrotrope	na	na	na	-0.151994	0.124559	1	-0.288518	0.00104104	1
4.57428e-15	-0.422744	0.009	0.121	9.44269e-11	IL1RAPL1	TRUE	FALSE	Thyrotrope	na	na	na	na	na	na	0.101086	0.505357	1
6.11592e-15	-0.495663	1	1	1.26251e-10	TMSB10	FALSE	FALSE	Thyrotrope	0.555818	2.16371e-22	4.46654e-18	-0.164991	0.00680386	1	0.78819	6.52352e-18	1.34665e-13
7.35674e-15	0.409681	0.991	0.986	1.51865e-10	KRTCAP2	FALSE	FALSE	Somatotrope	na	na	na	-0.156567	0.361294	1	-0.557323	1.13438e-20	2.34169e-16
9.88021e-15	-0.38973	0.983	1	2.03957e-10	SCG3	FALSE	FALSE	Thyrotrope	1.80811	6.08944e-40	1.25704e-35	-0.484682	1.01571e-06	0.0209674	-0.22962	0.0421062	1
1.01401e-14	-0.276151	1	1	2.09321e-10	OAZ1	FALSE	FALSE	Thyrotrope	na	na	na	na	na	na	-0.18129	0.00885077	1
1.66973e-14	-0.430498	0.915	0.963	3.44683e-10	PTPRN2	FALSE	FALSE	Thyrotrope	0.71951	1.04782e-12	2.16301e-08	na	na	na	-0.176397	0.0538701	1
1.8903e-14	0.282894	1	1	3.90214e-10	RPL37	FALSE	FALSE	Somatotrope	na	na	na	-0.133144	0.239819	1	na	na	na
5.39432e-14	-0.465099	0.867	0.953	1.11355e-09	NME3	FALSE	FALSE	Thyrotrope	na	na	na	-0.225522	0.0751367	1	-0.25429	0.000976417	1
6.96474e-14	0.450109	0.973	0.93	1.43773e-09	SEC13	FALSE	FALSE	Somatotrope	na	na	na	-0.179197	0.150721	1	-0.280029	1.10582e-07	0.00228274
7.84311e-14	-0.333105	0.988	0.995	1.61905e-09	YWHAQ	FALSE	FALSE	Thyrotrope	na	na	na	-0.247176	0.000729753	1	0.445723	7.00762e-10	1.44658e-05
8.59666e-14	0.490023	0.971	0.935	1.77461e-09	TMX4	FALSE	FALSE	Somatotrope	0.760899	2.32269e-11	4.79473e-07	-0.745102	0.000763436	1	-0.515015	6.39586e-14	1.3203e-09
1.02062e-13	0.24538	1	1	2.10687e-09	RPS11	FALSE	FALSE	Somatotrope	na	na	na	na	na	na	na	na	na
1.07209e-13	-0.475653	0.868	0.967	2.21312e-09	OAZ2	FALSE	FALSE	Thyrotrope	na	na	na	-0.277103	0.00656025	1	na	na	na
1.35983e-13	0.336435	0.999	1	2.8071e-09	RABAC1	TRUE	FALSE	Somatotrope	na	na	na	-0.495449	0.0354048	1	-0.85831	7.01776e-36	1.44868e-31
1.74733e-13	0.345085	0.991	0.986	3.60701e-09	MYEOV2	FALSE	FALSE	Somatotrope	na	na	na	-0.192372	0.479956	1	-0.381204	3.90967e-11	8.07073e-07
2.0739e-13	0.495114	0.973	0.939	4.28114e-09	FAM229B	FALSE	FALSE	Somatotrope	na	na	na	-0.394109	0.0120576	1	-0.711045	9.36328e-23	1.93286e-18
2.29595e-13	-0.430322	0.923	0.944	4.73952e-09	SERINC1	FALSE	FALSE	Thyrotrope	na	na	na	-0.16219	0.0298588	1	-0.174146	0.00565779	1
2.48538e-13	-0.308579	0.99	0.991	5.13058e-09	BEX2	FALSE	FALSE	Thyrotrope	na	na	na	-0.404585	0.000285021	1	na	na	na
2.91121e-13	-0.326656	0.996	1	6.00962e-09	LRRC75A-AS1	FALSE	FALSE	Thyrotrope	na	na	na	0.147609	0.629835	1	-0.118423	0.107863	1
3.07939e-13	0.480568	0.955	0.888	6.35679e-09	NAA20	FALSE	FALSE	Somatotrope	na	na	na	-0.870044	0.00930607	1	-0.532723	1.27426e-16	2.63045e-12
3.34649e-13	-0.418082	0.952	0.986	6.90817e-09	PRKAR1A	TRUE	FALSE	Thyrotrope	na	na	na	-0.122417	0.371276	1	na	na	na
3.39332e-13	0.294226	1	0.995	7.00484e-09	GSTP1	FALSE	FALSE	Somatotrope	na	na	na	-0.571485	0.0015012	1	-0.604446	7.33447e-31	1.51406e-26
4.06984e-13	-0.38747	0.916	0.981	8.40138e-09	SET	FALSE	FALSE	Thyrotrope	na	na	na	na	na	na	0.193269	0.571497	1
4.24806e-13	0.196327	1	1	8.76928e-09	FAU	FALSE	FALSE	Somatotrope	na	na	na	-0.176524	0.119256	1	-0.171722	2.06194e-07	0.00425647
4.94428e-13	-0.4239	0.955	0.981	1.02065e-08	MATR3	FALSE	FALSE	Thyrotrope	na	na	na	na	na	na	0.121589	0.312951	1
6.01567e-13	-0.323436	0.999	0.995	1.24181e-08	IGSF1	FALSE	FALSE	Thyrotrope	na	na	na	0.297641	0.0484541	1	-0.480547	1.5052e-08	0.000310718
6.8398e-13	-0.479299	0.796	0.921	1.41194e-08	CTNNB1	TRUE	TRUE	Thyrotrope	na	na	na	na	na	na	-0.187328	0.149964	1
9.65538e-13	0.232147	0.999	1	1.99316e-08	GABARAP	FALSE	FALSE	Somatotrope	na	na	na	na	na	na	-0.2605	9.68605e-10	1.99949e-05
1.07637e-12	-0.33529	0.988	0.995	2.22194e-08	BSG	TRUE	FALSE	Thyrotrope	na	na	na	0.163113	0.858101	1	-0.348025	0.000126059	1
1.34266e-12	0.231428	1	1	2.77165e-08	RPLP2	FALSE	FALSE	Somatotrope	na	na	na	-0.261773	0.0153159	1	na	na	na
1.3482e-12	-0.423213	0.025	0.15	2.78309e-08	SV2B	FALSE	FALSE	Thyrotrope	na	na	na	na	na	na	-0.465921	0.00261772	1
1.50487e-12	-0.456277	0.67	0.846	3.1065e-08	TLE4	FALSE	FALSE	Thyrotrope	0.555899	4.19331e-07	0.00865625	-0.137111	0.303988	1	1.39562	1.80395e-12	3.7239e-08
1.82366e-12	-0.271364	0.999	1	3.76459e-08	DYNLL1	FALSE	FALSE	Thyrotrope	na	na	na	-0.180002	0.00303736	1	0.159079	0.00934529	1
2.1445e-12	-0.26268	0.99	0.995	4.4269e-08	HNRNPC	FALSE	TRUE	Thyrotrope	na	na	na	na	na	na	0.141505	0.0736347	1
2.16997e-12	0.249365	1	1	4.47946e-08	RPL24	FALSE	FALSE	Somatotrope	na	na	na	-0.230768	0.0464409	1	na	na	na
2.75687e-12	-0.354835	0.983	0.995	5.691e-08	LUC7L3	FALSE	FALSE	Thyrotrope	na	na	na	-0.158171	0.0912048	1	0.437909	8.87085e-06	0.183121
2.77482e-12	-0.366296	0.009	0.103	5.72806e-08	LINC00595	FALSE	FALSE	Thyrotrope	na	na	na	na	na	na	0.727753	0.0222245	1
2.86063e-12	-0.458867	0.868	0.944	5.9052e-08	FKBP3	FALSE	FALSE	Thyrotrope	na	na	na	-0.199017	0.0325143	1	0.253645	0.0345015	1
3.13907e-12	0.475582	0.983	0.972	6.47999e-08	FAM213A	FALSE	FALSE	Somatotrope	na	na	na	-0.769696	0.00146437	1	-0.614092	5.01991e-17	1.03626e-12
3.67419e-12	-0.269556	0.997	1	7.58463e-08	YWHAE	FALSE	TRUE	Thyrotrope	na	na	na	-0.262938	0.000888205	1	0.260564	0.000539801	1
3.77689e-12	0.202552	1	1	7.79663e-08	RPL19	FALSE	FALSE	Somatotrope	na	na	na	-0.272774	0.0125527	1	-0.103177	8.2832e-05	1
3.89262e-12	-0.491195	0.815	0.925	8.03553e-08	MOAP1	FALSE	FALSE	Thyrotrope	na	na	na	-0.21918	0.106513	1	-0.135604	0.0246433	1
3.96553e-12	-0.236864	0.999	1	8.18604e-08	PRDX2	FALSE	FALSE	Thyrotrope	na	na	na	0.177274	0.0381436	1	na	na	na
5.12063e-12	0.259303	0.999	0.991	1.05705e-07	ATP5G2	FALSE	FALSE	Somatotrope	na	na	na	-0.153127	0.256525	1	na	na	na
5.73806e-12	0.425342	0.97	0.958	1.18451e-07	PSMA6	FALSE	TRUE	Somatotrope	na	na	na	-0.229894	0.0705814	1	0.128181	0.922643	1
6.49404e-12	-0.488136	0.808	0.888	1.34057e-07	DCTN1	FALSE	FALSE	Thyrotrope	0.642088	1.41592e-06	0.0292289	0.118314	0.929716	1	-0.280162	0.00112938	1
6.94436e-12	0.280658	0.997	1	1.43352e-07	PRDX5	FALSE	TRUE	Somatotrope	na	na	na	-0.114893	0.27852	1	-0.470933	1.1848e-18	2.44579e-14
7.33283e-12	0.293715	1	1	1.51372e-07	RPS12	FALSE	FALSE	Somatotrope	na	na	na	-0.172113	0.18236	1	0.11919	0.191744	1
7.66358e-12	-0.440837	0.864	0.939	1.58199e-07	CBX3	FALSE	FALSE	Thyrotrope	na	na	na	na	na	na	0.427028	0.00517897	1
7.91277e-12	-0.488117	0.622	0.79	1.63343e-07	GNB5	FALSE	FALSE	Thyrotrope	na	na	na	na	na	na	-0.22768	0.00341254	1
8.46996e-12	-0.217082	1	1	1.74845e-07	DDX5	FALSE	FALSE	Thyrotrope	na	na	na	-0.109381	0.0802838	1	na	na	na
8.54057e-12	-0.345514	0.986	0.995	1.76303e-07	PSMA7	FALSE	FALSE	Thyrotrope	na	na	na	na	na	na	0.22179	0.0212242	1
8.69274e-12	-0.376844	0.955	0.991	1.79444e-07	SRSF6	FALSE	FALSE	Thyrotrope	na	na	na	na	na	na	na	na	na
8.70552e-12	-0.427611	0.884	0.958	1.79708e-07	ATP6AP2	FALSE	FALSE	Thyrotrope	na	na	na	na	na	na	-0.185672	0.0122519	1
8.98557e-12	-0.365426	0.954	0.986	1.85489e-07	VCP	FALSE	FALSE	Thyrotrope	na	na	na	-0.120894	0.0716688	1	na	na	na
1.20071e-11	0.376455	0.98	0.967	2.47862e-07	TMED2	FALSE	FALSE	Somatotrope	na	na	na	0.187393	0.806376	1	-0.381804	1.14211e-10	2.35766e-06
1.23358e-11	-0.433169	0.876	0.958	2.54649e-07	SMARCA1	FALSE	TRUE	Thyrotrope	na	na	na	-0.388142	0.00018438	1	0.339159	0.00990918	1
1.32102e-11	0.223305	1	1	2.72697e-07	PFDN5	FALSE	FALSE	Somatotrope	na	na	na	na	na	na	-0.237836	5.00243e-10	1.03265e-05
1.37108e-11	0.282943	0.997	1	2.83033e-07	DAD1	FALSE	FALSE	Somatotrope	na	na	na	-0.145704	0.268468	1	-0.270062	1.0354e-08	0.000213739
1.76245e-11	-0.374091	0.907	0.953	3.63822e-07	ARL6IP5	TRUE	FALSE	Thyrotrope	na	na	na	-0.359033	0.000479579	1	na	na	na
2.05626e-11	-0.27242	1	0.995	4.24473e-07	HNRNPA2B1	FALSE	FALSE	Thyrotrope	na	na	na	na	na	na	0.15014	0.0826361	1
2.12283e-11	-0.416259	0.902	0.949	4.38215e-07	HDAC2	FALSE	TRUE	Thyrotrope	na	na	na	-0.135897	0.134387	1	0.727099	4.6299e-09	9.55751e-05
2.29761e-11	-0.430438	0.959	0.958	4.74297e-07	ZFAS1	FALSE	FALSE	Thyrotrope	na	na	na	na	na	na	0.176556	0.174049	1
2.39932e-11	-0.319986	0.981	0.986	4.95291e-07	MGST3	FALSE	FALSE	Thyrotrope	na	na	na	na	na	na	-0.297329	0.000611721	1
2.44558e-11	-0.334167	0.971	0.981	5.04841e-07	TCEAL4	FALSE	FALSE	Thyrotrope	na	na	na	na	na	na	-0.171738	0.030819	1
2.82662e-11	0.336574	0.98	0.963	5.835e-07	TMCO1	FALSE	FALSE	Somatotrope	na	na	na	-0.314389	0.0126921	1	-0.197205	4.82588e-06	0.0996206
2.98108e-11	0.219853	1	1	6.15385e-07	RPL7	FALSE	FALSE	Somatotrope	na	na	na	-0.110011	0.160046	1	0.196476	1.24802e-05	0.257628
3.09932e-11	-0.323361	0.932	0.967	6.39792e-07	TIMM13	FALSE	FALSE	Thyrotrope	na	na	na	na	na	na	na	na	na
3.10442e-11	-0.496667	0.832	0.916	6.40846e-07	UBA1	FALSE	FALSE	Thyrotrope	na	na	na	na	na	na	-0.100738	0.40447	1
3.34978e-11	-0.288017	0.981	0.986	6.91495e-07	BEX4	FALSE	FALSE	Thyrotrope	na	na	na	-0.362393	0.000139681	1	na	na	na
4.23178e-11	-0.308655	0.997	0.995	8.73566e-07	MORF4L1	FALSE	FALSE	Thyrotrope	na	na	na	0.140022	0.411206	1	0.229488	0.00166256	1
4.39336e-11	-0.444935	0.761	0.893	9.06922e-07	TCTEX1D2	FALSE	FALSE	Thyrotrope	na	na	na	-0.122607	0.204555	1	0.217135	0.900941	1
4.52494e-11	-0.410165	0.899	0.921	9.34083e-07	DYNC1H1	FALSE	FALSE	Thyrotrope	0.534393	9.95422e-07	0.0205485	na	na	na	0.167334	0.297284	1
4.59856e-11	-0.299961	0.941	0.986	9.4928e-07	IFI27L2	FALSE	FALSE	Thyrotrope	na	na	na	-0.220946	0.00587601	1	-0.100741	0.101	1
4.73728e-11	0.258756	1	1	9.77918e-07	RPS28	FALSE	FALSE	Somatotrope	na	na	na	na	na	na	na	na	na
5.38676e-11	0.326026	0.987	0.963	1.11199e-06	EIF3K	FALSE	FALSE	Somatotrope	na	na	na	-0.342004	0.037664	1	-0.139518	0.000524762	1
6.52633e-11	0.467167	0.958	0.93	1.34723e-06	SQSTM1	FALSE	FALSE	Somatotrope	na	na	na	-0.186921	0.154648	1	-0.703033	9.87955e-29	2.03944e-24
6.89117e-11	-0.33271	0.987	0.991	1.42254e-06	TERF2IP	FALSE	FALSE	Thyrotrope	1.24375	2.80911e-25	5.79884e-21	-0.311884	0.000302895	1	0.189538	0.0280522	1
7.25805e-11	0.309255	0.993	0.972	1.49828e-06	MRPL57	FALSE	FALSE	Somatotrope	na	na	na	-0.17008	0.100491	1	-0.346527	2.35244e-11	4.85615e-07
7.28733e-11	-0.208251	1	1	1.50432e-06	SKP1	FALSE	FALSE	Thyrotrope	na	na	na	na	na	na	na	na	na
7.59877e-11	-0.212071	1	1	1.56861e-06	HSP90AB1	TRUE	FALSE	Thyrotrope	na	na	na	-0.118178	0.0398269	1	-0.222072	0.000663185	1
7.67186e-11	-0.356222	0.886	0.977	1.5837e-06	RPAIN	FALSE	FALSE	Thyrotrope	0.722447	2.43154e-12	5.01942e-08	na	na	na	0.551324	2.5012e-05	0.516322
7.8542e-11	-0.31426	0.959	0.991	1.62134e-06	TMED4	FALSE	FALSE	Thyrotrope	na	na	na	na	na	na	-0.321516	0.000317447	1
7.9752e-11	0.44809	0.942	0.921	1.64632e-06	ASAH1	FALSE	FALSE	Somatotrope	na	na	na	-0.502235	0.0133398	1	-0.82755	4.77164e-25	9.85009e-21
8.6385e-11	-0.451479	0.984	0.995	1.78325e-06	COX7A1	FALSE	FALSE	Thyrotrope	na	na	na	-0.117536	0.0711987	1	-1.51519	5.65518e-22	1.1674e-17
9.90577e-11	-0.233864	0.999	0.995	2.04485e-06	SCG5	FALSE	FALSE	Thyrotrope	na	na	na	-0.599701	1.43755e-09	2.96754e-05	-0.593985	1.2059e-15	2.48933e-11
1.02549e-10	0.163928	1	1	2.11692e-06	RPS14	FALSE	FALSE	Somatotrope	na	na	na	-0.104793	0.0949011	1	na	na	na
1.05605e-10	0.357975	0.981	0.958	2.18e-06	JTB	FALSE	FALSE	Somatotrope	na	na	na	-0.309376	0.130234	1	-0.548357	1.95051e-17	4.02643e-13
1.08705e-10	-0.486543	0.562	0.78	2.244e-06	KSR2	FALSE	FALSE	Thyrotrope	1.18709	8.11933e-14	1.67607e-09	-0.353981	0.00198275	1	0.210131	0.570774	1
1.23058e-10	-0.416719	0.887	0.93	2.54029e-06	TRA2A	FALSE	FALSE	Thyrotrope	na	na	na	0.211515	0.288439	1	-0.116209	0.154452	1
1.23088e-10	-0.464472	0.933	0.953	2.5409e-06	HIST1H4C	FALSE	FALSE	Thyrotrope	na	na	na	0.240878	0.515872	1	0.101016	0.165638	1
1.31401e-10	-0.394093	0.918	0.953	2.71251e-06	RPN2	FALSE	FALSE	Thyrotrope	na	na	na	-0.238405	0.059041	1	-0.157502	0.0530552	1
1.33513e-10	0.47228	0.904	0.813	2.75612e-06	SMS	FALSE	FALSE	Somatotrope	na	na	na	-0.538526	0.00179479	1	0.254499	0.547843	1
1.44758e-10	0.332121	0.983	0.967	2.98824e-06	MAGEH1	FALSE	FALSE	Somatotrope	na	na	na	-0.276784	0.0835051	1	-0.512574	1.29389e-15	2.67098e-11
1.51628e-10	-0.426726	0.831	0.935	3.13005e-06	FBXO21	FALSE	FALSE	Thyrotrope	na	na	na	-0.309141	0.050314	1	0.397373	0.0333809	1
1.62677e-10	-0.400574	0.906	0.944	3.35813e-06	LSM4	FALSE	FALSE	Thyrotrope	na	na	na	-0.282594	0.011039	1	na	na	na
1.85629e-10	-0.334681	0.977	0.995	3.83194e-06	GPX1	FALSE	FALSE	Thyrotrope	na	na	na	-0.274302	0.0101045	1	na	na	na
2.0111e-10	0.383678	0.997	1	4.15151e-06	H2AFZ	FALSE	TRUE	Somatotrope	na	na	na	na	na	na	0.18096	0.468563	1
2.39343e-10	0.221611	0.999	1	4.94075e-06	CST3	FALSE	FALSE	Somatotrope	na	na	na	-0.742103	6.45626e-05	1	-1.09487	6.32422e-59	1.30551e-54
2.66049e-10	-0.41519	0.92	0.981	5.49206e-06	CFAP20	FALSE	FALSE	Thyrotrope	na	na	na	-0.153836	0.0570075	1	-0.359736	0.00540275	1
2.7826e-10	-0.428431	0.77	0.907	5.74412e-06	ISYNA1	FALSE	FALSE	Thyrotrope	na	na	na	-0.234153	0.0340278	1	0.330025	0.120025	1
3.10831e-10	-0.438725	0.029	0.14	6.41648e-06	LOC283856	FALSE	FALSE	Thyrotrope	na	na	na	na	na	na	-0.327506	0.0674168	1
3.1531e-10	0.243961	1	1	6.50895e-06	ATP6V1G1	FALSE	FALSE	Somatotrope	na	na	na	na	na	na	na	na	na
3.21758e-10	-0.234613	0.999	0.995	6.64205e-06	MAGED2	FALSE	FALSE	Thyrotrope	na	na	na	na	na	na	0.113074	0.0588212	1
3.76575e-10	-0.463696	0.612	0.785	7.77364e-06	HDHD2	FALSE	FALSE	Thyrotrope	na	na	na	-0.501658	0.000515248	1	0.26658	0.574939	1
3.87428e-10	-0.457363	0.831	0.897	7.99768e-06	KIF3A	FALSE	FALSE	Thyrotrope	1.00238	1.29534e-10	2.67397e-06	-0.167115	0.0358445	1	na	na	na
3.88441e-10	-0.49468	0.776	0.864	8.01858e-06	HCFC1R1	FALSE	FALSE	Thyrotrope	na	na	na	-0.125218	0.00230969	1	-0.40438	0.000580928	1
4.08792e-10	-0.44524	0.912	0.967	8.43868e-06	CHID1	FALSE	FALSE	Thyrotrope	na	na	na	-0.474025	0.00195972	1	-0.202332	0.0228323	1
5.1226e-10	0.44273	0.946	0.897	1.05746e-05	KRT18	FALSE	FALSE	Somatotrope	na	na	na	-0.161446	0.0530057	1	-0.674304	1.31289e-19	2.7102e-15
6.19159e-10	-0.430134	0.842	0.972	1.27813e-05	CXADR	TRUE	FALSE	Thyrotrope	na	na	na	-0.356913	0.0138071	1	0.506407	0.00314823	1
6.31681e-10	-0.140951	0.046	0.178	1.30398e-05	SNAR-E	FALSE	FALSE	Thyrotrope	na	na	na	na	na	na	na	na	na
6.77116e-10	0.216731	1	1	1.39777e-05	RPS25	FALSE	FALSE	Somatotrope	na	na	na	-0.222412	0.0464411	1	na	na	na
7.44262e-10	-0.255113	1	1	1.53638e-05	RPL10	FALSE	FALSE	Thyrotrope	na	na	na	0.107748	0.278924	1	na	na	na
8.43561e-10	-0.267617	0.954	0.986	1.74136e-05	NDFIP1	FALSE	FALSE	Thyrotrope	na	na	na	-0.278154	0.00428658	1	na	na	na
8.8186e-10	0.166218	1	1	1.82042e-05	RPL8	FALSE	FALSE	Somatotrope	na	na	na	-0.210789	0.0464411	1	-0.194353	4.17771e-09	8.62405e-05
9.27633e-10	0.256983	0.983	0.972	1.91491e-05	RPL17	FALSE	FALSE	Somatotrope	na	na	na	-0.150024	0.433749	1	na	na	na
9.98232e-10	0.189246	1	1	2.06065e-05	RPL32	FALSE	FALSE	Somatotrope	na	na	na	na	na	na	na	na	na
1.00226e-09	-0.433149	0.7	0.85	2.06897e-05	RERE	FALSE	TRUE	Thyrotrope	na	na	na	na	na	na	0.338318	0.148035	1
1.01174e-09	-0.450975	0.868	0.911	2.08854e-05	PPP2CA	FALSE	FALSE	Thyrotrope	na	na	na	-0.242865	0.00895971	1	0.223819	0.0512727	1
1.02704e-09	-0.40843	0.806	0.893	2.12013e-05	CSNK1A1	FALSE	FALSE	Thyrotrope	na	na	na	na	na	na	0.296971	0.678882	1
1.099e-09	-0.48392	0.059	0.192	2.26867e-05	UNC13D	FALSE	FALSE	Thyrotrope	na	na	na	na	na	na	-0.546427	0.0072167	1
1.22015e-09	-0.458296	0.689	0.836	2.51877e-05	THOC2	FALSE	TRUE	Thyrotrope	na	na	na	na	na	na	0.302618	0.420394	1
1.80247e-09	-0.491576	0.023	0.121	3.72085e-05	ZDHHC22	FALSE	FALSE	Thyrotrope	na	na	na	na	na	na	-0.164633	0.0681495	1
2.59179e-09	-0.255185	0.999	1	5.35023e-05	ALDOA	FALSE	FALSE	Thyrotrope	na	na	na	na	na	na	-0.607963	8.59712e-14	1.7747e-09
2.74591e-09	0.404557	0.731	0.561	5.66839e-05	PLP2	FALSE	FALSE	Somatotrope	na	na	na	-0.20305	0.267127	1	-0.652579	3.53282e-18	7.29279e-14
2.76853e-09	0.345195	0.959	0.939	5.71509e-05	ARL1	FALSE	FALSE	Somatotrope	na	na	na	-0.388218	0.152361	1	-0.382323	9.25421e-13	1.91035e-08
2.81063e-09	-0.392157	0.755	0.869	5.80198e-05	GRB2	FALSE	FALSE	Thyrotrope	na	na	na	-0.351014	0.000484904	1	0.226812	0.0378272	1
2.97225e-09	-0.411421	0.035	0.145	6.13562e-05	TJP3	TRUE	FALSE	Thyrotrope	na	na	na	-0.226333	0.014208	1	0.365804	0.0680945	1
3.09617e-09	-0.479384	0.052	0.178	6.39142e-05	LINC01122	FALSE	FALSE	Thyrotrope	na	na	na	-0.3089	0.173899	1	0.612814	0.545267	1
3.31142e-09	-0.480795	0.815	0.85	6.83576e-05	VDAC1	TRUE	FALSE	Thyrotrope	na	na	na	na	na	na	-0.340523	0.00287985	1
3.55592e-09	-0.34651	0.449	0.621	7.34048e-05	WDR6	FALSE	FALSE	Thyrotrope	na	na	na	na	na	na	-0.200211	0.0453622	1
3.67696e-09	-0.33208	0.958	0.977	7.59034e-05	METTL21A	FALSE	FALSE	Thyrotrope	na	na	na	na	na	na	0.161355	0.61776	1
3.74036e-09	-0.373733	0.928	0.981	7.72123e-05	RBMX	FALSE	FALSE	Thyrotrope	na	na	na	-0.119301	0.300145	1	0.57193	8.7265e-07	0.0180141
4.20201e-09	0.435396	0.806	0.65	8.67422e-05	DERL1	FALSE	FALSE	Somatotrope	na	na	na	-0.392234	0.0556536	1	-0.200534	4.16281e-08	0.000859329
4.29794e-09	-0.388167	0.944	0.967	8.87224e-05	NAA38	FALSE	FALSE	Thyrotrope	na	na	na	-0.37081	0.000378089	1	-0.16769	0.0680872	1
4.39143e-09	-0.439215	0.808	0.86	9.06523e-05	POLD2	FALSE	TRUE	Thyrotrope	na	na	na	0.183434	0.949114	1	-0.212722	0.0463456	1
4.63281e-09	-0.48942	0.638	0.776	9.56351e-05	MAEA	TRUE	FALSE	Thyrotrope	na	na	na	na	na	na	-0.156006	0.117444	1
4.98893e-09	-0.352044	0.957	0.977	0.000102986	BEX5	FALSE	FALSE	Thyrotrope	na	na	na	-0.247696	0.00157812	1	-0.547726	7.42339e-07	0.0153241
5.0266e-09	-0.375233	0.891	0.949	0.000103764	DCTN2	FALSE	FALSE	Thyrotrope	na	na	na	na	na	na	na	na	na
5.37096e-09	-0.244317	1	1	0.000110873	HSPA8	TRUE	FALSE	Thyrotrope	na	na	na	-0.275796	0.00418346	1	-0.142322	0.100651	1
5.39775e-09	0.436616	0.479	0.271	0.000111426	SLC1A5	TRUE	FALSE	Somatotrope	na	na	na	0.383435	0.206298	1	-0.547274	1.89917e-10	3.92045e-06
5.41742e-09	-0.482216	0.686	0.794	0.000111832	GAA	FALSE	FALSE	Thyrotrope	na	na	na	na	na	na	-0.516543	0.000918057	1
5.7632e-09	0.348846	0.955	0.935	0.00011897	UFM1	FALSE	FALSE	Somatotrope	na	na	na	0.240476	0.500549	1	-0.428457	4.97006e-11	1.02597e-06
5.76918e-09	-0.447192	0.825	0.902	0.000119093	PHIP	FALSE	FALSE	Thyrotrope	0.557915	3.67348e-08	0.000758316	-0.134494	0.204645	1	0.129711	0.358461	1
6.13601e-09	-0.37456	0.932	0.963	0.000126666	IDS	FALSE	FALSE	Thyrotrope	na	na	na	-0.4994	1.17981e-05	0.243548	-0.562803	1.67854e-06	0.03465
8.30116e-09	-0.195482	0.997	1	0.000171361	MRFAP1	FALSE	FALSE	Thyrotrope	na	na	na	-0.22368	0.00475825	1	na	na	na
8.5252e-09	-0.4057	0.87	0.953	0.000175986	C1QTNF4	FALSE	FALSE	Thyrotrope	na	na	na	-0.141401	0.264607	1	-0.509733	4.82053e-05	0.995103
9.06712e-09	-0.363564	0.942	0.977	0.000187173	ATP1B1	TRUE	FALSE	Thyrotrope	na	na	na	-0.224198	0.00369614	1	-0.383303	0.000152023	1
9.13e-09	-0.327729	0.754	0.874	0.000188471	PPDPF	FALSE	FALSE	Thyrotrope	na	na	na	-0.104701	0.0578686	1	na	na	na
9.33034e-09	0.149813	1	1	0.000192606	RPLP1	FALSE	FALSE	Somatotrope	na	na	na	na	na	na	na	na	na
1.04146e-08	-0.409538	0.334	0.537	0.00021499	GTF2I	FALSE	TRUE	Thyrotrope	na	na	na	na	na	na	0.467747	0.36572	1
1.07637e-08	-0.220524	0.987	1	0.000222194	MAGED1	TRUE	FALSE	Thyrotrope	na	na	na	-0.224967	0.0162059	1	na	na	na
1.09146e-08	-0.481075	0.479	0.636	0.00022531	PREP	FALSE	FALSE	Thyrotrope	na	na	na	-0.609098	0.00248973	1	na	na	na
1.10459e-08	-0.409715	0.685	0.822	0.000228021	DYNC1LI1	FALSE	FALSE	Thyrotrope	0.503033	2.44664e-06	0.050506	-0.326699	0.0123981	1	0.347608	0.0676959	1
1.13331e-08	0.425959	0.832	0.71	0.000233948	GNAI1	TRUE	FALSE	Somatotrope	1.08016	6.20607e-15	1.28112e-10	-0.327387	0.122351	1	0.302135	0.670372	1
1.15983e-08	-0.307917	0.978	0.995	0.000239424	ATP5C1	FALSE	FALSE	Thyrotrope	na	na	na	-0.144862	0.0781941	1	0.223775	0.00503653	1
1.16872e-08	-0.454755	0.459	0.631	0.000241259	PWARSN	FALSE	FALSE	Thyrotrope	na	na	na	-0.207279	0.0588864	1	0.367906	0.235238	1
1.23433e-08	-0.461052	0.133	0.294	0.000254802	CDK18	FALSE	FALSE	Thyrotrope	na	na	na	-0.259364	0.0162002	1	-0.363615	0.0017871	1
1.31068e-08	-0.426813	0.906	0.944	0.000270563	ARL6IP1	FALSE	FALSE	Thyrotrope	na	na	na	na	na	na	na	na	na
1.36159e-08	0.332677	0.931	0.86	0.000281074	WDR61	FALSE	FALSE	Somatotrope	na	na	na	na	na	na	-0.411558	7.87329e-13	1.62528e-08
1.41785e-08	0.394713	0.385	0.164	0.000292687	TMTC1	FALSE	FALSE	Somatotrope	na	na	na	-1.40539	1.47535e-06	0.0304556	-0.892906	2.81841e-14	5.81805e-10
1.47464e-08	-0.354187	0.854	0.935	0.000304409	BAZ2B	FALSE	TRUE	Thyrotrope	na	na	na	na	na	na	0.253555	0.621846	1
1.65578e-08	0.497801	0.643	0.444	0.000341803	LINC00936	FALSE	FALSE	Somatotrope	na	na	na	-0.519076	0.50505	1	-0.484332	1.65716e-11	3.42087e-07
1.69049e-08	-0.135115	1	1	0.000348967	UBB	FALSE	TRUE	Thyrotrope	na	na	na	na	na	na	-0.202735	7.2579e-05	1
1.75075e-08	-0.489072	0.692	0.794	0.000361408	AASDHPPT	FALSE	FALSE	Thyrotrope	na	na	na	-0.248571	0.0118808	1	0.357345	0.0856388	1
1.76178e-08	-0.441326	0.019	0.103	0.000363684	SLC10A2	FALSE	FALSE	Thyrotrope	na	na	na	na	na	na	-0.212498	0.0617872	1
1.86381e-08	-0.413203	0.844	0.921	0.000384746	RSF1	FALSE	FALSE	Thyrotrope	na	na	na	na	na	na	0.269997	0.407394	1
1.89037e-08	-0.433643	0.764	0.874	0.000390228	SMARCB1	FALSE	FALSE	Thyrotrope	na	na	na	-0.151032	0.0607433	1	0.440524	0.00296494	1
1.89894e-08	-0.231603	1	1	0.000391997	ACTB	FALSE	FALSE	Thyrotrope	na	na	na	-0.15712	0.0195232	1	0.20346	0.00115232	1
1.93517e-08	-0.382001	0.075	0.206	0.000399477	TUBB4A	FALSE	FALSE	Thyrotrope	na	na	na	-0.123114	0.0305441	1	0.158207	0.86007	1
1.9468e-08	0.334546	0.928	0.822	0.000401877	DNAJC3	FALSE	FALSE	Somatotrope	na	na	na	-0.608098	0.00569506	1	-0.809331	6.7629e-26	1.39606e-21
1.95856e-08	-0.37943	0.849	0.907	0.000404307	USP22	FALSE	FALSE	Thyrotrope	na	na	na	0.153391	0.84507	1	-0.113445	0.037999	1
1.9772e-08	0.334075	0.978	0.958	0.000408154	PDCD5	FALSE	FALSE	Somatotrope	na	na	na	na	na	na	na	na	na
1.99326e-08	-0.180403	1	1	0.000411469	HMGN2	FALSE	FALSE	Thyrotrope	na	na	na	0.157635	0.0765189	1	0.434397	2.78851e-11	5.75632e-07
2.00493e-08	-0.490138	0.716	0.864	0.000413877	ZMYND8	FALSE	FALSE	Thyrotrope	na	na	na	na	na	na	-0.363342	0.0106174	1
2.02441e-08	-0.291877	0.983	0.991	0.000417899	CANX	FALSE	TRUE	Thyrotrope	na	na	na	0.12562	0.624202	1	-0.570634	3.03692e-08	0.00062691
2.03289e-08	-0.465612	0.575	0.724	0.000419649	PNMAL1	FALSE	FALSE	Thyrotrope	na	na	na	0.10204	0.99899	1	-0.408068	2.61377e-05	0.539562
2.12229e-08	-0.323093	0.91	0.953	0.000438105	MTRNR2L9	FALSE	FALSE	Thyrotrope	na	na	na	-0.110818	0.26126	1	-0.318708	0.000748085	1
2.41829e-08	-0.497338	0.836	0.897	0.000499208	LUC7L	FALSE	FALSE	Thyrotrope	na	na	na	na	na	na	na	na	na
2.62153e-08	0.167891	1	1	0.000541163	EIF1	FALSE	FALSE	Somatotrope	na	na	na	-0.309776	0.00087649	1	-0.523433	4.03085e-34	8.32089e-30
2.87614e-08	-0.446463	0.757	0.836	0.000593722	SYT5	FALSE	FALSE	Thyrotrope	1.23366	4.86081e-11	1.00342e-06	-0.418049	0.00907664	1	na	na	na
3.1754e-08	0.232379	1	0.995	0.000655499	UQCRB	FALSE	TRUE	Somatotrope	na	na	na	-0.262507	0.0523345	1	-0.2701	1.97971e-09	4.08672e-05
3.29493e-08	-0.379561	0.806	0.897	0.000680172	PTOV1	TRUE	FALSE	Thyrotrope	na	na	na	na	na	na	na	na	na
3.55329e-08	-0.26676	0.997	0.995	0.000733506	TPI1	FALSE	TRUE	Thyrotrope	na	na	na	0.287831	0.0571329	1	-0.300854	0.00016564	1
3.59333e-08	-0.440556	0.819	0.864	0.000741772	DNPH1	FALSE	FALSE	Thyrotrope	na	na	na	0.218207	0.483511	1	-0.581218	1.55889e-05	0.321802
3.63675e-08	0.347644	0.92	0.874	0.000750735	DAP	FALSE	FALSE	Somatotrope	na	na	na	-0.12368	0.094377	1	-0.27267	1.29646e-08	0.000267627
3.66268e-08	-0.413606	0.713	0.836	0.000756086	ATP6V0A1	FALSE	FALSE	Thyrotrope	0.520614	0.00165514	1	-0.394434	0.00559286	1	na	na	na
3.67827e-08	0.344865	0.919	0.832	0.000759306	CALU	FALSE	FALSE	Somatotrope	na	na	na	na	na	na	-0.118024	0.00178773	1
3.72365e-08	-0.454486	0.33	0.514	0.000768673	KLC2	FALSE	FALSE	Thyrotrope	na	na	na	na	na	na	-0.171625	0.00196913	1
3.79893e-08	-0.472752	0.452	0.626	0.000784213	AP3M2	FALSE	FALSE	Thyrotrope	na	na	na	na	na	na	na	na	na
3.85181e-08	-0.358436	0.829	0.888	0.000795129	PGRMC1	FALSE	FALSE	Thyrotrope	na	na	na	na	na	na	0.214196	0.64321	1
4.0164e-08	-0.274372	0.961	0.986	0.000829105	CBX5	FALSE	FALSE	Thyrotrope	na	na	na	na	na	na	0.212368	0.0228414	1
4.10467e-08	0.182761	1	1	0.000847327	RPL30	FALSE	FALSE	Somatotrope	na	na	na	-0.220342	0.0285066	1	0.108633	0.0829396	1
4.12157e-08	-0.497652	0.709	0.808	0.000850815	XRN2	FALSE	FALSE	Thyrotrope	na	na	na	-0.224033	0.22534	1	0.285965	0.544448	1
4.26069e-08	-0.397036	0.787	0.864	0.000879535	ARPC1A	FALSE	FALSE	Thyrotrope	na	na	na	-0.131742	0.201221	1	na	na	na
4.31111e-08	0.180807	0.997	1	0.000889943	UBL5	FALSE	FALSE	Somatotrope	na	na	na	-0.309767	0.00399345	1	-0.212037	2.35544e-07	0.00486233
4.40577e-08	-0.499195	0.036	0.136	0.000909483	SLC8A1-AS1	FALSE	FALSE	Thyrotrope	na	na	na	-0.544724	0.706706	1	0.658365	0.599926	1
4.51997e-08	0.152164	1	1	0.000933058	RPL13	FALSE	FALSE	Somatotrope	na	na	na	na	na	na	na	na	na
4.57518e-08	-0.431116	0.783	0.864	0.000944453	ACYP2	FALSE	FALSE	Thyrotrope	na	na	na	-0.363755	0.00781398	1	-0.187976	0.0371532	1
4.57681e-08	-0.36383	0.887	0.935	0.000944792	AZIN1	FALSE	FALSE	Thyrotrope	na	na	na	na	na	na	-0.137968	0.103038	1
4.6407e-08	-0.415541	0.624	0.748	0.000957979	AP1G2	FALSE	FALSE	Thyrotrope	na	na	na	na	na	na	-0.262065	0.000744507	1
4.73064e-08	0.155613	1	1	0.000976546	RPL3	FALSE	FALSE	Somatotrope	na	na	na	-0.204743	0.0171244	1	na	na	na
4.84901e-08	0.490676	0.747	0.579	0.00100098	C22orf39	FALSE	FALSE	Somatotrope	na	na	na	-0.134363	0.695706	1	-0.240984	3.5538e-06	0.073361
4.91714e-08	-0.40048	0.732	0.85	0.00101504	UPF3A	FALSE	FALSE	Thyrotrope	na	na	na	0.245997	0.399437	1	na	na	na
5.33207e-08	-0.329205	0.822	0.907	0.0011007	PSMA4	FALSE	FALSE	Thyrotrope	na	na	na	0.201873	0.552884	1	0.103478	0.981766	1
5.5804e-08	-0.429691	0.054	0.168	0.00115196	GABBR2	TRUE	FALSE	Thyrotrope	na	na	na	-1.15815	0.00506978	1	0.687591	0.90547	1
5.597e-08	-0.186955	0.999	1	0.00115539	COX6A1	FALSE	FALSE	Thyrotrope	na	na	na	na	na	na	-0.181955	0.00269919	1
5.94289e-08	-0.457388	0.941	0.949	0.00122679	YPEL5	FALSE	FALSE	Thyrotrope	na	na	na	na	na	na	-0.504661	0.000124173	1
6.02519e-08	0.371778	0.997	1	0.00124378	PTN	FALSE	FALSE	Somatotrope	na	na	na	-1.06893	1.21819e-06	0.025147	-0.922233	9.16239e-28	1.89139e-23
6.28595e-08	-0.36652	0.916	0.958	0.00129761	ATOX1	FALSE	FALSE	Thyrotrope	na	na	na	-0.346399	0.000993002	1	0.26231	0.0560348	1
6.51361e-08	-0.297677	0.355	0.561	0.0013446	GSTM2	FALSE	FALSE	Thyrotrope	na	na	na	0.557834	0.0190987	1	-0.62343	3.53001e-07	0.007287
6.55916e-08	-0.466831	0.232	0.402	0.00135401	ACER3	FALSE	FALSE	Thyrotrope	na	na	na	na	na	na	na	na	na
6.92142e-08	-0.395331	0.703	0.818	0.00142879	OLA1	FALSE	FALSE	Thyrotrope	0.541976	1.6727e-05	0.345296	0.101334	0.813565	1	0.193667	0.999323	1
6.93118e-08	-0.319587	0.973	0.991	0.0014308	KIAA1324	TRUE	FALSE	Thyrotrope	1.8466	2.30126e-32	4.75048e-28	-0.178632	0.0500011	1	-0.230135	0.00846321	1
7.71178e-08	-0.408298	0.779	0.832	0.00159194	GNB1	FALSE	FALSE	Thyrotrope	na	na	na	na	na	na	na	na	na
7.90045e-08	-0.295901	0.958	0.986	0.00163089	SH3BGRL3	FALSE	FALSE	Thyrotrope	na	na	na	na	na	na	na	na	na
7.99166e-08	0.148121	0.945	0.869	0.00164972	GADD45B	FALSE	FALSE	Somatotrope	na	na	na	-0.469757	0.666659	1	-1.49498	1.05961e-35	2.18735e-31
8.1048e-08	0.26456	0.996	1	0.00167307	ATP6V0B	FALSE	FALSE	Somatotrope	0.65352	5.29472e-11	1.09299e-06	-0.201897	0.172439	1	-0.412774	1.00771e-13	2.08021e-09
8.37541e-08	-0.487661	0.511	0.659	0.00172893	IPO9	FALSE	FALSE	Thyrotrope	na	na	na	-0.579926	0.0115607	1	0.596887	0.113222	1
8.6453e-08	-0.341716	0.884	0.935	0.00178465	DUT	FALSE	FALSE	Thyrotrope	na	na	na	na	na	na	-0.345819	1.41631e-05	0.292369
9.06014e-08	0.454866	0.818	0.771	0.00187028	SIL1	FALSE	FALSE	Somatotrope	na	na	na	na	na	na	-0.36862	7.25341e-07	0.0149732
9.22333e-08	-0.339115	0.922	0.963	0.00190397	CCT3	FALSE	FALSE	Thyrotrope	na	na	na	na	na	na	0.18555	0.0712047	1
9.35936e-08	-0.300368	1	1	0.00193205	FOS	FALSE	TRUE	Thyrotrope	na	na	na	na	na	na	-0.283194	0.00380977	1
9.38304e-08	-0.452789	0.077	0.201	0.00193694	RTN2	FALSE	FALSE	Thyrotrope	na	na	na	-0.158117	0.148992	1	0.103186	0.548023	1
9.53178e-08	-0.451085	0.747	0.855	0.00196765	CYTH2	TRUE	FALSE	Thyrotrope	na	na	na	-0.273961	0.0129095	1	0.17708	0.228044	1
9.73322e-08	0.404063	0.883	0.827	0.00200923	PSMD1	FALSE	FALSE	Somatotrope	na	na	na	-0.795628	0.00892587	1	-0.346279	5.78509e-10	1.19422e-05
9.79708e-08	-0.412301	0.823	0.874	0.00202241	APBB1	TRUE	FALSE	Thyrotrope	0.685471	9.86646e-07	0.0203673	-0.332003	0.00273203	1	na	na	na
1.03147e-07	-0.272117	0.984	0.995	0.00212926	SRSF5	FALSE	FALSE	Thyrotrope	na	na	na	na	na	na	na	na	na
1.07479e-07	0.134855	1	1	0.00221869	RPS27	FALSE	FALSE	Somatotrope	na	na	na	na	na	na	0.127437	0.00140304	1
1.17368e-07	-0.34477	0.961	0.981	0.00242283	CTSD	FALSE	FALSE	Thyrotrope	na	na	na	na	na	na	-0.771569	1.22687e-10	2.53262e-06
1.18082e-07	-0.42616	0.721	0.813	0.00243757	COL9A2	FALSE	FALSE	Thyrotrope	0.809894	3.02165e-09	6.2376e-05	0.25076	0.336301	1	na	na	na
1.18986e-07	-0.194905	0.996	1	0.00245622	TSPAN3	FALSE	FALSE	Thyrotrope	na	na	na	na	na	na	na	na	na
1.22001e-07	0.411961	0.841	0.752	0.00251846	B9D1	FALSE	FALSE	Somatotrope	0.981694	1.74405e-05	0.360025	0.189515	0.299842	1	-0.366739	4.68364e-10	9.66843e-06
1.26011e-07	-0.403595	0.797	0.911	0.00260124	WHSC1L1	FALSE	FALSE	Thyrotrope	na	na	na	-0.100318	0.215793	1	na	na	na
1.28095e-07	-0.462656	0.66	0.776	0.00264426	HLTF	FALSE	TRUE	Thyrotrope	na	na	na	-0.304455	0.030097	1	na	na	na
1.30771e-07	0.392373	0.884	0.79	0.0026995	PBXIP1	FALSE	FALSE	Somatotrope	na	na	na	0.618379	0.495673	1	-1.06609	1.53159e-28	3.16167e-24
1.3694e-07	-0.419987	0.729	0.827	0.00282684	PTBP1	FALSE	FALSE	Thyrotrope	na	na	na	-0.107483	0.114415	1	0.271198	0.984422	1
1.42257e-07	0.338046	0.932	0.879	0.00293661	ARMCX3	FALSE	FALSE	Somatotrope	na	na	na	-0.45698	0.00910519	1	-0.222116	1.88914e-05	0.389975
1.42961e-07	-0.433173	0.54	0.706	0.00295114	SNX27	FALSE	FALSE	Thyrotrope	na	na	na	na	na	na	0.204566	0.919194	1
1.47544e-07	-0.316284	0.929	0.944	0.00304575	PPP2R1A	TRUE	FALSE	Thyrotrope	na	na	na	na	na	na	0.228746	0.0204046	1
1.48014e-07	-0.271555	0.967	0.981	0.00305546	CLTA	FALSE	FALSE	Thyrotrope	na	na	na	na	na	na	na	na	na
1.48723e-07	-0.47378	0.598	0.71	0.00307008	RTF1	FALSE	FALSE	Thyrotrope	na	na	na	-0.154792	0.0560193	1	0.489853	0.113751	1
1.57269e-07	-0.404464	0.784	0.846	0.00324651	C9orf142	FALSE	FALSE	Thyrotrope	na	na	na	-0.147037	0.341117	1	-0.268423	0.00184712	1
1.59556e-07	0.194582	1	1	0.00329372	RPL14	FALSE	FALSE	Somatotrope	na	na	na	-0.213636	0.131834	1	na	na	na
1.63426e-07	-0.457698	0.527	0.682	0.00337361	FBXO9	FALSE	FALSE	Thyrotrope	na	na	na	0.375901	0.882734	1	-0.622793	0.000219361	1
1.67977e-07	-0.483792	0.127	0.271	0.00346755	RAD54B	FALSE	FALSE	Thyrotrope	na	na	na	na	na	na	na	na	na
1.70241e-07	0.210352	1	1	0.00351428	NDUFA1	FALSE	FALSE	Somatotrope	na	na	na	-0.184935	0.175759	1	-0.313968	3.80095e-12	7.84629e-08
1.70899e-07	-0.442706	0.715	0.822	0.00352788	DHX9	FALSE	FALSE	Thyrotrope	na	na	na	na	na	na	na	na	na
1.7209e-07	-0.437633	0.191	0.35	0.00355246	TMEM132A	FALSE	FALSE	Thyrotrope	na	na	na	-0.183711	0.92518	1	0.117109	0.10228	1
1.80358e-07	0.47991	0.747	0.589	0.00372314	FAM114A1	FALSE	FALSE	Somatotrope	na	na	na	0.765849	0.588918	1	-0.853489	5.86829e-22	1.21139e-17
1.8132e-07	-0.196009	0.99	0.991	0.00374298	AP2M1	TRUE	FALSE	Thyrotrope	na	na	na	-0.165656	0.0512619	1	na	na	na
1.81327e-07	-0.350893	0.897	0.949	0.00374312	NENF	FALSE	FALSE	Thyrotrope	na	na	na	0.311004	0.552983	1	-1.21667	1.77951e-14	3.67345e-10
1.84163e-07	0.491217	0.861	0.762	0.00380167	TOR1AIP2	FALSE	FALSE	Somatotrope	na	na	na	na	na	na	-0.599905	2.35866e-17	4.86898e-13
1.8712e-07	-0.388296	0.025	0.107	0.00386273	PIP5KL1	FALSE	FALSE	Thyrotrope	na	na	na	na	na	na	na	na	na
1.91662e-07	-0.405047	0.666	0.799	0.00395649	ANK3	TRUE	FALSE	Thyrotrope	1.03797	1.53204e-13	3.16258e-09	-0.384848	0.000862002	1	0.484599	0.00736097	1
2.00015e-07	-0.486072	0.63	0.743	0.0041289	TPST1	FALSE	FALSE	Thyrotrope	na	na	na	-0.202365	0.0984582	1	-0.233373	0.0146043	1
2.03245e-07	0.499256	0.363	0.178	0.00419559	RIN2	FALSE	FALSE	Somatotrope	na	na	na	0.47228	0.892728	1	-0.245707	4.1914e-08	0.000865231
2.13823e-07	-0.429598	0.027	0.112	0.00441394	CACNG4	TRUE	FALSE	Thyrotrope	na	na	na	-0.186292	0.332241	1	0.156871	0.813929	1
2.15399e-07	-0.372776	0.787	0.883	0.00444649	CYP51A1	FALSE	FALSE	Thyrotrope	na	na	na	na	na	na	-0.300061	0.00484647	1
2.30475e-07	-0.256075	0.711	0.822	0.00475769	CYB5D2	FALSE	FALSE	Thyrotrope	0.870932	0.00174506	1	0.188326	0.0546168	1	0.372926	0.939857	1
2.35428e-07	-0.376607	0.391	0.579	0.00485994	GFM2	FALSE	FALSE	Thyrotrope	na	na	na	na	na	na	-0.108386	0.00873867	1
2.38976e-07	0.400541	0.753	0.579	0.00493319	GMPPA	FALSE	FALSE	Somatotrope	na	na	na	-0.244356	0.163838	1	-0.677621	4.42783e-18	9.14037e-14
2.39542e-07	-0.399732	0.873	0.883	0.00494486	CAMLG	FALSE	FALSE	Thyrotrope	na	na	na	-0.13005	0.0526488	1	0.279573	0.0424092	1
2.48208e-07	-0.374675	0.734	0.85	0.00512376	GRSF1	FALSE	FALSE	Thyrotrope	na	na	na	-0.251575	0.0966269	1	na	na	na
2.51605e-07	-0.332762	0.877	0.911	0.00519388	SDCBP	TRUE	FALSE	Thyrotrope	na	na	na	na	na	na	0.261907	0.156341	1
2.52714e-07	-0.456142	0.56	0.706	0.00521678	VPS45	FALSE	FALSE	Thyrotrope	na	na	na	na	na	na	na	na	na
2.65239e-07	-0.4459	0.615	0.766	0.00547533	NUP62	FALSE	FALSE	Thyrotrope	na	na	na	-0.268738	0.0432166	1	0.375529	0.355328	1
2.67951e-07	-0.251597	0.951	0.981	0.00553131	2019-09-07	FALSE	FALSE	Thyrotrope	na	na	na	-0.229888	0.0086754	1	0.287901	0.0194408	1
2.70825e-07	-0.328404	0.111	0.248	0.00559065	DIRAS1	TRUE	FALSE	Thyrotrope	na	na	na	-0.476753	0.00246552	1	0.119475	0.411858	1
2.7305e-07	-0.324879	0.915	0.953	0.00563658	GSTA4	FALSE	FALSE	Thyrotrope	0.661247	1.53872e-10	3.17638e-06	-0.321992	0.000392902	1	0.46848	1.81355e-06	0.0374372
2.85665e-07	-0.391689	0.44	0.621	0.00589699	EPS15	TRUE	FALSE	Thyrotrope	na	na	na	na	na	na	na	na	na
2.87215e-07	-0.47851	0.069	0.187	0.00592898	ANAPC15	FALSE	FALSE	Thyrotrope	na	na	na	na	na	na	-0.12673	0.54054	1
2.90919e-07	-0.444283	0.315	0.481	0.00600544	AGPAT1	FALSE	FALSE	Thyrotrope	na	na	na	-0.298631	0.151131	1	na	na	na
2.93858e-07	-0.421163	0.735	0.836	0.00606611	CAPRIN1	FALSE	FALSE	Thyrotrope	na	na	na	na	na	na	0.25365	0.0974494	1
3.12775e-07	-0.455314	0.619	0.771	0.00645661	NCSTN	FALSE	FALSE	Thyrotrope	na	na	na	na	na	na	-0.388988	0.000642185	1
3.1888e-07	-0.394354	0.531	0.664	0.00658265	ANP32A	FALSE	FALSE	Thyrotrope	na	na	na	0.224405	0.332673	1	0.121148	0.747902	1
3.22184e-07	-0.39619	0.164	0.313	0.00665084	CLEC16A	FALSE	FALSE	Thyrotrope	na	na	na	-0.253548	0.31562	1	na	na	na
3.23377e-07	0.488938	0.695	0.584	0.00667546	SYPL1	FALSE	FALSE	Somatotrope	na	na	na	0.290146	0.101015	1	-0.257604	0.00134581	1
3.23667e-07	-0.303638	0.664	0.818	0.00668147	L2HGDH	FALSE	FALSE	Thyrotrope	0.546024	0.0167242	1	0.673779	0.728278	1	na	na	na
3.25921e-07	0.408573	0.854	0.79	0.006728	DNAJC10	FALSE	FALSE	Somatotrope	na	na	na	-0.198725	0.126146	1	0.133758	0.239317	1
3.38984e-07	-0.417006	0.771	0.85	0.00699764	SF1	FALSE	TRUE	Thyrotrope	na	na	na	na	na	na	-0.143594	0.0123151	1
3.4067e-07	0.38763	0.883	0.827	0.00703245	LAMTOR3	FALSE	FALSE	Somatotrope	na	na	na	-0.203064	0.182335	1	na	na	na
3.46561e-07	0.362665	0.861	0.794	0.00715406	MRPL3	FALSE	FALSE	Somatotrope	na	na	na	-0.393725	0.111579	1	-0.321597	3.54617e-06	0.0732036
3.47076e-07	-0.264966	0.925	0.958	0.00716469	SMDT1	FALSE	FALSE	Thyrotrope	na	na	na	-0.129359	0.180716	1	-0.325991	0.000130162	1
3.48466e-07	-0.442712	0.654	0.771	0.00719339	MBD4	FALSE	TRUE	Thyrotrope	na	na	na	0.307579	0.722135	1	-0.355154	0.00339721	1
3.56261e-07	-0.389629	0.793	0.893	0.00735429	PQBP1	FALSE	TRUE	Thyrotrope	na	na	na	na	na	na	-0.20147	0.00855167	1
3.63042e-07	-0.394515	0.705	0.785	0.00749429	SNX6	FALSE	FALSE	Thyrotrope	na	na	na	-0.155305	0.112891	1	0.362256	0.0655703	1
3.83783e-07	-0.441931	0.355	0.519	0.00792243	FIG4	FALSE	FALSE	Thyrotrope	na	na	na	-0.387901	0.0523197	1	0.298596	0.977655	1
3.87255e-07	-0.466472	0.677	0.794	0.0079941	ELMSAN1	FALSE	FALSE	Thyrotrope	na	na	na	-0.408251	0.0315254	1	na	na	na
3.90031e-07	-0.290008	0.933	0.972	0.0080514	VPS28	TRUE	FALSE	Thyrotrope	na	na	na	na	na	na	na	na	na
3.91666e-07	0.275535	0.97	0.939	0.00808515	EIF3E	FALSE	FALSE	Somatotrope	na	na	na	-0.598815	0.00299337	1	na	na	na
4.21592e-07	0.3019	0.986	0.953	0.00870292	SPCS2	FALSE	FALSE	Somatotrope	na	na	na	na	na	na	-0.10129	0.000130336	1
4.22625e-07	-0.233874	0.984	0.986	0.00872425	LAMTOR4	FALSE	FALSE	Thyrotrope	na	na	na	na	na	na	-0.224468	0.00649217	1
4.33427e-07	-0.465273	0.42	0.575	0.00894724	RBM4	FALSE	FALSE	Thyrotrope	na	na	na	0.178538	0.33369	1	na	na	na
4.40189e-07	-0.376605	0.876	0.907	0.00908683	TUBB4B	FALSE	FALSE	Thyrotrope	na	na	na	0.162757	0.909797	1	-0.477037	0.000120506	1
4.52803e-07	-0.263021	0.734	0.832	0.00934721	PARP15	FALSE	FALSE	Thyrotrope	na	na	na	0.248565	0.901846	1	0.219226	0.192795	1
4.54568e-07	-0.394533	0.792	0.893	0.00938365	RAB11B	FALSE	FALSE	Thyrotrope	na	na	na	-0.205141	0.0326883	1	0.258268	0.0672177	1
4.7729e-07	-0.41843	0.721	0.832	0.0098527	SKA2	FALSE	FALSE	Thyrotrope	na	na	na	0.141268	0.865408	1	na	na	na
4.78516e-07	-0.473836	0.637	0.729	0.009878	PSPC1	FALSE	FALSE	Thyrotrope	na	na	na	-0.188082	0.161491	1	0.421318	0.373549	1
4.8082e-07	-0.435666	0.861	0.893	0.00992557	HNRNPU	FALSE	FALSE	Thyrotrope	na	na	na	0.292784	0.74637	1	-0.186242	0.107743	1
4.88396e-07	-0.420909	0.86	0.897	0.010082	CEP126	FALSE	FALSE	Thyrotrope	1.23387	2.64268e-08	0.000545528	na	na	na	-0.567859	3.77923e-09	7.80146e-05
4.90039e-07	-0.426296	0.508	0.673	0.0101159	CNP	FALSE	FALSE	Thyrotrope	na	na	na	-0.454718	0.0558837	1	0.194782	0.536696	1
4.90577e-07	-0.675171	0.343	0.491	0.010127	GABBR1	TRUE	FALSE	Thyrotrope	na	na	na	-0.211108	0.15068	1	na	na	na
4.97338e-07	-0.468426	0.7	0.799	0.0102665	METTL9	FALSE	FALSE	Thyrotrope	na	na	na	na	na	na	na	na	na
4.98171e-07	-0.436511	0.263	0.425	0.0102837	CC2D1A	FALSE	TRUE	Thyrotrope	na	na	na	na	na	na	-0.554194	0.00152608	1
5.05383e-07	-0.299003	0.896	0.935	0.0104326	PKIG	FALSE	FALSE	Thyrotrope	na	na	na	-0.32878	0.00535535	1	0.180974	0.304	1
5.09853e-07	-0.588355	0.315	0.472	0.0105249	CAMK2G	FALSE	FALSE	Thyrotrope	na	na	na	-0.644558	0.00134418	1	0.412317	0.138206	1
5.13056e-07	0.544582	0.546	0.374	0.010591	SLC7A14	FALSE	FALSE	Somatotrope	na	na	na	0.352449	0.947565	1	-1.01764	9.08519e-21	1.87546e-16
5.16493e-07	-0.531837	0.359	0.514	0.010662	C4orf33	FALSE	FALSE	Thyrotrope	na	na	na	na	na	na	-0.39896	0.000372656	1
5.17372e-07	-0.485895	0.653	0.762	0.0106801	SPAG9	FALSE	FALSE	Thyrotrope	0.878609	2.7091e-07	0.0055924	na	na	na	na	na	na
5.34089e-07	-0.819217	0.119	0.243	0.0110252	PLCE1	TRUE	FALSE	Thyrotrope	na	na	na	na	na	na	-0.801257	0.000120607	1
5.3781e-07	-0.697932	0.23	0.374	0.011102	CPNE8	FALSE	FALSE	Thyrotrope	na	na	na	-0.78477	0.000270996	1	-0.398868	0.0193347	1
5.44387e-07	-1.2605	0.437	0.542	0.0112378	ARC	TRUE	FALSE	Thyrotrope	na	na	na	na	na	na	-1.8137	1.34142e-09	2.76908e-05
5.45274e-07	-0.332931	0.14	0.285	0.0112561	RAPGEF4	FALSE	FALSE	Thyrotrope	na	na	na	0.428236	0.283228	1	-0.520216	0.000196229	1
5.45856e-07	-0.303016	0.871	0.911	0.0112681	PIN1	FALSE	TRUE	Thyrotrope	na	na	na	-0.110614	0.610619	1	na	na	na
5.46782e-07	-0.789177	0.087	0.201	0.0112872	TMPRSS6	TRUE	FALSE	Thyrotrope	na	na	na	na	na	na	-0.45745	0.0327871	1
5.6114e-07	-0.40547	0.838	0.907	0.0115836	PFN2	FALSE	FALSE	Thyrotrope	na	na	na	na	na	na	0.125025	0.32752	1
5.65179e-07	0.508489	0.635	0.481	0.011667	TRMT11	FALSE	FALSE	Somatotrope	na	na	na	-0.259341	0.213493	1	0.141392	0.0276986	1
5.66334e-07	-0.459957	0.557	0.696	0.0116908	RIMBP2	TRUE	FALSE	Thyrotrope	0.794166	0.000117087	1	-0.514375	0.0113296	1	0.244433	0.277738	1
5.84215e-07	0.175669	1	1	0.0120599	CHCHD2	FALSE	FALSE	Somatotrope	na	na	na	-0.145945	0.127957	1	-0.188774	2.11067e-07	0.00435705
5.84219e-07	-0.551643	0.78	0.832	0.01206	CALY	TRUE	FALSE	Thyrotrope	0.812957	0.914235	1	na	na	na	-1.46719	1.94657e-11	4.01831e-07
6.06145e-07	0.551734	0.386	0.21	0.0125127	CFC1	TRUE	FALSE	Somatotrope	na	na	na	na	na	na	-1.24684	2.88018e-17	5.94555e-13
6.06473e-07	0.443521	0.698	0.547	0.0125194	UBA5	FALSE	FALSE	Somatotrope	0.861598	2.76095e-08	0.000569944	1.23965	0.0659143	1	0.405206	0.840144	1
6.08832e-07	0.70968	0.223	0.075	0.0125681	CAMKV	TRUE	FALSE	Somatotrope	na	na	na	na	na	na	-0.180973	1.00899e-05	0.208285
6.14142e-07	-0.481316	0.082	0.201	0.0126777	KCNA6	TRUE	FALSE	Thyrotrope	na	na	na	na	na	na	-0.720566	0.000613793	1
6.17075e-07	-0.552078	0.491	0.654	0.0127383	PPP2R2A	FALSE	FALSE	Thyrotrope	na	na	na	-0.232143	0.192065	1	na	na	na
6.20289e-07	-0.240699	0.948	0.972	0.0128046	ZBTB20	FALSE	TRUE	Thyrotrope	0.64374	9.83087e-08	0.00202939	0.472127	0.013993	1	na	na	na
6.21212e-07	-0.366112	0.871	0.897	0.0128237	PNRC1	FALSE	FALSE	Thyrotrope	na	na	na	na	na	na	-0.52683	2.98567e-05	0.616331
6.22927e-07	-0.310809	0.622	0.771	0.0128591	KRTCAP3	FALSE	FALSE	Thyrotrope	na	na	na	-0.367809	0.0225283	1	-0.845033	2.86805e-08	0.000592052
6.27408e-07	-0.546411	0.372	0.523	0.0129516	C8orf76	FALSE	FALSE	Thyrotrope	na	na	na	-0.176778	0.0608426	1	-0.183207	0.0800527	1
6.27984e-07	-0.316719	0.863	0.925	0.0129635	KIF5B	FALSE	FALSE	Thyrotrope	na	na	na	na	na	na	0.267821	0.0763493	1
6.292e-07	0.515498	0.55	0.364	0.0129886	VARS	FALSE	FALSE	Somatotrope	na	na	na	-0.957489	0.00914299	1	-0.780843	5.15168e-13	1.06346e-08
6.30368e-07	-0.631615	0.116	0.248	0.0130127	TMEM178B	FALSE	FALSE	Thyrotrope	na	na	na	0.141158	0.304965	1	-0.279574	0.112578	1
6.30771e-07	-0.35392	0.87	0.93	0.013021	TPD52	FALSE	FALSE	Thyrotrope	0.657794	2.38881e-07	0.00493123	-0.25958	0.0392066	1	-0.305426	0.00718876	1
6.34226e-07	-0.473381	0.706	0.776	0.0130923	ACYP1	FALSE	FALSE	Thyrotrope	na	na	na	-0.394029	0.21275	1	na	na	na
6.36191e-07	-0.398153	0.485	0.645	0.0131329	IQGAP1	TRUE	FALSE	Thyrotrope	na	na	na	0.188719	0.777183	1	-0.598323	5.38943e-05	1
6.37313e-07	-0.528448	0.221	0.374	0.013156	ARHGAP33	FALSE	FALSE	Thyrotrope	na	na	na	na	na	na	-0.106769	0.000722626	1
6.4889e-07	-0.370398	0.544	0.678	0.013395	MYADM	FALSE	FALSE	Thyrotrope	na	na	na	-0.298834	0.042543	1	-0.37679	0.00081119	1
6.63305e-07	-0.531916	0.059	0.159	0.0136926	ACOX2	FALSE	FALSE	Thyrotrope	na	na	na	na	na	na	-0.482843	0.153484	1
6.6883e-07	-0.574889	0.456	0.589	0.0138067	TUBG2	FALSE	FALSE	Thyrotrope	na	na	na	-0.495934	0.0361199	1	-0.234355	0.016478	1
6.70245e-07	0.692131	0.441	0.271	0.0138359	OSBPL1A	FALSE	FALSE	Somatotrope	na	na	na	0.389168	0.603504	1	0.486079	0.174938	1
6.70729e-07	-0.500057	0.596	0.715	0.0138459	TMEM163	FALSE	FALSE	Thyrotrope	na	na	na	-0.276614	0.379425	1	-0.78572	8.44476e-09	0.000174325
6.78064e-07	-0.520295	0.227	0.383	0.0139973	SUV420H2	FALSE	FALSE	Thyrotrope	na	na	na	-0.249812	0.37043	1	-0.123242	0.02528	1
6.78799e-07	-0.127457	1	1	0.0140124	FTH1	FALSE	FALSE	Thyrotrope	na	na	na	-0.122226	0.0146063	1	na	na	na
6.92529e-07	-0.694728	0.195	0.322	0.0142959	SEMA6A	TRUE	FALSE	Thyrotrope	na	na	na	0.453081	0.82102	1	0.133695	0.465518	1
6.99135e-07	-0.4577	0.492	0.65	0.0144322	IPW	FALSE	FALSE	Thyrotrope	na	na	na	0.23233	0.949734	1	-0.252823	0.0052271	1
7.06269e-07	0.504706	0.606	0.444	0.0145795	TWSG1	FALSE	FALSE	Somatotrope	na	na	na	-1.46928	0.0345727	1	-0.547987	5.13906e-08	0.00106086
7.20382e-07	-0.479321	0.247	0.402	0.0148708	LINC00342	FALSE	FALSE	Thyrotrope	na	na	na	0.429133	0.825626	1	-0.126329	0.549595	1
7.21017e-07	-0.105831	0.071	0.192	0.014884	NAP1L6	FALSE	FALSE	Thyrotrope	na	na	na	na	na	na	-0.25224	0.00503892	1
7.22602e-07	0.834156	0.317	0.164	0.0149167	PTPRE	TRUE	FALSE	Somatotrope	na	na	na	-0.891072	0.0847593	1	-0.814056	4.37429e-10	9.02985e-06
7.26723e-07	-0.539577	0.323	0.477	0.0150017	BLMH	FALSE	FALSE	Thyrotrope	na	na	na	na	na	na	-0.247939	0.38243	1
7.28884e-07	-0.253412	0.052	0.154	0.0150463	NME9	FALSE	FALSE	Thyrotrope	na	na	na	na	na	na	na	na	na
7.31097e-07	-0.637102	0.275	0.421	0.015092	MCAM	FALSE	FALSE	Thyrotrope	na	na	na	na	na	na	-0.285891	0.0198139	1
7.39408e-07	0.281664	0.965	0.949	0.0152636	CD164	TRUE	FALSE	Somatotrope	na	na	na	0.140745	0.699892	1	na	na	na
7.43866e-07	-0.385497	0.236	0.411	0.0153556	PPFIA2	FALSE	FALSE	Thyrotrope	1.19783	1.2784e-11	2.639e-07	-0.519289	0.0147021	1	0.757836	0.212463	1
7.44153e-07	-0.412424	0.032	0.117	0.0153615	SLC10A4	TRUE	FALSE	Thyrotrope	na	na	na	na	na	na	-0.354718	0.0787083	1
7.47384e-07	-0.482628	0.122	0.257	0.0154283	ALDH5A1	FALSE	FALSE	Thyrotrope	na	na	na	na	na	na	-0.143294	0.0603836	1
7.63438e-07	1.08504	0.227	0.079	0.0157596	COX6A2	FALSE	FALSE	Somatotrope	na	na	na	na	na	na	-1.46362	2.03282e-10	4.19634e-06
7.73461e-07	-0.645359	0.119	0.243	0.0159666	FCHSD2	TRUE	FALSE	Thyrotrope	na	na	na	0.182925	0.837004	1	-0.433327	0.0401579	1
7.77442e-07	-0.445849	0.553	0.71	0.0160487	FTO	FALSE	FALSE	Thyrotrope	0.515941	0.000259871	1	-0.229922	0.37481	1	na	na	na
7.77838e-07	-0.222335	0.993	0.995	0.0160569	SRP9	FALSE	TRUE	Thyrotrope	na	na	na	na	na	na	0.565253	3.56689e-12	7.36312e-08
7.81046e-07	-0.38864	0.179	0.332	0.0161231	PAK4	FALSE	FALSE	Thyrotrope	na	na	na	0.23259	0.884921	1	-0.575931	0.00151313	1
7.85714e-07	-0.328603	0.863	0.907	0.0162195	SCCPDH	FALSE	FALSE	Thyrotrope	na	na	na	-0.217254	0.0355781	1	0.166369	0.504326	1
7.88824e-07	-0.543851	0.187	0.341	0.0162837	TSHZ1	FALSE	TRUE	Thyrotrope	na	na	na	-0.311168	0.0414407	1	-0.10426	0.339761	1
7.92221e-07	-0.519823	0.265	0.421	0.0163538	FASN	FALSE	FALSE	Thyrotrope	0.542539	0.428961	1	na	na	na	0.208366	0.21972	1
7.93379e-07	-0.363138	0.755	0.85	0.0163777	PSMA3-AS1	FALSE	FALSE	Thyrotrope	na	na	na	0.394996	0.100838	1	na	na	na
8.23276e-07	-0.527816	0.135	0.276	0.0169949	TPPP	FALSE	TRUE	Thyrotrope	na	na	na	na	na	na	-0.423436	0.000388986	1
8.39448e-07	-0.681958	0.291	0.425	0.0173287	ETNK2	FALSE	FALSE	Thyrotrope	na	na	na	-0.48847	0.111506	1	-0.251927	0.00409101	1
8.40253e-07	-0.451835	0.637	0.734	0.0173453	TMEM50B	FALSE	FALSE	Thyrotrope	na	na	na	0.107802	0.82697	1	-0.142687	0.0486904	1
8.40727e-07	-0.342204	0.696	0.799	0.0173551	NIPSNAP1	FALSE	FALSE	Thyrotrope	na	na	na	na	na	na	0.357673	0.0157422	1
8.86719e-07	-0.543409	0.46	0.584	0.0183045	MTERF2	FALSE	TRUE	Thyrotrope	na	na	na	0.543728	0.170483	1	-0.532878	0.000302855	1
8.97782e-07	-0.403571	0.232	0.388	0.0185329	RPS6KC1	FALSE	FALSE	Thyrotrope	na	na	na	-0.634544	0.103526	1	na	na	na
8.981e-07	-0.434675	0.616	0.757	0.0185395	ADGRB3	TRUE	FALSE	Thyrotrope	1.04004	0.000514332	1	-0.559507	5.36471e-07	0.0110744	-0.175391	0.0261164	1
9.0631e-07	-0.470632	0.718	0.808	0.018709	ABI2	FALSE	FALSE	Thyrotrope	na	na	na	na	na	na	na	na	na
9.1501e-07	-0.496552	0.35	0.505	0.0188885	SCAP	FALSE	FALSE	Thyrotrope	na	na	na	0.427854	0.893466	1	-0.388974	0.0522356	1
9.2439e-07	-1.00419	0.156	0.28	0.0190822	DMD	TRUE	FALSE	Thyrotrope	na	na	na	0.112897	0.874239	1	-0.602956	0.050284	1
9.47357e-07	-0.385428	0.169	0.322	0.0195563	DOCK5	TRUE	FALSE	Thyrotrope	na	na	na	-0.542277	0.020418	1	0.307181	0.369696	1
9.50058e-07	-0.634576	0.22	0.36	0.019612	SRSF12	FALSE	FALSE	Thyrotrope	na	na	na	-0.432754	0.000735558	1	0.628382	0.000883796	1
9.76743e-07	-0.539605	0.314	0.491	0.0201629	ACVR1C	FALSE	FALSE	Thyrotrope	1.05724	3.70098e-11	7.63994e-07	-0.347012	0.0917897	1	na	na	na
9.77083e-07	-0.539705	0.391	0.542	0.0201699	STX2	FALSE	FALSE	Thyrotrope	0.645608	0.0113041	1	-0.223573	0.264077	1	na	na	na
9.89845e-07	-0.38558	0.588	0.701	0.0204334	MADD	FALSE	FALSE	Thyrotrope	0.690977	1.28502e-06	0.0265268	0.412044	0.401465	1	-0.731952	1.90413e-06	0.0393069
9.94054e-07	0.143618	1	1	0.0205203	RPL6	FALSE	TRUE	Somatotrope	na	na	na	-0.200026	0.0349747	1	0.109981	0.0209302	1
9.98006e-07	-0.314204	0.054	0.154	0.0206018	SOX2-OT	FALSE	FALSE	Thyrotrope	na	na	na	-0.343319	0.117174	1	0.717569	0.479641	1
1.00892e-06	-0.371741	0.795	0.869	0.0208272	WBP2	FALSE	FALSE	Thyrotrope	na	na	na	na	na	na	-0.384385	0.000798412	1
1.01097e-06	-0.367074	0.755	0.855	0.0208695	TXN2	FALSE	FALSE	Thyrotrope	na	na	na	na	na	na	na	na	na
1.02169e-06	0.262606	0.941	0.874	0.0210908	LINC00632	FALSE	FALSE	Somatotrope	1.89677	2.83951e-20	5.8616e-16	-0.239387	0.0411296	1	-0.184812	9.35141e-09	0.000193041
1.03113e-06	0.749934	0.158	0.033	0.0212855	LINC00598	FALSE	FALSE	Somatotrope	na	na	na	-0.337866	0.0398075	1	-0.562031	0.000406656	1
1.04629e-06	-0.59957	0.314	0.467	0.0215986	AUTS2	FALSE	FALSE	Thyrotrope	na	na	na	na	na	na	0.270634	0.122871	1
1.0497e-06	-0.501508	0.11	0.238	0.0216691	LOC101928358	FALSE	FALSE	Thyrotrope	na	na	na	-0.977663	0.00324405	1	0.318836	0.251595	1
1.05012e-06	-0.270641	0.035	0.121	0.0216777	IGSF5	TRUE	FALSE	Thyrotrope	na	na	na	-0.12369	0.154046	1	0.188005	0.758028	1
1.06384e-06	0.790073	0.223	0.084	0.0219609	C2CD4B	FALSE	FALSE	Somatotrope	na	na	na	-1.63316	0.000123353	1	-0.813698	1.09015e-09	2.2504e-05
1.06828e-06	0.486502	0.754	0.636	0.0220526	WDR43	FALSE	FALSE	Somatotrope	na	na	na	0.260647	0.900129	1	na	na	na
1.07197e-06	-0.633192	0.052	0.15	0.0221286	DTX1	FALSE	FALSE	Thyrotrope	na	na	na	na	na	na	-0.379921	0.101273	1
1.07464e-06	-0.554488	0.404	0.547	0.0221838	DNAJC6	FALSE	FALSE	Thyrotrope	0.742116	0.0401739	1	0.416769	0.969566	1	-0.931647	1.6992e-06	0.0350765
1.08794e-06	-0.379995	0.233	0.383	0.0224583	RFXANK	FALSE	TRUE	Thyrotrope	na	na	na	na	na	na	0.162568	0.880422	1
1.09965e-06	-0.657906	0.449	0.565	0.0227	TPGS2	FALSE	FALSE	Thyrotrope	na	na	na	0.163702	0.42325	1	-0.168414	0.0486437	1
1.12007e-06	-0.528145	0.425	0.57	0.0231216	RPARP-AS1	FALSE	FALSE	Thyrotrope	na	na	na	-0.221106	0.0374446	1	-0.137933	0.178583	1
1.12249e-06	-0.279105	0.78	0.907	0.0231717	TMEM9	FALSE	FALSE	Thyrotrope	na	na	na	-0.236978	0.0250858	1	-0.335129	0.000886939	1
1.12548e-06	-0.456898	0.569	0.682	0.0232333	ZNF204P	FALSE	FALSE	Thyrotrope	na	na	na	-0.267379	0.21208	1	-0.19641	0.0253635	1
1.12823e-06	-0.290449	0.941	0.977	0.0232901	ARGLU1	FALSE	FALSE	Thyrotrope	na	na	na	na	na	na	na	na	na
1.14024e-06	-0.464441	0.447	0.589	0.023538	C14orf159	FALSE	FALSE	Thyrotrope	na	na	na	-0.224728	0.0769665	1	0.241062	0.86084	1
1.14559e-06	-0.549197	0.075	0.187	0.0236485	JAKMIP3	FALSE	FALSE	Thyrotrope	na	na	na	na	na	na	-0.853278	0.000393876	1
1.17226e-06	-0.590947	0.635	0.71	0.024199	CAPNS1	TRUE	FALSE	Thyrotrope	na	na	na	na	na	na	-0.453603	0.00263931	1
1.17505e-06	-0.426115	0.188	0.341	0.0242566	NLN	FALSE	FALSE	Thyrotrope	na	na	na	-0.858717	0.00382771	1	0.978147	0.0429898	1
1.17775e-06	-0.454049	0.606	0.724	0.0243123	UBA2	FALSE	FALSE	Thyrotrope	na	na	na	-0.213096	0.182946	1	na	na	na
1.18767e-06	-0.580282	0.498	0.603	0.0245171	BPHL	FALSE	FALSE	Thyrotrope	na	na	na	0.228198	0.541688	1	-0.167833	0.0294311	1
1.21856e-06	-0.668234	0.224	0.364	0.0251547	BAIAP2-AS1	FALSE	FALSE	Thyrotrope	na	na	na	-0.90987	0.198162	1	0.3977	0.0660474	1
1.22167e-06	-0.402241	0.061	0.164	0.025219	ARNTL2	FALSE	TRUE	Thyrotrope	na	na	na	-0.114571	0.345878	1	na	na	na
1.22283e-06	-0.298446	0.873	0.925	0.0252429	CCT2	FALSE	FALSE	Thyrotrope	na	na	na	0.120548	0.973398	1	0.297851	0.00775717	1
1.22685e-06	-0.475928	0.139	0.271	0.025326	TRIM9	FALSE	FALSE	Thyrotrope	na	na	na	-0.220598	0.121721	1	0.215032	0.361716	1
1.22921e-06	0.438159	0.826	0.771	0.0253746	SEC22B	FALSE	FALSE	Somatotrope	na	na	na	-0.154421	0.488125	1	-0.195516	7.39765e-05	1
1.23716e-06	-0.716731	0.032	0.112	0.0255387	PLA2G2A	TRUE	FALSE	Thyrotrope	na	na	na	na	na	na	-0.531999	0.0144803	1
1.24469e-06	-0.252444	0.942	0.972	0.0256942	SUMO1	TRUE	FALSE	Thyrotrope	na	na	na	na	na	na	0.318681	0.00192456	1
1.28563e-06	-0.381936	0.803	0.864	0.0265392	TSPYL2	FALSE	FALSE	Thyrotrope	na	na	na	0.120841	0.24573	1	-0.949318	1.47978e-09	3.0547e-05
1.31654e-06	-0.623951	0.132	0.257	0.0271772	SPOCK1	FALSE	FALSE	Thyrotrope	na	na	na	0.476852	0.159508	1	-0.306367	0.013981	1
1.33312e-06	0.150986	1	1	0.0275196	RPL35A	FALSE	FALSE	Somatotrope	na	na	na	-0.295535	0.00328347	1	0.126437	0.0273093	1
1.34024e-06	0.646206	0.23	0.084	0.0276667	VWDE	FALSE	FALSE	Somatotrope	na	na	na	0.188071	0.547526	1	-0.186726	0.00167129	1
1.34488e-06	0.658818	0.216	0.075	0.0277623	LINC01091	FALSE	FALSE	Somatotrope	na	na	na	na	na	na	-0.255193	0.000598597	1
1.35293e-06	-0.529074	0.334	0.477	0.0279285	FAXDC2	FALSE	FALSE	Thyrotrope	na	na	na	-0.115971	0.445438	1	-0.557129	0.000252008	1
1.35417e-06	0.331809	0.689	0.467	0.0279541	KIAA0020	FALSE	FALSE	Somatotrope	na	na	na	-0.341667	0.28572	1	0.261318	0.0436059	1
1.36557e-06	-0.255869	0.988	0.995	0.0281895	TUSC3	FALSE	FALSE	Thyrotrope	0.505393	5.14617e-09	0.000106232	-0.369715	0.00312448	1	na	na	na
1.37421e-06	-0.476106	0.699	0.771	0.0283677	CBX1	FALSE	FALSE	Thyrotrope	na	na	na	-0.14675	0.0414058	1	0.510212	0.000314022	1
1.3805e-06	-0.314937	0.849	0.916	0.0284977	TIA1	FALSE	TRUE	Thyrotrope	na	na	na	0.184859	0.399109	1	0.567663	0.000264934	1
1.38061e-06	-0.544811	0.327	0.481	0.0284999	NEIL1	FALSE	FALSE	Thyrotrope	na	na	na	-0.347328	0.0520535	1	-0.113316	0.0912229	1
1.39017e-06	0.328378	0.909	0.846	0.0286972	GORASP2	FALSE	FALSE	Somatotrope	na	na	na	0.358781	0.406578	1	-0.294304	3.28684e-06	0.0678502
1.40813e-06	-0.536143	0.114	0.234	0.029068	CYGB	FALSE	FALSE	Thyrotrope	na	na	na	-0.157087	0.53258	1	-0.353718	0.0177806	1
1.4133e-06	0.664954	0.491	0.327	0.0291747	SLC4A3	FALSE	FALSE	Somatotrope	na	na	na	-0.119155	0.534533	1	-1.08953	2.45017e-16	5.05789e-12
1.43825e-06	-0.293063	0.195	0.332	0.0296898	ABCA1	FALSE	FALSE	Thyrotrope	na	na	na	0.217936	0.762573	1	-0.329939	0.00225044	1
1.46506e-06	0.440714	0.755	0.612	0.0302433	RRBP1	FALSE	FALSE	Somatotrope	na	na	na	na	na	na	-1.09893	7.82778e-21	1.61589e-16
1.47939e-06	0.350378	0.916	0.874	0.030539	DDOST	FALSE	FALSE	Somatotrope	na	na	na	-0.537548	0.011495	1	-0.336807	1.85637e-07	0.00383211
1.48359e-06	-0.623914	0.158	0.294	0.0306258	CACNB4	FALSE	FALSE	Thyrotrope	na	na	na	-0.112046	0.000916024	1	na	na	na
1.48434e-06	0.445673	0.573	0.416	0.0306412	PMM2	FALSE	FALSE	Somatotrope	na	na	na	na	na	na	-0.530029	1.05947e-10	2.18705e-06
1.50339e-06	-0.310993	0.146	0.276	0.0310344	COX20	FALSE	FALSE	Thyrotrope	na	na	na	na	na	na	-0.10534	0.0182668	1
1.52757e-06	-0.669084	0.36	0.495	0.0315336	CMBL	FALSE	FALSE	Thyrotrope	na	na	na	0.304383	0.427859	1	-0.50029	0.0100813	1
1.56001e-06	-0.939569	0.508	0.636	0.0322033	CALB2	FALSE	FALSE	Thyrotrope	1.09584	0.000825474	1	-0.64669	0.000333289	1	-0.396327	0.179699	1
1.56569e-06	-0.64605	0.473	0.607	0.0323206	RUVBL1	FALSE	TRUE	Thyrotrope	na	na	na	-0.535441	0.0018029	1	0.652843	0.00272099	1
1.59708e-06	0.578546	0.496	0.327	0.0329685	KLF3	FALSE	TRUE	Somatotrope	na	na	na	-0.33872	0.291335	1	-0.409991	2.18712e-07	0.00451486
1.61396e-06	0.33969	0.967	0.944	0.033317	TOMM5	FALSE	FALSE	Somatotrope	na	na	na	na	na	na	na	na	na
1.63743e-06	-0.687041	0.048	0.14	0.0338015	CHL1	TRUE	FALSE	Thyrotrope	0.501592	0.000192517	1	-1.09346	0.0734056	1	0.985769	0.150108	1
1.65165e-06	0.207056	0.996	1	0.034095	C14orf2	FALSE	FALSE	Somatotrope	na	na	na	0.44701	0.0434434	1	na	na	na
1.65585e-06	0.426473	0.664	0.519	0.0341817	TMEM123	FALSE	FALSE	Somatotrope	na	na	na	-0.12748	0.309191	1	0.352355	0.198504	1
1.67969e-06	-0.418671	0.501	0.659	0.0346739	SLC35G2	TRUE	FALSE	Thyrotrope	0.589696	6.95539e-05	1	-0.302203	0.385936	1	-0.111065	0.005257	1
1.69017e-06	-0.393409	0.732	0.808	0.0348902	SUPT16H	FALSE	FALSE	Thyrotrope	na	na	na	-0.185359	0.0977525	1	0.382996	0.0684996	1
1.70487e-06	0.417218	0.813	0.701	0.0351936	TMEM33	FALSE	TRUE	Somatotrope	0.617853	0.000166922	1	-0.542942	0.0286621	1	-0.222335	2.83498e-06	0.0585225
1.70898e-06	-0.279302	0.974	0.981	0.0352785	CSDE1	FALSE	TRUE	Thyrotrope	na	na	na	na	na	na	0.145635	0.182256	1
1.74426e-06	-0.47779	0.505	0.64	0.0360068	NDRG3	FALSE	FALSE	Thyrotrope	na	na	na	na	na	na	-0.29822	0.00723935	1
1.75798e-06	0.574759	0.149	0.028	0.0362899	LURAP1L-AS1	FALSE	FALSE	Somatotrope	na	na	na	na	na	na	-0.63679	1.03606e-06	0.0213874
1.77097e-06	0.716598	0.585	0.449	0.0365581	SPP1	TRUE	FALSE	Somatotrope	0.582026	0.527355	1	1.48261	0.0641901	1	0.587964	0.266252	1
1.77597e-06	-0.464707	0.538	0.687	0.0366614	ZC2HC1A	FALSE	FALSE	Thyrotrope	na	na	na	na	na	na	na	na	na
1.79117e-06	-0.551364	0.425	0.565	0.036975	C15orf57	FALSE	FALSE	Thyrotrope	na	na	na	-0.385689	0.0180931	1	na	na	na
1.84097e-06	0.30758	0.954	0.93	0.0380031	SVIP	TRUE	FALSE	Somatotrope	na	na	na	0.542503	0.84741	1	-0.122636	3.30692e-06	0.0682647
1.85062e-06	0.774716	0.139	0.023	0.0382024	2019-09-14	FALSE	FALSE	Somatotrope	na	na	na	na	na	na	-0.691836	6.70831e-05	1
1.91698e-06	-0.656949	0.106	0.224	0.0395722	KHDRBS3	FALSE	FALSE	Thyrotrope	na	na	na	na	na	na	-0.30285	0.0163205	1
1.94278e-06	-0.449388	0.446	0.612	0.0401049	NKIRAS2	FALSE	FALSE	Thyrotrope	0.575703	4.53361e-06	0.0935874	-0.330394	0.0072533	1	0.653	0.000444631	1
1.9506e-06	0.530008	0.55	0.393	0.0402663	APOL2	FALSE	FALSE	Somatotrope	na	na	na	-0.486877	0.0620299	1	-1.24113	1.30129e-20	2.68625e-16
1.97148e-06	-0.518827	0.43	0.561	0.0406972	FNBP1	TRUE	FALSE	Thyrotrope	na	na	na	-0.126838	0.460212	1	-0.306328	0.0060452	1
1.98772e-06	-0.282151	0.725	0.869	0.0410326	PCYOX1	FALSE	FALSE	Thyrotrope	na	na	na	-0.249329	0.0917218	1	-0.268189	0.00025321	1
2.03617e-06	1.1201	0.152	0.033	0.0420327	DEFB1	FALSE	FALSE	Somatotrope	na	na	na	na	na	na	-1.15153	6.76978e-07	0.0139749
2.05884e-06	-0.597091	0.269	0.411	0.0425007	EPB41L3	TRUE	FALSE	Thyrotrope	na	na	na	-0.544826	0.210406	1	0.109821	0.0115136	1
2.08669e-06	0.273316	0.981	0.967	0.0430755	ERLEC1	FALSE	FALSE	Somatotrope	na	na	na	-0.520548	0.0188388	1	-0.608058	3.02383e-18	6.2421e-14
2.09052e-06	-0.438314	0.628	0.752	0.0431547	CDK5	TRUE	FALSE	Thyrotrope	0.918561	7.7245e-08	0.00159457	na	na	na	0.125717	0.52518	1
2.10516e-06	-0.522811	0.434	0.575	0.0434568	RHOQ	TRUE	FALSE	Thyrotrope	0.83994	3.99043e-05	0.823744	na	na	na	-0.190523	0.0419013	1
2.13052e-06	-0.221462	0.984	0.995	0.0439803	HNRNPA1	FALSE	TRUE	Thyrotrope	na	na	na	na	na	na	0.270017	0.00292472	1
2.162e-06	-0.581144	0.224	0.36	0.0446302	KCTD5	FALSE	FALSE	Thyrotrope	na	na	na	0.214726	0.403381	1	-0.377335	0.0052173	1
2.16317e-06	-0.562852	0.159	0.294	0.0446543	SYN1	FALSE	FALSE	Thyrotrope	na	na	na	-0.996596	0.00100735	1	0.104223	0.08765	1
2.16672e-06	-0.302094	0.941	0.972	0.0447277	DDX24	FALSE	FALSE	Thyrotrope	na	na	na	na	na	na	na	na	na
2.1947e-06	-0.316773	0.944	0.944	0.0453052	LINC01420	FALSE	FALSE	Thyrotrope	na	na	na	na	na	na	na	na	na
2.19477e-06	-0.574934	0.119	0.243	0.0453066	ADAMTS2	FALSE	FALSE	Thyrotrope	na	na	na	na	na	na	-0.339998	0.00854136	1
2.19587e-06	-0.386547	0.068	0.173	0.0453294	NLGN4X	TRUE	FALSE	Thyrotrope	na	na	na	-0.174024	0.10607	1	na	na	na
2.20218e-06	-0.463114	0.392	0.533	0.0454596	TBC1D9B	FALSE	FALSE	Thyrotrope	na	na	na	0.378455	0.723168	1	-0.359548	0.0120902	1
2.21647e-06	-0.396327	0.117	0.243	0.0457545	NBPF3	FALSE	FALSE	Thyrotrope	na	na	na	0.247846	0.279357	1	-0.381815	0.0258425	1
2.24469e-06	-0.677635	0.42	0.537	0.0463372	TFPT	FALSE	FALSE	Thyrotrope	na	na	na	na	na	na	-0.283012	0.0010613	1
2.2624e-06	0.369286	0.935	0.879	0.0467027	NCOA7	FALSE	FALSE	Somatotrope	na	na	na	-1.25922	1.37907e-05	0.284681	-0.658812	3.75413e-18	7.74965e-14
2.26677e-06	-0.397319	0.612	0.752	0.0467928	SAE1	FALSE	FALSE	Thyrotrope	na	na	na	0.345631	0.854649	1	-0.370558	0.00359859	1
2.2743e-06	-0.378907	0.745	0.808	0.0469483	EPM2AIP1	FALSE	FALSE	Thyrotrope	na	na	na	na	na	na	na	na	na
2.29433e-06	-0.611162	0.355	0.486	0.0473618	FMNL2	FALSE	FALSE	Thyrotrope	na	na	na	-0.332689	0.429127	1	0.292947	0.293805	1
2.29691e-06	-0.441229	0.504	0.65	0.0474152	GSE1	FALSE	FALSE	Thyrotrope	0.778816	4.65343e-06	0.0960607	0.359587	0.915442	1	-0.159309	0.124809	1
2.30501e-06	-0.591369	0.139	0.266	0.0475824	CELSR2	TRUE	FALSE	Thyrotrope	na	na	na	-0.416475	0.751065	1	0.326916	0.188258	1
2.30592e-06	-0.381707	0.152	0.285	0.0476011	2019-09-08	FALSE	FALSE	Thyrotrope	na	na	na	-0.310608	0.0283563	1	na	na	na
2.32698e-06	-0.605333	0.245	0.383	0.0480359	LOC728730	FALSE	FALSE	Thyrotrope	na	na	na	-0.690629	0.0390137	1	-0.176181	0.00269111	1
2.36596e-06	1.05918	0.434	0.294	0.0488406	HES6	FALSE	TRUE	Somatotrope	0.741279	0.00017693	1	-0.838158	0.00880303	1	0.95156	0.0313067	1
2.37416e-06	-0.393045	0.705	0.794	0.0490097	ITFG3	FALSE	FALSE	Thyrotrope	na	na	na	0.305905	0.00628991	1	-0.313075	2.92298e-06	0.0603392
2.40177e-06	1.08406	0.44	0.285	0.0495798	HIST1H1C	FALSE	FALSE	Somatotrope	na	na	na	-0.630346	0.872872	1	-0.470879	1.40821e-05	0.290697
2.43492e-06	-0.340032	0.693	0.827	0.050264	CHP1	TRUE	FALSE	Thyrotrope	na	na	na	na	na	na	-0.23955	0.00442069	1
2.45468e-06	-0.646187	0.204	0.332	0.0506719	CRAT	FALSE	FALSE	Thyrotrope	na	na	na	-0.12962	0.609954	1	-0.446686	0.00626526	1
2.51441e-06	0.166096	1	1	0.0519049	RPL35	FALSE	TRUE	Somatotrope	na	na	na	-0.308434	0.0144764	1	-0.12924	0.000226304	1
2.53384e-06	0.504313	0.495	0.322	0.0523061	LOC100272217	FALSE	FALSE	Somatotrope	0.769132	0.0104975	1	na	na	na	na	na	na
2.55188e-06	0.534573	0.453	0.28	0.0526784	RFC3	FALSE	TRUE	Somatotrope	na	na	na	0.91872	0.430891	1	0.166208	0.216791	1
2.55673e-06	-0.508485	0.078	0.187	0.0527786	HRASLS	FALSE	FALSE	Thyrotrope	na	na	na	na	na	na	-0.220468	0.0570986	1
2.58369e-06	-0.434155	0.699	0.799	0.053335	CCNI	FALSE	FALSE	Thyrotrope	na	na	na	na	na	na	0.275758	0.637766	1
2.59636e-06	0.52115	0.505	0.332	0.0535967	CCDC176	FALSE	FALSE	Somatotrope	na	na	na	-0.859898	0.355288	1	-0.470483	1.94778e-07	0.0040208
2.60539e-06	-0.517481	0.936	0.949	0.0537831	TOB1	FALSE	FALSE	Thyrotrope	na	na	na	0.246533	0.68832	1	-1.213	1.18143e-11	2.43882e-07
2.60845e-06	-0.255968	0.931	0.958	0.0538462	PRMT1	FALSE	FALSE	Thyrotrope	na	na	na	0.170372	0.252169	1	0.271904	0.0404149	1
2.61198e-06	-0.586102	0.321	0.458	0.0539192	C8orf82	FALSE	FALSE	Thyrotrope	na	na	na	-0.221733	0.0479891	1	-0.92688	6.98367e-06	0.144164
2.62963e-06	-0.453697	0.145	0.28	0.0542834	SLC17A8	FALSE	FALSE	Thyrotrope	0.509431	0.0014605	1	-0.187609	0.269962	1	na	na	na
2.63095e-06	0.645101	0.48	0.313	0.0543107	PRR5	FALSE	FALSE	Somatotrope	na	na	na	-1.32736	0.0465724	1	-1.0003	4.20947e-14	8.68961e-10
2.63424e-06	-0.283454	0.805	0.879	0.0543786	C5orf15	FALSE	FALSE	Thyrotrope	na	na	na	na	na	na	na	na	na
2.63808e-06	-0.655372	0.027	0.103	0.0544579	NOS1AP	FALSE	FALSE	Thyrotrope	na	na	na	-0.73834	0.00150795	1	0.4565	0.0238088	1
2.64158e-06	-0.577232	0.411	0.537	0.0545301	DHRS1	FALSE	FALSE	Thyrotrope	na	na	na	-0.407714	0.368209	1	-0.300255	0.0047841	1
2.65649e-06	0.490633	0.317	0.154	0.0548379	PIK3R1	FALSE	FALSE	Somatotrope	na	na	na	0.642211	0.632673	1	na	na	na
2.65923e-06	-0.389521	0.37	0.523	0.0548944	QSOX1	FALSE	FALSE	Thyrotrope	na	na	na	-0.213453	0.091349	1	-0.142959	0.0906586	1
2.76378e-06	-0.485321	0.557	0.664	0.0570526	SLC43A2	FALSE	FALSE	Thyrotrope	na	na	na	0.263807	0.96091	1	-0.305006	0.0164333	1
2.77913e-06	-0.374989	0.66	0.785	0.0573696	ICA1L	FALSE	FALSE	Thyrotrope	0.654566	0.000837772	1	na	na	na	-0.325149	0.00211238	1
2.78803e-06	0.508541	0.676	0.579	0.0575534	SEPP1	FALSE	FALSE	Somatotrope	na	na	na	0.282042	0.71504	1	-0.926555	6.50955e-17	1.34377e-12
2.80151e-06	0.259795	0.977	0.958	0.0578316	COPZ1	FALSE	FALSE	Somatotrope	na	na	na	na	na	na	-0.227864	1.75034e-05	0.361323
2.81257e-06	0.301523	0.941	0.869	0.0580599	MORN2	FALSE	FALSE	Somatotrope	na	na	na	na	na	na	-0.410441	4.81877e-12	9.94739e-08
2.83183e-06	-0.687737	0.088	0.196	0.0584575	ASGR1	FALSE	FALSE	Thyrotrope	na	na	na	0.140807	0.862533	1	-0.13782	0.166654	1
2.844e-06	-0.678253	0.582	0.659	0.0587086	SLC2A3	TRUE	FALSE	Thyrotrope	na	na	na	na	na	na	-0.764439	7.94127e-06	0.163932
2.84687e-06	-0.483646	0.088	0.196	0.058768	XXYLT1	FALSE	FALSE	Thyrotrope	na	na	na	0.490706	0.140375	1	-0.425943	0.00692471	1
2.85343e-06	-0.533842	0.061	0.159	0.0589033	BEST4	TRUE	FALSE	Thyrotrope	na	na	na	na	na	na	-0.296736	0.145294	1
2.86139e-06	0.312065	0.398	0.229	0.0590676	IGFBP3	FALSE	FALSE	Somatotrope	na	na	na	0.480586	1	1	-0.537588	3.39077e-11	6.99957e-07
2.87746e-06	0.331078	0.748	0.589	0.0593994	NDUFAF2	FALSE	FALSE	Somatotrope	na	na	na	-0.164085	0.590854	1	-0.721825	7.90759e-16	1.63236e-11
2.89517e-06	-0.388494	0.776	0.832	0.0597651	ZFR	FALSE	FALSE	Thyrotrope	na	na	na	0.140489	0.457122	1	na	na	na
2.95824e-06	-0.621375	0.114	0.234	0.0610671	CDCP1	TRUE	FALSE	Thyrotrope	na	na	na	-0.590674	0.044603	1	-0.148998	0.0545621	1
2.96687e-06	-0.466201	0.567	0.692	0.0612451	ZNF326	FALSE	TRUE	Thyrotrope	na	na	na	0.251236	0.801883	1	0.375137	0.251243	1
2.97798e-06	0.330303	0.918	0.883	0.0614744	SMIM14	FALSE	FALSE	Somatotrope	0.805931	6.42541e-11	1.3264e-06	-0.664279	0.000547111	1	na	na	na
3.03739e-06	-0.731804	0.246	0.383	0.0627007	TOX2	FALSE	TRUE	Thyrotrope	na	na	na	-0.565433	0.00828817	1	0.146382	0.767464	1
3.05073e-06	-0.573751	0.169	0.308	0.0629761	MMP24-AS1	FALSE	FALSE	Thyrotrope	na	na	na	-0.192123	0.134211	1	-0.66817	0.00181987	1
3.10233e-06	-0.34271	0.643	0.762	0.0640413	NPEPPS	FALSE	FALSE	Thyrotrope	na	na	na	na	na	na	na	na	na
3.12877e-06	0.622597	0.214	0.075	0.0645873	SLC4A4	TRUE	FALSE	Somatotrope	na	na	na	-0.958127	0.0129391	1	-0.402113	1.79556e-05	0.370657
3.1413e-06	0.479628	0.272	0.126	0.0648459	KANK2	FALSE	FALSE	Somatotrope	na	na	na	0.141	0.523667	1	-0.450932	0.0120576	1
3.16684e-06	-0.341355	0.773	0.85	0.0653731	CCDC28B	FALSE	FALSE	Thyrotrope	0.71347	9.47226e-08	0.00195536	0.343906	0.699415	1	-0.146511	0.174639	1
3.178e-06	-0.288632	0.877	0.921	0.0656035	DST	TRUE	FALSE	Thyrotrope	0.916035	1.37553e-10	2.83951e-06	0.138281	0.89714	1	-0.203252	0.0032084	1
3.18165e-06	-0.346986	0.787	0.846	0.0656787	PTTG1IP	FALSE	FALSE	Thyrotrope	na	na	na	-0.219075	0.0104884	1	0.369579	0.00116733	1
3.18241e-06	-0.383573	0.292	0.449	0.0656945	DDX19B	FALSE	FALSE	Thyrotrope	na	na	na	na	na	na	-0.157356	0.0703662	1
3.18355e-06	0.449178	0.166	0.042	0.0657181	CYP39A1	FALSE	FALSE	Somatotrope	na	na	na	na	na	na	0.137404	0.00225239	1
3.20722e-06	-0.304542	0.796	0.874	0.0662066	MEA1	FALSE	FALSE	Thyrotrope	na	na	na	na	na	na	-0.136482	0.0828751	1
3.20775e-06	-0.637691	0.159	0.285	0.0662176	PLXNC1	FALSE	FALSE	Thyrotrope	na	na	na	na	na	na	na	na	na
3.21389e-06	-0.602402	0.243	0.379	0.0663444	SEMA4D	TRUE	FALSE	Thyrotrope	na	na	na	0.246448	0.763983	1	-0.490969	0.00294275	1
3.26164e-06	-0.569159	0.287	0.425	0.0673301	RNF44	FALSE	FALSE	Thyrotrope	na	na	na	-0.29893	0.332973	1	0.339668	0.16063	1
3.32648e-06	-0.257894	0.884	0.935	0.0686686	ARPC5	FALSE	FALSE	Thyrotrope	na	na	na	na	na	na	0.244838	0.120999	1
3.33771e-06	-0.379801	0.562	0.701	0.0689004	A1BG	FALSE	FALSE	Thyrotrope	na	na	na	-0.15847	0.576217	1	-1.04213	9.94804e-10	2.05357e-05
3.33977e-06	-0.69492	0.194	0.322	0.068943	RSPH4A	FALSE	FALSE	Thyrotrope	0.517499	0.0358267	1	-0.112146	0.0352552	1	0.127013	0.849541	1
3.36466e-06	-0.872597	0.932	0.958	0.0694567	FOXK1	FALSE	TRUE	Thyrotrope	na	na	na	0.814181	0.950365	1	-0.85572	0.110078	1
3.3704e-06	-0.315756	0.884	0.911	0.0695751	VBP1	FALSE	FALSE	Thyrotrope	na	na	na	-0.276784	0.00505523	1	0.167243	0.196321	1
3.44898e-06	0.379288	0.669	0.542	0.0711973	PPIF	FALSE	FALSE	Somatotrope	na	na	na	0.114436	0.961087	1	-1.26778	1.39488e-21	2.87944e-17
3.4954e-06	0.480477	0.68	0.57	0.0721555	GOSR2	FALSE	FALSE	Somatotrope	na	na	na	-0.249954	0.0699831	1	-0.357418	6.24329e-08	0.0012888
3.53636e-06	-0.51318	0.061	0.159	0.0730011	SEMA4G	TRUE	FALSE	Thyrotrope	na	na	na	na	na	na	-0.46871	0.0333277	1
3.56358e-06	0.362794	0.831	0.738	0.0735629	SMIM7	FALSE	FALSE	Somatotrope	na	na	na	-0.329066	0.120573	1	-0.183471	0.000117214	1
3.58256e-06	0.279798	0.954	0.935	0.0739548	ISCU	FALSE	FALSE	Somatotrope	na	na	na	0.230232	0.44802	1	-0.25731	1.94076e-07	0.00400631
3.60245e-06	0.405543	0.809	0.757	0.0743654	MED8	FALSE	FALSE	Somatotrope	na	na	na	-0.348691	0.133283	1	na	na	na
3.66645e-06	-0.216525	0.988	0.995	0.0756866	HNRNPDL	FALSE	FALSE	Thyrotrope	na	na	na	na	na	na	0.226076	0.0144085	1
3.66736e-06	0.517861	0.524	0.35	0.0757053	PLCB4	FALSE	FALSE	Somatotrope	0.541936	0.00176837	1	-0.863007	5.42759e-05	1	0.113666	0.0131463	1
3.66862e-06	-0.797697	0.175	0.294	0.0757313	PACS1	FALSE	FALSE	Thyrotrope	na	na	na	-0.385621	0.530554	1	na	na	na
3.67644e-06	-0.313373	0.874	0.944	0.0758927	GPI	FALSE	FALSE	Thyrotrope	na	na	na	-0.113764	0.124035	1	-0.460807	0.000130485	1
3.68088e-06	0.483784	0.761	0.659	0.0759845	TCF4	FALSE	TRUE	Somatotrope	na	na	na	0.547922	0.316705	1	0.54202	0.0529929	1
3.75787e-06	0.661536	0.47	0.308	0.0775738	LSAMP	TRUE	FALSE	Somatotrope	na	na	na	-0.661801	0.121199	1	-0.191707	0.000805671	1
3.76018e-06	0.579909	0.405	0.238	0.0776213	C1orf21	FALSE	FALSE	Somatotrope	na	na	na	-0.106888	0.420717	1	na	na	na
3.79095e-06	-0.441813	0.366	0.505	0.0782566	AMFR	FALSE	FALSE	Thyrotrope	na	na	na	na	na	na	-0.28797	0.000910686	1
3.91519e-06	-0.37787	0.63	0.729	0.0808213	NPTN	TRUE	FALSE	Thyrotrope	na	na	na	-0.135234	0.440193	1	na	na	na
3.93183e-06	-0.495598	0.441	0.575	0.0811648	RBM4B	FALSE	FALSE	Thyrotrope	na	na	na	-0.328242	0.071687	1	0.455082	0.325116	1
4.02043e-06	-0.54871	0.37	0.505	0.0829937	KCTD10	FALSE	FALSE	Thyrotrope	0.508894	0.00835149	1	na	na	na	-0.177629	0.0990771	1
4.03861e-06	-0.438578	0.643	0.748	0.0833691	DNMT1	FALSE	TRUE	Thyrotrope	na	na	na	-0.460236	0.00395522	1	0.488872	0.09555	1
4.05407e-06	-0.199786	0.886	0.953	0.0836882	RCN2	FALSE	FALSE	Thyrotrope	na	na	na	-0.101787	0.165265	1	0.465255	0.000305069	1
4.0618e-06	-0.137866	1	1	0.0838478	BEX1	FALSE	FALSE	Thyrotrope	0.906608	5.274e-34	1.08871e-29	-0.339018	5.14926e-06	0.106296	0.132324	0.0341124	1
4.07045e-06	-0.308657	0.632	0.743	0.0840263	ATP2C1	FALSE	FALSE	Thyrotrope	0.61124	8.35769e-06	0.172528	0.243588	0.488344	1	na	na	na
4.07678e-06	-0.689306	0.081	0.182	0.084157	LOC100130417	FALSE	FALSE	Thyrotrope	na	na	na	0.179421	0.905659	1	-0.337968	0.110245	1
4.08086e-06	0.378528	0.635	0.477	0.0842413	STRA6	TRUE	FALSE	Somatotrope	na	na	na	0.775069	0.213882	1	-0.305241	1.32457e-05	0.273432
4.14796e-06	-0.364894	0.601	0.715	0.0856262	TEAD1	FALSE	TRUE	Thyrotrope	na	na	na	na	na	na	na	na	na
4.15776e-06	-0.293764	0.847	0.902	0.0858286	HAGH	FALSE	FALSE	Thyrotrope	0.690612	7.12783e-06	0.14714	-0.22363	0.0231224	1	na	na	na
4.15944e-06	-0.461542	0.355	0.509	0.0858632	FAM131A	FALSE	FALSE	Thyrotrope	na	na	na	-0.36005	0.00276841	1	na	na	na
4.16158e-06	-0.407021	0.478	0.617	0.0859076	DDHD2	FALSE	FALSE	Thyrotrope	na	na	na	0.106771	0.841171	1	-0.234187	0.0250005	1
4.17207e-06	-0.275089	0.871	0.883	0.086124	NCOR1	FALSE	TRUE	Thyrotrope	na	na	na	na	na	na	0.247996	0.231305	1
4.18851e-06	-0.579855	0.321	0.458	0.0864633	SHROOM3	FALSE	FALSE	Thyrotrope	na	na	na	-0.40179	0.444254	1	-0.371445	0.000979968	1
4.18935e-06	0.225498	0.999	1	0.0864808	USMG5	FALSE	FALSE	Somatotrope	na	na	na	na	na	na	-0.339519	9.72496e-12	2.00752e-07
4.2275e-06	-0.340199	0.205	0.346	0.0872683	GPR155	FALSE	FALSE	Thyrotrope	na	na	na	-0.382048	0.093974	1	na	na	na
4.2594e-06	-0.658817	0.318	0.458	0.0879268	SNAP91	TRUE	FALSE	Thyrotrope	na	na	na	0.112697	0.266795	1	-0.326131	0.0286281	1
4.27115e-06	-0.475473	0.615	0.701	0.0881693	HERC1	FALSE	FALSE	Thyrotrope	na	na	na	-0.245813	0.165079	1	-0.253307	0.00377038	1
4.28489e-06	-0.845116	0.127	0.238	0.0884529	EPAS1	FALSE	TRUE	Thyrotrope	na	na	na	na	na	na	-0.58369	0.0030703	1
4.31072e-06	-0.384409	0.745	0.836	0.0889862	SPAG7	FALSE	TRUE	Thyrotrope	na	na	na	na	na	na	na	na	na
4.32423e-06	0.530294	0.192	0.061	0.0892651	MPP7	FALSE	FALSE	Somatotrope	na	na	na	-0.192486	0.102162	1	-0.364024	0.000166248	1
4.33005e-06	0.133695	1	1	0.0893853	RPS29	FALSE	FALSE	Somatotrope	na	na	na	na	na	na	0.109078	0.0590928	1
4.34676e-06	0.51047	0.324	0.173	0.0897301	RBM24	FALSE	FALSE	Somatotrope	na	na	na	-0.353448	0.482134	1	-0.658778	4.93735e-10	1.01922e-05
4.37256e-06	0.663988	0.256	0.112	0.0902627	CASP4	FALSE	FALSE	Somatotrope	na	na	na	na	na	na	-0.694075	2.4424e-07	0.00504185
4.3761e-06	-0.739071	0.106	0.22	0.0903358	GPR143	TRUE	FALSE	Thyrotrope	na	na	na	na	na	na	-0.712099	0.0282041	1
4.42536e-06	0.238117	0.919	0.827	0.0913527	PEG3	FALSE	TRUE	Somatotrope	na	na	na	-0.50311	0.179544	1	-1.00058	2.36986e-28	4.89211e-24
4.49277e-06	-0.462963	0.094	0.201	0.0927442	CACHD1	FALSE	FALSE	Thyrotrope	na	na	na	-0.107176	0.13091	1	na	na	na
4.49659e-06	-0.310103	0.447	0.617	0.0928232	PPP6R2	FALSE	FALSE	Thyrotrope	0.565829	0.000311094	1	na	na	na	0.245591	0.362557	1
4.53629e-06	0.336738	0.907	0.869	0.0936426	VPS13C	FALSE	FALSE	Somatotrope	0.596901	3.5327e-05	0.729255	na	na	na	na	na	na
4.55118e-06	-0.331991	0.414	0.561	0.0939501	SNX10	FALSE	FALSE	Thyrotrope	na	na	na	-0.33335	0.265596	1	-0.265933	0.00113606	1
4.6005e-06	-0.390912	0.663	0.743	0.094968	CD320	TRUE	FALSE	Thyrotrope	na	na	na	-0.365079	0.0205578	1	na	na	na
4.61879e-06	-0.431952	0.786	0.832	0.0953457	AES	FALSE	FALSE	Thyrotrope	na	na	na	na	na	na	-0.218985	0.0310943	1
4.66124e-06	-0.476172	0.158	0.285	0.096222	PTGFRN	FALSE	FALSE	Thyrotrope	na	na	na	0.416743	0.359749	1	-0.255588	0.0737223	1
4.67561e-06	-0.363554	0.311	0.477	0.0965186	TXNDC16	FALSE	FALSE	Thyrotrope	na	na	na	-0.19164	0.0625424	1	0.341636	0.699633	1
4.69111e-06	-0.363402	0.143	0.271	0.0968386	TMEM169	FALSE	FALSE	Thyrotrope	0.913589	7.81318e-10	1.61287e-05	-0.121791	0.355879	1	0.532091	0.299169	1
4.69209e-06	-0.402612	0.483	0.617	0.0968587	NUMA1	TRUE	FALSE	Thyrotrope	na	na	na	0.208793	0.808993	1	-0.45527	0.000775787	1
4.79045e-06	-0.480901	0.444	0.575	0.0988893	UBE2Z	FALSE	FALSE	Thyrotrope	na	na	na	-0.496323	0.0238194	1	0.175042	0.570931	1
4.79431e-06	-0.362928	0.595	0.729	0.098969	CLASP2	TRUE	FALSE	Thyrotrope	0.718904	0.000137323	1	-0.219299	0.0418706	1	0.312407	0.601519	1
4.82443e-06	0.20474	0.993	1	0.0995906	ARPC3	FALSE	FALSE	Somatotrope	na	na	na	na	na	na	na	na	na
4.92413e-06	-0.389054	0.071	0.173	0.101649	PHYHIP	FALSE	FALSE	Thyrotrope	na	na	na	na	na	na	-0.305241	0.0478059	1
4.92985e-06	-0.455582	0.437	0.579	0.101767	ULK3	FALSE	FALSE	Thyrotrope	0.576748	0.0179022	1	0.236299	0.849373	1	na	na	na
5.01333e-06	-0.590054	0.208	0.346	0.10349	DUSP28	FALSE	FALSE	Thyrotrope	na	na	na	0.381115	0.369694	1	-0.551724	0.00565991	1
5.06445e-06	0.807215	0.318	0.173	0.104545	COL16A1	FALSE	FALSE	Somatotrope	na	na	na	0.200741	0.382351	1	-0.67851	9.36412e-06	0.193303
5.07222e-06	-0.618156	0.376	0.509	0.104706	KDM6B	FALSE	FALSE	Thyrotrope	na	na	na	na	na	na	na	na	na
5.22542e-06	-0.19349	0.983	0.995	0.107868	ATP6V0C	FALSE	FALSE	Thyrotrope	na	na	na	-0.217073	0.00187477	1	-0.253094	0.00415126	1
5.22788e-06	0.519821	0.275	0.121	0.107919	DGKG	FALSE	FALSE	Somatotrope	na	na	na	-0.231742	0.198659	1	-0.62154	1.61853e-09	3.34112e-05
5.33892e-06	0.504272	0.507	0.346	0.110211	TUBA1C	FALSE	FALSE	Somatotrope	na	na	na	0.646534	0.453621	1	-0.305316	4.44671e-07	0.00917933
5.34618e-06	0.735181	0.411	0.266	0.110361	CTHRC1	FALSE	FALSE	Somatotrope	na	na	na	-0.364559	0.0923146	1	-0.161913	0.000375595	1
5.35641e-06	-0.503093	0.453	0.598	0.110572	NAPB	FALSE	FALSE	Thyrotrope	na	na	na	-0.489989	0.0283937	1	-0.166859	0.0139256	1
5.44048e-06	-0.448073	0.795	0.879	0.112308	NOSIP	FALSE	FALSE	Thyrotrope	na	na	na	-0.132129	0.220145	1	0.267515	0.190795	1
5.5142e-06	-0.475013	0.424	0.561	0.11383	IQCA1	FALSE	FALSE	Thyrotrope	na	na	na	na	na	na	0.192821	0.702297	1
5.53923e-06	-0.467447	0.41	0.561	0.114346	FZD3	TRUE	FALSE	Thyrotrope	na	na	na	0.261873	0.981145	1	0.445332	0.385284	1
5.53958e-06	0.574611	0.236	0.093	0.114354	SP110	FALSE	TRUE	Somatotrope	na	na	na	-0.638843	0.19407	1	-0.690639	1.01432e-07	0.00209386
5.66697e-06	0.554898	0.25	0.107	0.116983	PAMR1	FALSE	FALSE	Somatotrope	na	na	na	na	na	na	-0.289881	7.62148e-05	1
5.68822e-06	-0.434814	0.522	0.636	0.117422	AP1B1	FALSE	FALSE	Thyrotrope	na	na	na	na	na	na	-0.394142	0.00441244	1
5.72605e-06	-0.299593	0.754	0.832	0.118203	SBNO1	FALSE	FALSE	Thyrotrope	na	na	na	na	na	na	na	na	na
5.75571e-06	0.173083	1	1	0.118815	RPS21	FALSE	FALSE	Somatotrope	na	na	na	-0.101743	0.223895	1	0.157339	0.177074	1
5.80172e-06	-0.418207	0.719	0.794	0.119765	RNF11	FALSE	FALSE	Thyrotrope	na	na	na	-0.391335	0.00572783	1	-0.109655	0.142353	1
5.80847e-06	-0.474626	0.246	0.388	0.119904	LPCAT4	FALSE	FALSE	Thyrotrope	na	na	na	-0.180397	0.222705	1	na	na	na
5.81298e-06	0.669264	0.159	0.042	0.119997	OXTR	TRUE	FALSE	Somatotrope	na	na	na	0.224887	0.328754	1	na	na	na
5.81312e-06	0.270115	1	1	0.12	TMSB4X	FALSE	FALSE	Somatotrope	na	na	na	0.333142	0.179038	1	0.813967	7.74931e-28	1.59969e-23
5.8271e-06	-0.357325	0.712	0.794	0.120289	SPOP	FALSE	FALSE	Thyrotrope	na	na	na	-0.100328	0.32231	1	na	na	na
5.8412e-06	-0.769415	0.201	0.322	0.12058	DOCK8	TRUE	FALSE	Thyrotrope	na	na	na	0.120421	0.230983	1	-0.596749	0.0165638	1
5.85601e-06	-0.508795	0.191	0.332	0.120886	ZNF781	FALSE	TRUE	Thyrotrope	na	na	na	na	na	na	na	na	na
5.92364e-06	-0.57458	0.592	0.696	0.122282	POGZ	FALSE	FALSE	Thyrotrope	na	na	na	0.156433	0.458006	1	0.365908	0.0788911	1
5.93809e-06	-0.618673	0.151	0.266	0.12258	GUCY1B3	FALSE	FALSE	Thyrotrope	na	na	na	0.15262	0.820744	1	-0.354898	0.0140287	1
5.99087e-06	-0.524053	0.297	0.43	0.12367	C20orf194	FALSE	FALSE	Thyrotrope	0.530056	0.000731227	1	na	na	na	na	na	na
6.0352e-06	-0.633715	0.343	0.467	0.124585	RAB2B	TRUE	FALSE	Thyrotrope	na	na	na	na	na	na	-0.138708	0.484509	1
6.06251e-06	-0.478993	0.211	0.346	0.125148	SDC3	TRUE	FALSE	Thyrotrope	na	na	na	-0.466014	0.0193578	1	-0.314966	0.0173359	1
6.0635e-06	-0.596359	0.046	0.131	0.125169	SMPDL3B	TRUE	FALSE	Thyrotrope	na	na	na	na	na	na	0.129323	0.989632	1
6.08549e-06	-0.429209	0.104	0.22	0.125623	SEMA6D	TRUE	FALSE	Thyrotrope	na	na	na	na	na	na	0.409494	0.653888	1
6.15615e-06	-0.505871	0.475	0.593	0.127081	SYNE4	FALSE	FALSE	Thyrotrope	na	na	na	0.48727	0.113966	1	-0.568215	1.45173e-05	0.299681
6.22028e-06	-0.505347	0.084	0.192	0.128405	KIAA1958	FALSE	FALSE	Thyrotrope	na	na	na	0.402406	0.399486	1	-0.446369	0.0221949	1
6.28219e-06	-0.614482	0.738	0.762	0.129683	CD9	TRUE	FALSE	Thyrotrope	na	na	na	0.456563	0.305888	1	-1.74218	5.90782e-12	1.21955e-07
6.28515e-06	-0.462456	0.094	0.206	0.129744	EVI5L	FALSE	FALSE	Thyrotrope	na	na	na	na	na	na	-0.164059	0.0347881	1
6.29399e-06	-0.669042	0.19	0.313	0.129927	TBC1D9	FALSE	FALSE	Thyrotrope	na	na	na	na	na	na	-0.416671	0.00637091	1
6.33446e-06	-0.772582	0.087	0.187	0.130762	S100B	FALSE	FALSE	Thyrotrope	na	na	na	-0.869303	0.113759	1	0.346681	0.418236	1
6.37706e-06	-0.644541	0.038	0.117	0.131642	TAC3	FALSE	FALSE	Thyrotrope	na	na	na	na	na	na	na	na	na
6.39559e-06	-0.363462	0.705	0.813	0.132024	SSBP2	FALSE	FALSE	Thyrotrope	0.502116	0.00198333	1	na	na	na	0.394917	0.0916077	1
6.46445e-06	-0.404304	0.088	0.196	0.133446	RHBDL2	TRUE	FALSE	Thyrotrope	na	na	na	-0.161576	0.147325	1	na	na	na
6.47001e-06	0.368992	0.433	0.266	0.13356	PITPNA-AS1	FALSE	FALSE	Somatotrope	na	na	na	0.134267	0.807661	1	-0.268944	2.78137e-06	0.0574159
6.5132e-06	0.556323	0.394	0.238	0.134452	POC1B	FALSE	FALSE	Somatotrope	na	na	na	na	na	na	-0.123541	0.0104519	1
6.59036e-06	-0.354717	0.722	0.818	0.136045	RBM23	FALSE	FALSE	Thyrotrope	na	na	na	-0.173179	0.00348206	1	0.360289	0.0366097	1
6.59196e-06	-0.425234	0.447	0.565	0.136078	TNFRSF12A	FALSE	FALSE	Thyrotrope	na	na	na	-0.539213	0.0495174	1	-0.431373	0.000950941	1
6.67942e-06	-0.563455	0.279	0.421	0.137883	PAPD5	FALSE	FALSE	Thyrotrope	na	na	na	na	na	na	-0.137665	0.0143823	1
6.682e-06	-0.598264	0.347	0.481	0.137936	REEP1	FALSE	FALSE	Thyrotrope	0.780396	4.36554e-05	0.901178	-0.416759	0.0507751	1	0.241115	0.575736	1
6.81674e-06	0.606001	0.25	0.112	0.140718	FAM109B	FALSE	FALSE	Somatotrope	na	na	na	na	na	na	-0.265825	2.91408e-06	0.0601554
6.82516e-06	0.507456	0.394	0.234	0.140892	RDH10	FALSE	FALSE	Somatotrope	na	na	na	-0.519578	0.35163	1	-0.187429	1.54562e-06	0.0319062
7.0124e-06	-0.373277	0.576	0.692	0.144757	ILVBL	FALSE	FALSE	Thyrotrope	na	na	na	na	na	na	-0.378633	0.000225931	1
7.02895e-06	0.324996	0.709	0.556	0.145099	NIFK	FALSE	FALSE	Somatotrope	na	na	na	0.856827	0.0956916	1	0.284359	0.345719	1
7.10305e-06	0.147801	1	1	0.146628	RPL9	FALSE	FALSE	Somatotrope	na	na	na	na	na	na	na	na	na
7.18462e-06	-0.283783	0.802	0.879	0.148312	LOC100129434	FALSE	FALSE	Thyrotrope	na	na	na	na	na	na	na	na	na
7.29946e-06	-0.481387	0.703	0.757	0.150683	EMC10	FALSE	FALSE	Thyrotrope	na	na	na	-0.331529	0.083872	1	-0.451479	0.00146722	1
7.30684e-06	0.56415	0.187	0.061	0.150835	PCDH9	TRUE	FALSE	Somatotrope	na	na	na	0.136243	0.274531	1	0.919877	8.69365e-05	1
7.43324e-06	-0.75954	0.287	0.411	0.153444	CCDC85B	FALSE	FALSE	Thyrotrope	na	na	na	-0.655449	0.00374166	1	-0.553473	0.00517184	1
7.43997e-06	-0.378836	0.634	0.738	0.153583	ST8SIA3	FALSE	FALSE	Thyrotrope	0.841315	0.000190193	1	-0.571746	0.005167	1	-0.356191	0.00113014	1
7.50829e-06	-0.723805	0.13	0.248	0.154994	KIF5A	FALSE	FALSE	Thyrotrope	na	na	na	-1.21507	2.73822e-05	0.565251	0.553912	0.249063	1
7.6481e-06	-0.450082	0.055	0.145	0.15788	GABRA5	TRUE	FALSE	Thyrotrope	na	na	na	-0.754029	0.00681305	1	0.57626	0.562896	1
7.71832e-06	-0.489776	0.661	0.724	0.159329	BLVRA	FALSE	FALSE	Thyrotrope	na	na	na	0.209442	0.583031	1	-0.378875	0.0012585	1
7.78043e-06	0.203543	0.984	0.972	0.160611	DNAJB9	FALSE	FALSE	Somatotrope	na	na	na	-0.369611	0.0096425	1	-0.692989	1.63538e-26	3.37592e-22
7.88866e-06	-0.541991	0.511	0.621	0.162846	DPF2	FALSE	TRUE	Thyrotrope	na	na	na	0.178231	0.640302	1	0.298526	0.071134	1
7.99762e-06	-0.726896	0.14	0.252	0.165095	ADORA2B	TRUE	FALSE	Thyrotrope	0.640661	0.076256	1	-0.541803	0.169656	1	0.268898	0.247605	1
8.03009e-06	-0.554983	0.226	0.35	0.165765	MAOB	FALSE	FALSE	Thyrotrope	na	na	na	na	na	na	-0.400934	6.35019e-05	1
8.05248e-06	-0.561096	0.459	0.57	0.166227	C12orf76	FALSE	FALSE	Thyrotrope	0.681726	3.55105e-05	0.733044	-0.127134	0.133811	1	0.424864	0.12079	1
8.0699e-06	-0.607708	0.397	0.514	0.166587	SMARCD3	FALSE	FALSE	Thyrotrope	na	na	na	na	na	na	-0.245921	0.155315	1
8.09726e-06	-0.531713	0.355	0.495	0.167152	ABLIM2	FALSE	FALSE	Thyrotrope	0.663652	0.00553894	1	-0.682557	0.00225911	1	0.206369	0.651842	1
8.10985e-06	-0.323556	0.738	0.846	0.167412	ENOPH1	FALSE	FALSE	Thyrotrope	na	na	na	-0.183923	0.0192134	1	0.152079	0.357809	1
8.1694e-06	-0.232095	0.968	0.986	0.168641	RBX1	FALSE	FALSE	Thyrotrope	na	na	na	na	na	na	na	na	na
8.19531e-06	-0.280323	0.925	0.935	0.169176	DYNC1I2	FALSE	FALSE	Thyrotrope	na	na	na	na	na	na	0.467757	2.02249e-05	0.417504
8.19797e-06	-0.484827	0.197	0.332	0.169231	MB21D2	FALSE	FALSE	Thyrotrope	na	na	na	-0.253055	0.0367766	1	0.227578	0.880018	1
8.2037e-06	-0.636206	0.262	0.397	0.169349	ATXN1	FALSE	FALSE	Thyrotrope	na	na	na	0.131078	0.7436	1	-0.323494	0.0240209	1
8.29814e-06	0.382146	0.771	0.64	0.171299	UFL1	FALSE	FALSE	Somatotrope	na	na	na	na	na	na	-0.126956	4.89838e-07	0.0101117
8.36793e-06	-0.412171	0.437	0.579	0.172739	LRRFIP2	FALSE	FALSE	Thyrotrope	na	na	na	-0.360526	0.319369	1	na	na	na
8.42047e-06	0.544882	0.256	0.112	0.173824	NEK10	FALSE	FALSE	Somatotrope	na	na	na	-1.20434	4.5264e-06	0.0934384	-0.567064	3.55613e-07	0.00734091
8.54415e-06	-0.466079	0.078	0.178	0.176377	GALNT18	FALSE	FALSE	Thyrotrope	na	na	na	na	na	na	-0.534309	0.00226007	1
8.61485e-06	0.302698	0.168	0.047	0.177836	KCNJ6	FALSE	FALSE	Somatotrope	na	na	na	-0.55801	0.226492	1	na	na	na
8.68481e-06	-0.339177	0.724	0.827	0.179281	LRRFIP1	FALSE	TRUE	Thyrotrope	na	na	na	0.178534	0.80863	1	-0.202912	0.00719933	1
8.7331e-06	-0.435349	0.42	0.542	0.180277	JADE1	FALSE	FALSE	Thyrotrope	na	na	na	0.360062	0.988229	1	-0.627953	0.000479524	1
8.7759e-06	0.420608	0.504	0.336	0.181161	GMPPB	FALSE	FALSE	Somatotrope	na	na	na	-0.333813	0.920016	1	-0.67315	1.76881e-11	3.65135e-07
8.77753e-06	-0.560359	0.062	0.154	0.181195	SAMD4A	FALSE	FALSE	Thyrotrope	na	na	na	na	na	na	-0.679157	0.00175386	1
8.83158e-06	-0.378401	0.546	0.682	0.18231	DMAP1	FALSE	TRUE	Thyrotrope	na	na	na	0.36746	0.354901	1	na	na	na
8.87157e-06	0.386944	0.803	0.687	0.183136	CLDN12	TRUE	FALSE	Somatotrope	na	na	na	-0.277628	0.105194	1	-0.408608	4.07945e-12	8.42122e-08
8.97682e-06	-0.378506	0.796	0.874	0.185309	IDH3G	FALSE	FALSE	Thyrotrope	na	na	na	-0.398058	0.0409929	1	-0.199197	0.040019	1
8.99551e-06	-0.323622	0.779	0.846	0.185694	SARNP	FALSE	FALSE	Thyrotrope	na	na	na	0.198002	0.568757	1	0.108893	0.968889	1
9.0252e-06	-0.385278	0.041	0.121	0.186307	KY	FALSE	FALSE	Thyrotrope	na	na	na	na	na	na	-0.157836	0.148394	1
9.03156e-06	-0.413075	0.13	0.248	0.186438	SLC2A4RG	FALSE	TRUE	Thyrotrope	na	na	na	0.113168	0.824494	1	-0.402008	0.00957733	1
9.03425e-06	0.368109	0.783	0.645	0.186494	CCDC181	FALSE	FALSE	Somatotrope	0.710101	6.84611e-05	1	0.215626	0.675029	1	na	na	na
9.08001e-06	-0.386304	0.573	0.692	0.187439	CCDC167	FALSE	FALSE	Thyrotrope	na	na	na	na	na	na	na	na	na
9.0825e-06	-0.417517	0.088	0.192	0.18749	VILL	FALSE	FALSE	Thyrotrope	na	na	na	-0.15426	0.649658	1	0.259521	0.775003	1
9.12924e-06	0.444383	0.392	0.238	0.188455	ACSL1	FALSE	FALSE	Somatotrope	na	na	na	0.419483	0.443135	1	-0.472523	1.4444e-09	2.98168e-05
9.15922e-06	-0.330489	0.813	0.883	0.189074	DENR	FALSE	FALSE	Thyrotrope	na	na	na	na	na	na	0.361491	0.064928	1
9.21697e-06	-0.17684	0.217	0.364	0.190266	MTRNR2L6	FALSE	FALSE	Thyrotrope	na	na	na	0.15535	0.624523	1	-0.316271	0.000558191	1
9.22955e-06	-0.45417	0.46	0.57	0.190526	FGF12	FALSE	FALSE	Thyrotrope	0.696069	0.000534532	1	na	na	na	-0.788718	9.14615e-05	1
9.37363e-06	-0.388759	0.553	0.692	0.1935	CCDC184	FALSE	FALSE	Thyrotrope	0.748333	0.0214791	1	-0.552423	7.84328e-07	0.0161909	-0.18455	0.149597	1
9.39679e-06	-0.3811	0.638	0.724	0.193978	TKT	TRUE	FALSE	Thyrotrope	na	na	na	0.105873	0.666654	1	-0.319746	0.045947	1
9.40663e-06	-0.655173	0.116	0.224	0.194181	VANGL2	TRUE	FALSE	Thyrotrope	na	na	na	na	na	na	-0.130539	0.274665	1
9.41058e-06	0.658444	0.278	0.136	0.194263	BDNF	FALSE	FALSE	Somatotrope	na	na	na	na	na	na	-0.573996	4.76692e-08	0.000984036
9.61706e-06	-0.589383	0.107	0.215	0.198525	ADCY1	TRUE	FALSE	Thyrotrope	na	na	na	na	na	na	-0.483285	0.0158128	1
9.65895e-06	0.520073	0.213	0.079	0.19939	PLEKHA4	FALSE	FALSE	Somatotrope	na	na	na	na	na	na	-0.598958	5.36182e-05	1
9.71163e-06	-0.438471	0.32	0.463	0.200477	ARNTL	FALSE	TRUE	Thyrotrope	na	na	na	0.158494	0.18401	1	-0.32362	0.0110868	1
9.78584e-06	-0.439913	0.676	0.752	0.202009	ACAP2	FALSE	FALSE	Thyrotrope	na	na	na	-0.286488	0.0716958	1	0.423296	0.2308	1
9.78737e-06	-0.390281	0.725	0.794	0.202041	GRHPR	FALSE	TRUE	Thyrotrope	na	na	na	na	na	na	na	na	na
9.8294e-06	0.466857	0.598	0.439	0.202908	TMEM38B	FALSE	FALSE	Somatotrope	na	na	na	0.501693	0.969177	1	-0.206731	2.25942e-05	0.466413
1.0103e-05	0.513806	0.151	0.037	0.208556	ZNF750	FALSE	TRUE	Somatotrope	na	na	na	na	na	na	-0.234946	0.000218026	1
1.01547e-05	-0.464869	0.096	0.201	0.209623	STARD4-AS1	FALSE	FALSE	Thyrotrope	na	na	na	0.17225	0.102606	1	0.166756	0.137064	1
1.01953e-05	-0.470414	0.071	0.168	0.210463	ENTPD3	FALSE	FALSE	Thyrotrope	na	na	na	na	na	na	-0.272527	0.0585447	1
1.02477e-05	0.288584	0.111	0.014	0.211543	IL31RA	TRUE	FALSE	Somatotrope	na	na	na	na	na	na	-0.261908	0.000393451	1
1.02735e-05	-0.470405	0.13	0.248	0.212075	VWA8	FALSE	FALSE	Thyrotrope	na	na	na	-0.122869	0.788089	1	na	na	na
1.03172e-05	0.556266	0.452	0.285	0.212979	FICD	FALSE	FALSE	Somatotrope	na	na	na	na	na	na	-1.24737	1.79163e-16	3.69846e-12
1.03344e-05	-0.484843	0.531	0.617	0.213333	FAR1	FALSE	FALSE	Thyrotrope	na	na	na	-0.369615	0.0462074	1	0.413955	0.988185	1
1.03606e-05	-0.573705	0.573	0.654	0.213875	SNHG19	FALSE	FALSE	Thyrotrope	na	na	na	0.10547	0.480675	1	-0.734056	3.97442e-06	0.0820439
1.0398e-05	-0.383006	0.65	0.766	0.214645	SPIN1	FALSE	FALSE	Thyrotrope	na	na	na	0.111139	0.935753	1	0.145791	0.773639	1
1.04316e-05	0.559496	0.43	0.266	0.21534	HS3ST1	FALSE	FALSE	Somatotrope	na	na	na	-1.2713	0.00171884	1	-0.601118	7.54884e-09	0.000155831
1.04558e-05	0.739973	0.227	0.093	0.215839	FAM3B	FALSE	FALSE	Somatotrope	na	na	na	-0.777787	0.0213429	1	-1.06171	2.584e-09	5.33415e-05
1.04718e-05	0.435806	0.663	0.528	0.21617	TPP1	FALSE	FALSE	Somatotrope	na	na	na	-0.108939	0.427642	1	-0.559883	2.58247e-14	5.331e-10
1.05537e-05	-0.478589	0.402	0.537	0.21786	LASP1	FALSE	FALSE	Thyrotrope	na	na	na	na	na	na	-0.151139	0.190886	1
1.05555e-05	-0.695573	0.288	0.411	0.217897	ZNF738	FALSE	FALSE	Thyrotrope	na	na	na	na	na	na	0.489586	0.0579345	1
1.06672e-05	0.194732	1	1	0.220204	SRP14	FALSE	FALSE	Somatotrope	na	na	na	-0.476617	1.14326e-05	0.236003	na	na	na
1.0673e-05	-0.425151	0.592	0.678	0.220323	HADH	FALSE	FALSE	Thyrotrope	na	na	na	na	na	na	-0.245143	0.0903975	1
1.06881e-05	0.527826	0.111	0.014	0.220634	LINC00472	FALSE	FALSE	Somatotrope	na	na	na	na	na	na	-0.196524	0.0256381	1
1.07983e-05	-1.05464	0.169	0.276	0.222909	GUCY1A3	FALSE	FALSE	Thyrotrope	na	na	na	-0.727193	0.0857764	1	na	na	na
1.08553e-05	0.514138	0.22	0.089	0.224086	EFHC2	FALSE	FALSE	Somatotrope	na	na	na	-0.319516	0.030592	1	-0.439802	7.81282e-07	0.016128
1.08943e-05	0.627053	0.237	0.107	0.224891	LOX	FALSE	FALSE	Somatotrope	na	na	na	-0.448952	0.703577	1	-0.432728	7.17749e-05	1
1.09418e-05	0.425385	0.394	0.234	0.225872	BTN3A1	TRUE	FALSE	Somatotrope	na	na	na	0.655979	0.302521	1	-0.542758	7.68941e-09	0.000158732
1.11279e-05	-0.349321	0.042	0.121	0.229713	PDE2A	TRUE	FALSE	Thyrotrope	na	na	na	na	na	na	na	na	na
1.12186e-05	-0.478911	0.599	0.701	0.231586	TULP4	FALSE	TRUE	Thyrotrope	na	na	na	-0.219204	0.736983	1	na	na	na
1.13643e-05	0.835374	0.126	0.023	0.234592	ALS2CR12	FALSE	FALSE	Somatotrope	na	na	na	-0.473697	0.00014225	1	-0.836236	3.06442e-05	0.632588
1.14063e-05	-0.469022	0.168	0.294	0.23546	PPIL6	FALSE	FALSE	Thyrotrope	na	na	na	-0.359736	0.205152	1	0.46457	0.560698	1
1.17296e-05	-0.284414	0.904	0.935	0.242135	PNN	FALSE	FALSE	Thyrotrope	na	na	na	0.12566	0.722606	1	0.171854	0.919797	1
1.17523e-05	-0.27955	0.771	0.883	0.242602	APEX1	FALSE	TRUE	Thyrotrope	na	na	na	0.255628	0.564701	1	0.326282	0.0196029	1
1.18234e-05	-0.40529	0.353	0.514	0.244071	FAM227A	FALSE	FALSE	Thyrotrope	1.01904	1.35738e-11	2.80203e-07	na	na	na	0.517212	0.0344489	1
1.18356e-05	-0.230445	0.987	0.995	0.244323	SRSF3	FALSE	FALSE	Thyrotrope	na	na	na	-0.281798	0.001143	1	0.324043	0.000159036	1
1.18828e-05	-0.472088	0.111	0.22	0.245297	DCLK2	FALSE	FALSE	Thyrotrope	0.61615	0.0433242	1	0.278111	0.639828	1	na	na	na
1.20217e-05	-0.446735	0.282	0.43	0.248165	EFNA3	TRUE	FALSE	Thyrotrope	0.525567	0.000488749	1	-0.305092	0.0438099	1	na	na	na
1.20406e-05	-0.596616	0.52	0.626	0.248555	SLC25A25	FALSE	FALSE	Thyrotrope	na	na	na	-0.179967	0.910961	1	-0.758205	5.44647e-06	0.112431
1.21657e-05	-0.325042	0.113	0.229	0.251136	TRIM46	FALSE	FALSE	Thyrotrope	0.655812	0.00041296	1	-0.177073	0.236202	1	0.516341	0.576923	1
1.21889e-05	0.310099	0.809	0.682	0.251615	ERGIC2	FALSE	FALSE	Somatotrope	na	na	na	-0.627384	0.0369785	1	-0.219273	9.26375e-08	0.00191232
1.23864e-05	-0.359635	0.747	0.818	0.255692	NUDT14	FALSE	FALSE	Thyrotrope	na	na	na	-0.127963	0.0596359	1	na	na	na
1.26128e-05	-0.388694	0.754	0.79	0.260365	AKR7A2	FALSE	FALSE	Thyrotrope	na	na	na	na	na	na	-0.435536	0.000177947	1
1.26128e-05	0.350097	0.87	0.808	0.260366	ERP44	FALSE	FALSE	Somatotrope	na	na	na	0.196443	0.887193	1	0.337945	0.899604	1
1.26162e-05	-0.37565	0.719	0.804	0.260437	ZC3H13	FALSE	FALSE	Thyrotrope	na	na	na	-0.141364	0.14474	1	0.231983	0.338391	1
1.27622e-05	0.5522	0.155	0.042	0.263451	CLVS2	FALSE	FALSE	Somatotrope	na	na	na	na	na	na	-0.103701	0.00810157	1
1.27905e-05	0.422228	0.611	0.439	0.264034	FUCA2	FALSE	FALSE	Somatotrope	na	na	na	0.134533	0.931953	1	-0.199759	2.46401e-06	0.0508646
1.2829e-05	0.654735	0.172	0.056	0.264829	CADM2	TRUE	FALSE	Somatotrope	0.937422	3.93675e-09	8.12663e-05	-0.67921	0.052163	1	0.630973	0.00389291	1
1.28459e-05	-0.393463	0.088	0.192	0.265178	TSNARE1	FALSE	FALSE	Thyrotrope	na	na	na	na	na	na	-0.185955	0.0461488	1
1.28968e-05	-0.312276	0.402	0.547	0.266229	SMG7	FALSE	FALSE	Thyrotrope	na	na	na	na	na	na	-0.110159	0.106959	1
1.29784e-05	-0.220978	0.959	0.991	0.267914	XRCC5	FALSE	FALSE	Thyrotrope	na	na	na	na	na	na	0.397601	0.000998213	1
1.30028e-05	0.366897	0.213	0.079	0.268418	ZAK	FALSE	FALSE	Somatotrope	na	na	na	0.635212	0.426925	1	na	na	na
1.30193e-05	-0.519141	0.507	0.607	0.268758	PLXNB2	TRUE	FALSE	Thyrotrope	na	na	na	0.18322	0.73596	1	-0.312806	0.0272099	1
1.34303e-05	-0.514784	0.589	0.696	0.277242	CCDC74A	FALSE	FALSE	Thyrotrope	na	na	na	-0.494231	0.00161827	1	-0.253046	0.0652009	1
1.34737e-05	0.801967	0.336	0.201	0.278138	ITGB5	FALSE	FALSE	Somatotrope	na	na	na	0.396127	0.119522	1	-0.765432	3.32541e-07	0.00686464
1.36005e-05	0.112165	1	1	0.280755	RPL36	FALSE	FALSE	Somatotrope	na	na	na	na	na	na	na	na	na
1.37357e-05	-0.594653	0.09	0.192	0.283546	FBXO27	FALSE	FALSE	Thyrotrope	na	na	na	na	na	na	-0.646258	0.0356375	1
1.38599e-05	-0.501879	0.078	0.178	0.286111	SRCIN1	TRUE	FALSE	Thyrotrope	na	na	na	na	na	na	0.191979	0.021653	1
1.41403e-05	0.559479	0.281	0.145	0.291899	HLA-F	TRUE	FALSE	Somatotrope	na	na	na	na	na	na	-0.757166	8.45697e-13	1.74577e-08
1.42263e-05	-0.551551	0.252	0.369	0.293673	LIMK2	FALSE	FALSE	Thyrotrope	na	na	na	-0.170623	0.625331	1	-0.178884	0.0493242	1
1.42616e-05	0.281676	0.237	0.103	0.294403	ABHD17C	TRUE	FALSE	Somatotrope	na	na	na	-0.132189	0.32393	1	-0.292652	0.00013744	1
1.42791e-05	-0.329364	0.751	0.832	0.294763	ADD1	TRUE	FALSE	Thyrotrope	na	na	na	-0.111212	0.218859	1	0.138123	0.847248	1
1.43753e-05	0.479324	0.216	0.084	0.29675	LOC100288748	FALSE	FALSE	Somatotrope	na	na	na	-1.08871	0.00077904	1	-0.630971	2.71736e-07	0.00560945
1.46316e-05	0.410697	0.834	0.776	0.30204	MPC1	FALSE	FALSE	Somatotrope	na	na	na	-0.434587	0.136827	1	-0.572949	6.03381e-13	1.24556e-08
1.46559e-05	-0.354015	0.569	0.71	0.302542	PRCC	FALSE	FALSE	Thyrotrope	na	na	na	0.364344	0.662755	1	-0.179904	0.0295321	1
1.47169e-05	-0.642276	0.058	0.145	0.3038	PALMD	FALSE	FALSE	Thyrotrope	na	na	na	na	na	na	-0.288797	0.0273598	1
1.48673e-05	-0.552083	0.081	0.182	0.306905	PRKAG2-AS1	FALSE	FALSE	Thyrotrope	na	na	na	na	na	na	-0.542705	0.0146741	1
1.48841e-05	-0.441517	0.334	0.463	0.307253	DCK	FALSE	FALSE	Thyrotrope	na	na	na	0.354556	0.860346	1	-0.152576	0.252335	1
1.50934e-05	-0.327277	0.039	0.117	0.311573	PLCH1	FALSE	FALSE	Thyrotrope	na	na	na	-0.213861	0.938349	1	0.372836	1	1
1.50974e-05	-0.591685	0.156	0.271	0.311657	RCAN3	FALSE	FALSE	Thyrotrope	na	na	na	-0.281797	0.0376342	1	-0.130538	0.130235	1
1.52093e-05	0.538984	0.25	0.112	0.313966	CASP7	FALSE	FALSE	Somatotrope	na	na	na	na	na	na	-0.417345	8.83503e-06	0.182381
1.52914e-05	-0.478278	0.139	0.257	0.31566	ZFP1	FALSE	TRUE	Thyrotrope	0.573332	0.0378865	1	0.238322	0.277892	1	na	na	na
1.53171e-05	0.389101	0.968	0.911	0.316191	BNIP3	FALSE	FALSE	Somatotrope	0.691724	3.98212e-05	0.822029	0.377765	0.713432	1	-0.553165	2.70299e-17	5.57978e-13
1.53814e-05	-0.487788	0.226	0.36	0.317518	SRGAP1	FALSE	FALSE	Thyrotrope	0.842589	3.77036e-09	7.78316e-05	0.522815	0.11208	1	0.287072	0.936667	1
1.53908e-05	0.272736	0.932	0.883	0.317712	C1GALT1C1	FALSE	FALSE	Somatotrope	0.755146	2.29296e-08	0.000473335	-0.170674	0.869515	1	-0.521556	2.0051e-13	4.13913e-09
1.54087e-05	-0.197818	0.072	0.173	0.318082	STAG3L1	FALSE	FALSE	Thyrotrope	na	na	na	na	na	na	-0.201998	0.0493665	1
1.54765e-05	-0.697093	0.245	0.364	0.319481	TNFRSF25	TRUE	FALSE	Thyrotrope	na	na	na	na	na	na	-0.337301	0.00436315	1
1.55007e-05	0.391796	0.774	0.682	0.319981	ICA1	FALSE	FALSE	Somatotrope	na	na	na	na	na	na	na	na	na
1.56293e-05	-0.265429	0.925	0.935	0.322636	PSMC5	FALSE	FALSE	Thyrotrope	na	na	na	-0.216635	0.0199774	1	0.175973	0.187243	1
1.57129e-05	0.256071	0.653	0.491	0.324362	YPEL3	FALSE	FALSE	Somatotrope	na	na	na	-0.169941	0.0252102	1	-0.393641	1.9525e-10	4.03055e-06
1.58205e-05	-0.610362	0.258	0.379	0.326583	SMIM5	FALSE	FALSE	Thyrotrope	0.712375	0.0251983	1	0.756858	0.0914146	1	-1.05106	3.97007e-05	0.819541
1.58659e-05	-0.421562	0.059	0.15	0.32752	DOC2A	FALSE	FALSE	Thyrotrope	0.583239	0.000607588	1	0.335418	0.986304	1	na	na	na
1.59106e-05	-0.338088	0.706	0.79	0.328443	DGCR6L	FALSE	FALSE	Thyrotrope	na	na	na	0.146261	0.646202	1	-0.104765	0.141542	1
1.6113e-05	-0.379497	0.433	0.556	0.33262	GLUD1	FALSE	FALSE	Thyrotrope	na	na	na	-0.153385	0.167642	1	-0.367942	0.00118034	1
1.61199e-05	0.413008	0.456	0.308	0.332763	CAMK2D	TRUE	FALSE	Somatotrope	na	na	na	1.36835	0.0150643	1	0.13184	0.0878612	1
1.6357e-05	-0.178268	0.935	0.949	0.337658	SNAP25	TRUE	FALSE	Thyrotrope	1.68227	3.87024e-27	7.98934e-23	-0.155696	0.09038	1	0.132039	0.857001	1
1.67505e-05	-0.552934	0.142	0.257	0.34578	ZFP30	FALSE	TRUE	Thyrotrope	na	na	na	-0.584665	0.0009918	1	0.141181	0.534688	1
1.68049e-05	-0.692681	0.181	0.304	0.346903	ZNRF1	FALSE	FALSE	Thyrotrope	na	na	na	-0.714104	0.0114218	1	0.342633	0.69989	1
1.68211e-05	-0.240333	0.987	0.986	0.347238	OPHN1	FALSE	FALSE	Thyrotrope	na	na	na	na	na	na	0.189122	0.0503246	1
1.69521e-05	0.5713	0.152	0.042	0.349943	LINGO2	FALSE	FALSE	Somatotrope	na	na	na	-0.239866	0.468337	1	-0.275415	0.00810078	1
1.69655e-05	-0.188301	0.036	0.112	0.350218	RPL23AP87	FALSE	FALSE	Thyrotrope	na	na	na	na	na	na	na	na	na
1.71147e-05	0.737352	0.311	0.173	0.353298	CCDC80	FALSE	FALSE	Somatotrope	na	na	na	0.213733	0.911877	1	-0.825257	8.96197e-08	0.00185002
1.71484e-05	0.431506	0.554	0.411	0.353994	FAM210B	FALSE	FALSE	Somatotrope	na	na	na	-0.392196	0.180979	1	-0.3979	1.85557e-08	0.000383046
1.71658e-05	-0.408813	0.599	0.687	0.354353	PNP	FALSE	FALSE	Thyrotrope	na	na	na	-0.114646	0.0290758	1	-1.00017	9.53306e-07	0.0196791
1.71889e-05	0.53528	0.336	0.201	0.35483	PFKFB2	FALSE	FALSE	Somatotrope	na	na	na	-0.474625	0.0147483	1	-0.416008	7.39655e-09	0.000152687
1.72361e-05	0.326739	0.823	0.71	0.355805	SYTL4	TRUE	FALSE	Somatotrope	1.38166	3.06667e-16	6.33052e-12	-0.181252	0.0611854	1	0.260495	0.0320292	1
1.73049e-05	0.300555	0.89	0.808	0.357226	LOC100506844	FALSE	FALSE	Somatotrope	0.815698	4.07841e-08	0.000841906	0.30328	0.719129	1	na	na	na
1.73476e-05	-0.63521	0.272	0.397	0.358107	TBC1D24	TRUE	FALSE	Thyrotrope	0.50987	0.00300746	1	0.191981	0.49428	1	-0.294501	0.0334633	1
1.74411e-05	-0.419968	0.606	0.706	0.360036	LARP1	FALSE	TRUE	Thyrotrope	na	na	na	-0.2081	0.36265	1	na	na	na
1.79968e-05	-0.449692	0.103	0.21	0.371507	RNFT2	FALSE	FALSE	Thyrotrope	0.609559	0.0123903	1	0.588408	0.250024	1	-0.495078	0.0088652	1
1.80773e-05	0.484041	0.107	0.014	0.37317	LOC101928489	FALSE	FALSE	Somatotrope	na	na	na	na	na	na	-0.439418	0.00135948	1
1.81293e-05	0.150008	1	1	0.374243	RPS8	FALSE	FALSE	Somatotrope	na	na	na	-0.338465	0.0136777	1	-0.14636	0.000332009	1
1.82621e-05	-0.352805	0.653	0.748	0.376984	CBY1	FALSE	FALSE	Thyrotrope	0.553796	0.00433453	1	na	na	na	0.168056	0.958415	1
1.83495e-05	0.497568	0.466	0.318	0.378788	FZD6	TRUE	FALSE	Somatotrope	na	na	na	-0.375534	0.0130685	1	na	na	na
1.83761e-05	-0.389992	0.677	0.752	0.379337	PUM1	FALSE	FALSE	Thyrotrope	na	na	na	na	na	na	0.275508	0.573959	1
1.83976e-05	-0.417102	0.596	0.71	0.379781	HSDL1	FALSE	FALSE	Thyrotrope	0.550724	0.000103611	1	0.349758	0.724343	1	-0.350188	0.0208516	1
1.84223e-05	-0.569235	0.197	0.322	0.380291	PITPNC1	FALSE	FALSE	Thyrotrope	0.528891	0.0002456	1	0.213106	0.667414	1	-0.594549	0.00979849	1
1.84585e-05	0.401531	0.575	0.416	0.381039	GALK2	FALSE	FALSE	Somatotrope	na	na	na	-0.140667	0.450209	1	na	na	na
1.85147e-05	-0.306047	0.156	0.276	0.382198	KLHL3	FALSE	FALSE	Thyrotrope	na	na	na	-0.459167	0.28458	1	0.25158	0.344221	1
1.85637e-05	0.812366	0.398	0.252	0.38321	SMIM3	FALSE	FALSE	Somatotrope	na	na	na	-0.796869	0.292025	1	-0.979894	1.06908e-08	0.00022069
1.85823e-05	0.449621	0.48	0.313	0.383595	KCNJ3	FALSE	FALSE	Somatotrope	0.804028	0.000121265	1	-1.46762	0.00295845	1	-0.579998	8.06841e-11	1.66556e-06
1.88482e-05	-0.36258	0.32	0.449	0.389083	BCYRN1	FALSE	FALSE	Thyrotrope	na	na	na	-0.10919	0.422162	1	0.19012	0.36817	1
1.89175e-05	0.515045	0.234	0.103	0.390514	SGMS2	TRUE	FALSE	Somatotrope	na	na	na	na	na	na	-0.803545	1.02856e-08	0.000212326
1.89258e-05	0.520144	0.314	0.164	0.390685	PDGFRL	FALSE	FALSE	Somatotrope	na	na	na	0.349541	0.229221	1	-0.378474	1.41426e-08	0.000291946
1.8964e-05	-0.698376	0.132	0.243	0.391474	ZFHX2	FALSE	TRUE	Thyrotrope	0.619844	0.0279387	1	-0.16858	0.0715256	1	0.138268	0.643046	1
1.89657e-05	-0.405946	0.622	0.72	0.391508	GLO1	FALSE	FALSE	Thyrotrope	na	na	na	0.233605	0.495259	1	-0.332535	0.00357368	1
1.89825e-05	-0.288859	0.906	0.921	0.391855	POLR2G	FALSE	FALSE	Thyrotrope	na	na	na	na	na	na	0.273604	0.0909453	1
1.91027e-05	0.434371	0.459	0.299	0.394337	UBE4B	FALSE	FALSE	Somatotrope	na	na	na	0.232154	0.413622	1	-0.268271	3.80086e-08	0.000784611
1.92305e-05	-0.415263	0.459	0.593	0.396974	UBTF	FALSE	TRUE	Thyrotrope	na	na	na	-0.392292	0.044314	1	0.340485	0.943115	1
1.92853e-05	-0.55907	0.149	0.262	0.398106	ARHGEF2	TRUE	FALSE	Thyrotrope	na	na	na	0.227401	0.502073	1	0.118165	0.971047	1
1.93263e-05	0.695996	0.192	0.075	0.398954	CLIC6	TRUE	FALSE	Somatotrope	na	na	na	na	na	na	-0.357324	0.000326168	1
1.9507e-05	0.198805	0.987	0.986	0.402683	GHITM	FALSE	FALSE	Somatotrope	na	na	na	0.105019	0.810476	1	-0.485143	5.14188e-16	1.06144e-11
1.95093e-05	-0.563536	0.148	0.262	0.402731	TEF	FALSE	TRUE	Thyrotrope	na	na	na	na	na	na	-1.03724	9.74481e-06	0.201162
1.95254e-05	-0.509043	0.67	0.776	0.403064	CCAR1	FALSE	FALSE	Thyrotrope	na	na	na	na	na	na	0.110686	0.0991862	1
1.95998e-05	-0.38728	0.721	0.785	0.404598	G3BP2	FALSE	FALSE	Thyrotrope	na	na	na	-0.111926	0.41569	1	na	na	na
1.96389e-05	-0.395072	0.889	0.93	0.405407	CHMP1B	FALSE	FALSE	Thyrotrope	na	na	na	-0.258756	0.0762982	1	0.127003	0.359498	1
1.97355e-05	-0.357595	0.661	0.757	0.4074	XPO1	FALSE	FALSE	Thyrotrope	na	na	na	0.490666	0.264421	1	-0.455474	0.000230605	1
2.01784e-05	-0.498774	0.268	0.393	0.416543	KLF7	FALSE	TRUE	Thyrotrope	0.562155	0.0160341	1	0.386037	0.319968	1	-0.11524	0.0397452	1
2.08734e-05	-0.308248	0.829	0.888	0.430889	FLOT1	TRUE	FALSE	Thyrotrope	na	na	na	-0.25012	0.0350526	1	na	na	na
2.09485e-05	-0.313404	0.692	0.799	0.432439	PJA1	FALSE	FALSE	Thyrotrope	na	na	na	-0.290083	0.0354768	1	na	na	na
2.10194e-05	-0.48872	0.175	0.285	0.433904	AGRN	TRUE	FALSE	Thyrotrope	na	na	na	-0.130713	0.812637	1	-0.143188	0.0492544	1
2.11347e-05	-0.489396	0.284	0.407	0.436285	RASA4	TRUE	FALSE	Thyrotrope	0.644916	0.0365259	1	0.41606	0.286388	1	-0.318651	0.00213617	1
2.11678e-05	0.325159	0.932	0.902	0.436967	MESDC2	FALSE	FALSE	Somatotrope	na	na	na	-0.17702	0.928568	1	-0.115702	2.66667e-05	0.55048
2.12011e-05	0.650333	0.242	0.117	0.437655	TBC1D4	FALSE	FALSE	Somatotrope	na	na	na	-0.398378	0.264489	1	-0.565074	2.19955e-07	0.00454053
2.12135e-05	-0.611472	0.101	0.201	0.437911	ADAMTSL2	FALSE	FALSE	Thyrotrope	na	na	na	na	na	na	-0.741828	0.00072415	1
2.12266e-05	-0.248668	0.038	0.112	0.438181	PCYT1B	FALSE	FALSE	Thyrotrope	na	na	na	na	na	na	-0.226316	0.041273	1
2.1295e-05	-0.586566	0.071	0.164	0.439593	CNTN2	TRUE	FALSE	Thyrotrope	na	na	na	na	na	na	-0.742737	0.00413877	1
2.13182e-05	-0.480583	0.274	0.407	0.440073	WBP1L	FALSE	FALSE	Thyrotrope	na	na	na	na	na	na	-0.568553	0.000365371	1
2.14237e-05	-0.547394	0.292	0.416	0.44225	NSDHL	FALSE	FALSE	Thyrotrope	na	na	na	na	na	na	-0.136956	0.00462803	1
2.14664e-05	0.358573	0.855	0.799	0.44313	GLUL	TRUE	FALSE	Somatotrope	na	na	na	0.200395	0.687335	1	-0.111423	3.19343e-05	0.659219
2.14946e-05	-0.415542	0.709	0.785	0.443712	ZNF292	FALSE	TRUE	Thyrotrope	na	na	na	0.107321	0.584858	1	-0.17266	0.071994	1
2.15394e-05	0.627791	0.208	0.084	0.444638	CCDC110	FALSE	FALSE	Somatotrope	na	na	na	-0.274346	0.33476	1	-0.68933	8.52786e-06	0.176041
2.15483e-05	-0.367884	0.551	0.664	0.444821	PI4KB	FALSE	FALSE	Thyrotrope	na	na	na	-0.24608	0.0556051	1	na	na	na
2.15965e-05	-0.399992	0.572	0.682	0.445816	RIF1	FALSE	FALSE	Thyrotrope	na	na	na	na	na	na	-0.118985	0.154267	1
2.16003e-05	0.300057	0.528	0.346	0.445895	LOC439994	FALSE	FALSE	Somatotrope	na	na	na	-0.578598	0.103406	1	-0.535671	2.94207e-11	6.07332e-07
2.20602e-05	-0.485611	0.372	0.519	0.455389	TNRC6C	FALSE	FALSE	Thyrotrope	na	na	na	-0.25465	0.184474	1	0.17513	0.70794	1
2.2255e-05	-0.12918	1	1	0.45941	HSP90AA1	TRUE	FALSE	Thyrotrope	na	na	na	-0.43275	4.22924e-07	0.00873042	na	na	na
2.22649e-05	-0.514482	0.201	0.318	0.459614	DOLPP1	FALSE	FALSE	Thyrotrope	na	na	na	-0.255948	0.134672	1	0.129321	0.631787	1
2.23016e-05	-0.845779	0.431	0.514	0.460371	AVPI1	FALSE	FALSE	Thyrotrope	na	na	na	-0.41054	0.160829	1	-1.01878	3.39443e-05	0.700712
2.23913e-05	-0.328931	0.217	0.36	0.462224	PDCD6IPP2	FALSE	FALSE	Thyrotrope	na	na	na	-0.321502	0.00205899	1	na	na	na
2.25463e-05	-0.464913	0.708	0.78	0.465424	NARF	FALSE	FALSE	Thyrotrope	0.722814	2.09703e-12	4.32889e-08	-0.137513	0.0715099	1	0.221898	0.104176	1
2.25574e-05	-0.460184	0.318	0.449	0.465653	CMIP	FALSE	FALSE	Thyrotrope	na	na	na	0.299384	0.104729	1	-0.294113	0.116161	1
2.25976e-05	-0.523073	0.139	0.248	0.466482	NTRK3	FALSE	FALSE	Thyrotrope	na	na	na	-1.15714	0.0402947	1	0.805161	0.87511	1
2.2654e-05	-0.489276	0.486	0.593	0.467646	H2AFY2	FALSE	FALSE	Thyrotrope	na	na	na	na	na	na	0.40648	0.0183214	1
2.27772e-05	0.401521	0.754	0.673	0.470189	EPHX2	FALSE	FALSE	Somatotrope	na	na	na	0.75191	0.699292	1	-0.779934	9.68509e-18	1.99929e-13
2.28601e-05	-0.35482	0.038	0.112	0.471901	HELZ2	FALSE	FALSE	Thyrotrope	na	na	na	na	na	na	-0.473648	0.00376589	1
2.29762e-05	0.484923	0.357	0.206	0.474298	ITGAV	TRUE	FALSE	Somatotrope	na	na	na	na	na	na	-0.133005	0.000135606	1
2.29915e-05	-0.528364	0.292	0.425	0.474614	VHL	FALSE	FALSE	Thyrotrope	na	na	na	na	na	na	na	na	na
2.30159e-05	-0.575137	0.347	0.467	0.475118	NTHL1	FALSE	FALSE	Thyrotrope	na	na	na	na	na	na	-0.195842	0.0807292	1
2.31569e-05	-0.403808	0.441	0.584	0.478027	SVIL-AS1	FALSE	FALSE	Thyrotrope	0.561125	0.000195821	1	-0.132921	0.030654	1	0.21234	0.206472	1
2.31629e-05	0.384837	0.656	0.551	0.478151	ALDH18A1	FALSE	FALSE	Somatotrope	na	na	na	0.58598	0.315331	1	-0.210685	4.17825e-06	0.0862515
2.33015e-05	-0.264418	0.104	0.21	0.481013	ABCC1	TRUE	FALSE	Thyrotrope	na	na	na	0.107963	0.234729	1	-0.109603	0.0052049	1
2.3324e-05	0.533779	0.573	0.439	0.481477	LIX1L	FALSE	FALSE	Somatotrope	na	na	na	-0.416162	0.108363	1	-0.461858	9.41497e-09	0.000194353
2.34748e-05	-0.27274	0.715	0.85	0.484591	TCTA	FALSE	FALSE	Thyrotrope	0.559369	0.000793205	1	-0.341056	0.0602948	1	-0.171553	0.00260945	1
2.3546e-05	-0.224842	0.948	0.977	0.486061	LOC102724699	FALSE	FALSE	Thyrotrope	0.566545	0.00666003	1	0.283369	0.120777	1	0.284869	0.00132408	1
2.35714e-05	-0.364898	0.716	0.771	0.486585	GNAI2	TRUE	FALSE	Thyrotrope	na	na	na	-0.290217	0.000725691	1	na	na	na
2.3588e-05	-0.355981	0.575	0.673	0.486926	RNF14	FALSE	FALSE	Thyrotrope	na	na	na	-0.249336	0.010968	1	na	na	na
2.39324e-05	-0.472198	0.359	0.486	0.494037	GPATCH11	FALSE	FALSE	Thyrotrope	0.607339	0.00358242	1	na	na	na	na	na	na
2.43626e-05	0.174776	0.999	1	0.502918	ATP5J	FALSE	FALSE	Somatotrope	na	na	na	na	na	na	na	na	na
2.45249e-05	0.127325	0.999	1	0.506267	COX4I1	FALSE	FALSE	Somatotrope	na	na	na	na	na	na	-0.100194	0.00122742	1
2.45356e-05	-0.402205	0.297	0.439	0.506489	ZNF814	FALSE	TRUE	Thyrotrope	na	na	na	0.422839	0.994434	1	-0.26123	0.0668305	1
2.46186e-05	-0.407473	0.122	0.238	0.508201	LOC100130093	FALSE	FALSE	Thyrotrope	na	na	na	-0.170292	0.0387925	1	-0.152124	0.299062	1
2.46471e-05	0.490804	0.605	0.467	0.508791	CBFB	FALSE	TRUE	Somatotrope	na	na	na	-0.618014	0.132992	1	-0.303861	0.000160739	1
2.47315e-05	-0.260968	0.878	0.939	0.510533	CDC42	TRUE	FALSE	Thyrotrope	na	na	na	na	na	na	0.337156	0.0622388	1
2.48158e-05	-0.401416	0.654	0.743	0.512272	ARF3	FALSE	FALSE	Thyrotrope	na	na	na	-0.1783	0.370154	1	-0.336832	0.00108585	1
2.48554e-05	0.315251	0.658	0.537	0.51309	KLF4	FALSE	TRUE	Somatotrope	na	na	na	na	na	na	-0.801321	1.98164e-20	4.0907e-16
2.50337e-05	0.498132	0.219	0.089	0.51677	EGFL6	FALSE	FALSE	Somatotrope	1.15833	0.00080222	1	0.98741	0.951715	1	0.532582	0.180113	1
2.51184e-05	0.419522	0.23	0.103	0.51852	HLA-DRB5	TRUE	FALSE	Somatotrope	na	na	na	na	na	na	-0.329727	7.34193e-06	0.151559
2.51416e-05	-0.474846	0.375	0.5	0.518997	MYD88	FALSE	FALSE	Thyrotrope	na	na	na	na	na	na	na	na	na
2.54118e-05	0.501501	0.245	0.117	0.524576	AMICA1	TRUE	FALSE	Somatotrope	na	na	na	-0.356506	0.514169	1	-0.384726	9.12e-06	0.188264
2.55031e-05	0.223253	0.993	0.986	0.52646	SHFM1	FALSE	FALSE	Somatotrope	na	na	na	na	na	na	na	na	na
2.55219e-05	-0.469872	0.444	0.547	0.526849	FGFR1	TRUE	FALSE	Thyrotrope	na	na	na	-0.286951	0.0427172	1	-0.467367	0.00357126	1
2.56058e-05	-0.528045	0.339	0.477	0.528581	WHSC1	FALSE	TRUE	Thyrotrope	na	na	na	na	na	na	0.164368	0.757481	1
2.59303e-05	-0.540249	0.357	0.481	0.535278	NAV1	FALSE	FALSE	Thyrotrope	0.51022	0.0476795	1	-0.353414	0.0166297	1	0.278872	0.689021	1
2.62049e-05	0.146571	1	1	0.540947	RPS23	FALSE	FALSE	Somatotrope	na	na	na	-0.296151	0.0237199	1	na	na	na
2.64414e-05	-0.212306	0.967	0.977	0.545829	SRSF11	FALSE	FALSE	Thyrotrope	na	na	na	na	na	na	na	na	na
2.65982e-05	-0.533679	0.362	0.477	0.549066	ELMO2	FALSE	FALSE	Thyrotrope	na	na	na	-0.271439	0.47293	1	0.467286	0.857864	1
2.66054e-05	-0.470902	0.437	0.556	0.549215	RAB3GAP1	FALSE	FALSE	Thyrotrope	na	na	na	na	na	na	na	na	na
2.67234e-05	0.35833	0.68	0.537	0.55165	HIBADH	FALSE	FALSE	Somatotrope	na	na	na	-0.317245	0.273678	1	-0.188532	5.8524e-07	0.0120811
2.68721e-05	-0.314344	0.331	0.467	0.554721	IPO5P1	FALSE	FALSE	Thyrotrope	na	na	na	na	na	na	0.139161	0.694159	1
2.69783e-05	0.170839	1	1	0.556912	PARK7	TRUE	FALSE	Somatotrope	na	na	na	na	na	na	-0.187126	2.87528e-06	0.0593544
2.72052e-05	-0.795099	0.188	0.299	0.561597	MGLL	FALSE	FALSE	Thyrotrope	na	na	na	0.681868	0.317395	1	-1.07239	0.00111562	1
2.82866e-05	-0.513333	0.472	0.579	0.58392	CEP41	FALSE	FALSE	Thyrotrope	na	na	na	-0.150091	0.421371	1	0.106469	0.376607	1
2.83911e-05	0.368286	0.768	0.664	0.586077	KIF21A	FALSE	FALSE	Somatotrope	0.751421	0.00255123	1	0.846325	0.418371	1	-0.263596	6.50469e-09	0.000134276
2.85218e-05	-0.641415	0.14	0.248	0.588775	ST14	FALSE	FALSE	Thyrotrope	na	na	na	na	na	na	-0.983831	0.000130084	1
2.87544e-05	-0.406387	0.149	0.271	0.593578	DPF1	FALSE	TRUE	Thyrotrope	na	na	na	-0.338018	0.0859934	1	na	na	na
2.88689e-05	0.337081	0.541	0.379	0.595941	NT5DC3	FALSE	FALSE	Somatotrope	na	na	na	-0.55949	0.497504	1	-1.00922	4.96021e-19	1.02394e-14
2.92153e-05	-0.373775	0.249	0.388	0.603091	CEP68	FALSE	FALSE	Thyrotrope	na	na	na	-0.125973	0.832592	1	0.166788	0.17218	1
2.92698e-05	0.475673	0.469	0.327	0.604216	SUSD4	FALSE	FALSE	Somatotrope	na	na	na	-0.634913	0.44141	1	-1.14827	4.10707e-19	8.47822e-15
2.93136e-05	0.452323	0.263	0.126	0.605121	SLCO3A1	TRUE	FALSE	Somatotrope	0.656868	0.00495937	1	-0.317199	0.349893	1	na	na	na
2.95459e-05	0.401188	0.226	0.098	0.609916	FOXP4	FALSE	TRUE	Somatotrope	na	na	na	-0.246032	0.30997	1	-0.208105	0.000470839	1
2.9792e-05	-0.519308	0.119	0.224	0.614996	KCNIP2	TRUE	FALSE	Thyrotrope	na	na	na	na	na	na	-0.680032	0.00184255	1
2.98658e-05	-0.415589	0.596	0.687	0.61652	LSM6	FALSE	TRUE	Thyrotrope	na	na	na	-0.152797	0.433248	1	na	na	na
2.99098e-05	-0.452761	0.534	0.636	0.617428	PPP1R9A	FALSE	FALSE	Thyrotrope	na	na	na	na	na	na	0.219004	0.77132	1
3.00362e-05	-0.397339	0.469	0.575	0.620036	NDRG2	FALSE	FALSE	Thyrotrope	na	na	na	-0.451093	0.319909	1	na	na	na
3.00551e-05	0.420324	0.632	0.523	0.620428	LOC728554	FALSE	FALSE	Somatotrope	na	na	na	0.142201	0.885133	1	na	na	na
3.0401e-05	-0.62499	0.113	0.215	0.627568	APOBEC3G	FALSE	FALSE	Thyrotrope	na	na	na	na	na	na	-0.507955	0.00765416	1
3.06619e-05	-0.355039	0.614	0.734	0.632954	POP5	FALSE	FALSE	Thyrotrope	na	na	na	-0.209144	0.851011	1	na	na	na
3.09421e-05	-0.420366	0.129	0.238	0.638738	REPS2	FALSE	FALSE	Thyrotrope	na	na	na	na	na	na	-0.316909	0.0283858	1
3.13215e-05	0.427377	0.541	0.397	0.64657	SLC39A7	FALSE	FALSE	Somatotrope	na	na	na	0.618793	0.992088	1	-0.631666	3.46238e-10	7.14739e-06
3.16696e-05	-0.42885	0.632	0.71	0.653755	STX18	FALSE	FALSE	Thyrotrope	na	na	na	na	na	na	-0.116659	0.0977758	1
3.19286e-05	-0.341574	0.797	0.879	0.659102	CDS2	FALSE	FALSE	Thyrotrope	na	na	na	-0.390904	0.00414697	1	-0.455678	0.000131709	1
3.22977e-05	0.479128	0.615	0.491	0.666722	SH3YL1	FALSE	FALSE	Somatotrope	na	na	na	0.198744	0.68631	1	0.217828	0.104385	1
3.24385e-05	0.532283	0.433	0.308	0.669629	MSN	TRUE	FALSE	Somatotrope	na	na	na	0.591302	0.173363	1	-0.348541	2.6595e-07	0.00549
3.2745e-05	-0.322915	0.821	0.897	0.675955	CUEDC2	FALSE	FALSE	Thyrotrope	na	na	na	na	na	na	0.235116	0.160258	1
3.29299e-05	-0.293943	0.878	0.925	0.679771	RNPS1	FALSE	FALSE	Thyrotrope	na	na	na	0.107099	0.631759	1	na	na	na
3.29402e-05	-0.332593	0.36	0.509	0.679985	LPPR4	FALSE	FALSE	Thyrotrope	na	na	na	na	na	na	-0.792572	1.3859e-06	0.0286091
3.32484e-05	0.122583	1	1	0.686347	RPL5	FALSE	FALSE	Somatotrope	na	na	na	-0.250263	0.00566635	1	0.171061	8.87381e-06	0.183182
3.37e-05	-0.499648	0.192	0.318	0.69567	STOX2	FALSE	FALSE	Thyrotrope	na	na	na	na	na	na	-0.279059	0.00292102	1
3.37677e-05	-0.628535	0.191	0.313	0.697067	GPC1	TRUE	FALSE	Thyrotrope	na	na	na	0.135698	0.716949	1	-0.123572	0.670872	1
3.4287e-05	-0.454997	0.3	0.444	0.707787	ARL17A	FALSE	FALSE	Thyrotrope	na	na	na	0.10946	0.870597	1	na	na	na
3.4487e-05	-0.183015	1	1	0.711916	MEG3	FALSE	FALSE	Thyrotrope	0.715086	1.30595e-14	2.69587e-10	-0.405735	1.65835e-05	0.342334	0.120842	0.519798	1
3.45619e-05	-0.251361	0.904	0.921	0.713462	BCAP31	FALSE	FALSE	Thyrotrope	na	na	na	-0.235061	0.211157	1	na	na	na
3.4576e-05	0.277484	0.988	0.972	0.713752	MYDGF	FALSE	FALSE	Somatotrope	na	na	na	-0.306835	0.276109	1	-0.484055	1.20997e-12	2.49774e-08
3.4637e-05	-0.292118	0.043	0.121	0.715012	MORN3	FALSE	FALSE	Thyrotrope	na	na	na	na	na	na	0.208057	0.701014	1
3.48571e-05	0.440755	0.117	0.023	0.719554	LYPD6	TRUE	FALSE	Somatotrope	na	na	na	-0.973507	0.000142744	1	-0.298166	0.0075217	1
3.49491e-05	-0.349751	0.515	0.617	0.721455	SEC61A2	FALSE	FALSE	Thyrotrope	0.528973	0.0011801	1	-0.112169	0.224662	1	na	na	na
3.49788e-05	-0.531498	0.356	0.472	0.722068	DHRS4L2	FALSE	FALSE	Thyrotrope	na	na	na	0.380104	0.524516	1	-0.504478	0.0227169	1
3.49987e-05	-0.53738	0.162	0.276	0.722478	FADS2	FALSE	FALSE	Thyrotrope	na	na	na	-0.652234	0.0378374	1	0.198912	0.949234	1
3.50961e-05	0.353378	0.281	0.14	0.724489	GRB7	TRUE	FALSE	Somatotrope	na	na	na	na	na	na	-0.466549	1.1828e-08	0.000244166
3.52189e-05	0.442533	0.208	0.084	0.727023	SPATA4	FALSE	FALSE	Somatotrope	na	na	na	na	na	na	-0.431084	3.74402e-05	0.772878
3.57002e-05	-0.479441	0.124	0.234	0.73696	SMA5	FALSE	FALSE	Thyrotrope	na	na	na	na	na	na	na	na	na
3.57539e-05	-0.484251	0.204	0.327	0.738068	PDP1	FALSE	FALSE	Thyrotrope	na	na	na	0.144137	0.686537	1	-0.148629	0.0203583	1
3.58103e-05	-0.645372	0.181	0.299	0.739232	LIN54	FALSE	TRUE	Thyrotrope	na	na	na	-0.120368	0.842195	1	-0.407836	0.0532363	1
3.59632e-05	0.455975	0.119	0.023	0.742389	ACTN2	FALSE	FALSE	Somatotrope	na	na	na	na	na	na	-0.513376	0.000191865	1
3.66359e-05	-0.418836	0.117	0.224	0.756276	C1orf216	FALSE	FALSE	Thyrotrope	na	na	na	-0.278047	0.0224947	1	-0.144013	0.285269	1
3.68715e-05	-1.29521	0.069	0.154	0.761139	TTR	FALSE	FALSE	Thyrotrope	na	na	na	na	na	na	-1.43476	0.000552243	1
3.72498e-05	0.737392	0.352	0.215	0.768947	EGLN3	FALSE	FALSE	Somatotrope	na	na	na	-0.22559	0.449789	1	0.234808	0.00444186	1
3.72963e-05	0.326879	0.709	0.575	0.769907	PPIP5K2	FALSE	FALSE	Somatotrope	na	na	na	-0.114508	0.262687	1	0.154016	0.0168151	1
3.73664e-05	0.392768	0.799	0.752	0.771354	RER1	FALSE	FALSE	Somatotrope	na	na	na	-0.142074	0.846533	1	-0.242894	6.18863e-06	0.127752
3.74013e-05	-0.393051	0.423	0.528	0.772075	DNAJC18	FALSE	FALSE	Thyrotrope	na	na	na	na	na	na	na	na	na
3.74114e-05	-0.474647	0.289	0.421	0.772284	FAM92B	FALSE	FALSE	Thyrotrope	0.643351	0.031358	1	-0.152119	0.28593	1	-0.508529	0.000231994	1
3.74431e-05	-0.317588	0.595	0.734	0.772938	FKBP8	FALSE	FALSE	Thyrotrope	na	na	na	na	na	na	-0.130783	0.199173	1
3.81756e-05	-0.610291	0.243	0.36	0.788059	UBE2O	FALSE	FALSE	Thyrotrope	na	na	na	-0.534024	0.00272845	1	-0.289225	0.22882	1
3.83259e-05	-0.481609	0.211	0.332	0.791162	ZNF714	FALSE	TRUE	Thyrotrope	na	na	na	0.255727	0.44687	1	0.214722	0.459507	1
3.84702e-05	-0.251061	0.876	0.893	0.79414	ANKRD10	FALSE	FALSE	Thyrotrope	na	na	na	0.124338	0.590875	1	0.139013	0.962867	1
3.84845e-05	0.361472	0.317	0.173	0.794435	L3HYPDH	FALSE	FALSE	Somatotrope	na	na	na	0.268944	1	1	-0.233272	1.62024e-06	0.0334466
3.85739e-05	0.508046	0.158	0.051	0.796282	SLC16A11	TRUE	FALSE	Somatotrope	na	na	na	na	na	na	-0.298913	0.00400873	1
3.86802e-05	-0.37231	0.719	0.785	0.798475	GPS1	FALSE	FALSE	Thyrotrope	na	na	na	0.1153	0.491799	1	0.107419	0.803155	1
3.90599e-05	-0.38312	0.449	0.561	0.806313	RAB5B	TRUE	FALSE	Thyrotrope	na	na	na	0.425674	0.0877586	1	-0.5264	3.3552e-05	0.692615
3.91048e-05	0.537378	0.366	0.22	0.807241	PON3	FALSE	FALSE	Somatotrope	na	na	na	na	na	na	-1.13458	3.8481e-11	7.94362e-07
3.93e-05	-0.217135	0.909	0.925	0.81127	UQCRC1	FALSE	FALSE	Thyrotrope	na	na	na	na	na	na	-0.146335	0.10778	1
3.94132e-05	-0.355077	0.036	0.107	0.813607	CDH23	TRUE	FALSE	Thyrotrope	na	na	na	na	na	na	-0.240971	0.0182026	1
3.94385e-05	-0.452967	0.253	0.379	0.81413	SLC1A4	FALSE	FALSE	Thyrotrope	na	na	na	0.266219	0.611792	1	-0.393128	0.00535423	1
3.95816e-05	0.660455	0.399	0.266	0.817083	WNT5B	FALSE	FALSE	Somatotrope	na	na	na	na	na	na	-0.749806	3.43856e-12	7.09823e-08
3.96489e-05	-0.521209	0.194	0.318	0.818472	GSK3B	TRUE	FALSE	Thyrotrope	na	na	na	-0.468173	0.110317	1	0.351463	0.706158	1
3.96852e-05	-0.747475	0.297	0.402	0.819222	HRAS	TRUE	FALSE	Thyrotrope	na	na	na	-0.192484	0.813998	1	-0.555627	0.0039456	1
3.98365e-05	0.52409	0.171	0.061	0.822345	SLC17A9	FALSE	FALSE	Somatotrope	na	na	na	na	na	na	-0.606226	3.07385e-07	0.00634534
3.98976e-05	-0.33	0.111	0.215	0.823605	TMEM180	FALSE	FALSE	Thyrotrope	na	na	na	na	na	na	-0.543405	0.000990877	1
4.04174e-05	0.367635	0.557	0.407	0.834337	GADD45A	FALSE	TRUE	Somatotrope	na	na	na	na	na	na	-0.376869	2.56027e-09	5.28517e-05
4.06358e-05	-0.382011	0.255	0.388	0.838845	PPP2R4	FALSE	FALSE	Thyrotrope	na	na	na	-0.473672	0.313455	1	na	na	na
4.09826e-05	0.478357	0.281	0.145	0.846005	SCOC-AS1	FALSE	FALSE	Somatotrope	na	na	na	0.114139	0.181972	1	-0.374177	2.62023e-05	0.540895
4.11553e-05	0.403239	0.462	0.308	0.84957	RPL39L	FALSE	FALSE	Somatotrope	na	na	na	-0.532419	0.453786	1	-0.23482	1.5876e-06	0.0327727
4.13055e-05	-0.399971	0.489	0.612	0.852669	ESYT2	TRUE	FALSE	Thyrotrope	na	na	na	0.251061	0.792006	1	-0.716565	2.12985e-05	0.439664
4.13496e-05	-0.602961	0.275	0.383	0.85358	DHCR7	FALSE	FALSE	Thyrotrope	na	na	na	0.388823	0.647452	1	-0.720988	0.00188697	1
4.1922e-05	-0.342734	0.894	0.902	0.865397	BCAS2	FALSE	FALSE	Thyrotrope	na	na	na	-0.390884	0.0580335	1	-0.102743	0.161175	1
4.19643e-05	-0.380792	0.69	0.757	0.866269	FAM127B	FALSE	TRUE	Thyrotrope	na	na	na	na	na	na	-0.172477	0.0170909	1
4.20009e-05	-0.464615	0.265	0.388	0.867025	NUDT11	FALSE	FALSE	Thyrotrope	na	na	na	na	na	na	na	na	na
4.22378e-05	0.253787	0.625	0.486	0.871914	MCOLN1	TRUE	FALSE	Somatotrope	na	na	na	na	na	na	-0.57789	3.82666e-12	7.89938e-08
4.22382e-05	-0.449631	0.3	0.43	0.871924	CPD	TRUE	FALSE	Thyrotrope	na	na	na	-0.203035	0.471859	1	na	na	na
4.24375e-05	0.383898	0.689	0.537	0.876038	TSPAN6	FALSE	FALSE	Somatotrope	na	na	na	-0.24906	0.977213	1	0.535489	0.0029081	1
4.28062e-05	-0.287109	0.059	0.145	0.883649	PPP2R2C	FALSE	FALSE	Thyrotrope	na	na	na	na	na	na	-0.350861	0.00979605	1
4.31399e-05	-0.351868	0.797	0.836	0.890537	PRNP	TRUE	TRUE	Thyrotrope	na	na	na	-0.321471	0.0272425	1	-0.381724	0.00109278	1
4.35661e-05	-0.543095	0.408	0.528	0.899335	MXD4	FALSE	TRUE	Thyrotrope	na	na	na	-0.483349	0.0113275	1	na	na	na
4.4249e-05	-0.318277	0.773	0.836	0.913431	PNKD	FALSE	FALSE	Thyrotrope	na	na	na	na	na	na	na	na	na
4.44297e-05	-0.502719	0.485	0.584	0.917162	TMSB15B	FALSE	FALSE	Thyrotrope	0.510213	0.002043	1	-0.26781	0.020305	1	0.624641	0.0167182	1
4.45948e-05	-0.398988	0.045	0.121	0.920571	GAL3ST1	FALSE	FALSE	Thyrotrope	na	na	na	na	na	na	-0.308879	0.0716212	1
4.48271e-05	0.647396	0.188	0.075	0.925365	F10	FALSE	FALSE	Somatotrope	na	na	na	na	na	na	-0.608368	5.83037e-05	1
4.49754e-05	-0.454748	0.31	0.435	0.928428	ZC4H2	TRUE	FALSE	Thyrotrope	na	na	na	-0.427609	0.0247298	1	0.349697	0.725478	1
4.50718e-05	-0.272558	0.858	0.902	0.930418	WDR54	FALSE	FALSE	Thyrotrope	0.619393	4.76369e-08	0.000983369	0.245354	0.543807	1	-0.327409	0.00678474	1
4.52857e-05	-0.265758	0.78	0.874	0.934832	RNF10	FALSE	FALSE	Thyrotrope	na	na	na	-0.122348	0.142986	1	na	na	na
4.54492e-05	-0.468069	0.505	0.631	0.938207	FNBP1L	TRUE	FALSE	Thyrotrope	na	na	na	na	na	na	0.914994	0.00045593	1
4.56309e-05	0.443514	0.239	0.112	0.941958	KIAA1217	FALSE	FALSE	Somatotrope	na	na	na	0.279326	0.815479	1	na	na	na
4.56517e-05	-0.457943	0.609	0.682	0.942389	GPATCH8	FALSE	FALSE	Thyrotrope	na	na	na	-0.219594	0.00807035	1	0.218696	0.317061	1
4.57322e-05	-0.494819	0.279	0.393	0.944049	RFX5	FALSE	TRUE	Thyrotrope	na	na	na	-0.211538	0.165374	1	na	na	na
4.62764e-05	0.184952	0.991	0.991	0.955283	SEC62	FALSE	FALSE	Somatotrope	na	na	na	0.207898	0.562715	1	-0.263891	7.02247e-08	0.00144965
4.70974e-05	-0.35233	0.658	0.738	0.972231	NUBP2	FALSE	FALSE	Thyrotrope	na	na	na	0.115892	0.420024	1	na	na	na
4.72663e-05	0.38697	0.671	0.533	0.975717	SYNE1	FALSE	FALSE	Somatotrope	na	na	na	na	na	na	-0.46262	2.63709e-10	5.44375e-06
4.77089e-05	0.59342	0.174	0.065	0.984855	SCN1B	TRUE	FALSE	Somatotrope	na	na	na	na	na	na	-0.744431	6.66315e-08	0.00137547
4.77397e-05	-0.529444	0.551	0.645	0.985491	CCDC82	FALSE	FALSE	Thyrotrope	na	na	na	0.147664	0.818078	1	na	na	na
4.81618e-05	0.378987	0.647	0.523	0.994203	PSMG3	FALSE	FALSE	Somatotrope	na	na	na	0.393936	0.331442	1	-0.40309	1.61752e-06	0.0333905
4.85648e-05	0.376253	0.712	0.565	1	FRA10AC1	FALSE	FALSE	Somatotrope	na	na	na	na	na	na	-0.365689	1.32218e-07	0.00272938
4.86414e-05	0.368249	0.414	0.262	1	RAP1A	TRUE	FALSE	Somatotrope	na	na	na	0.249393	0.596921	1	-0.462299	3.38921e-08	0.000699635
4.86431e-05	-0.317433	0.054	0.136	1	C7orf31	FALSE	FALSE	Thyrotrope	na	na	na	na	na	na	-0.239642	0.260989	1
4.86492e-05	-0.409651	0.524	0.607	1	KLHDC8B	FALSE	FALSE	Thyrotrope	na	na	na	-0.258838	0.0167828	1	na	na	na
4.88011e-05	-0.503425	0.08	0.173	1	ABALON	FALSE	FALSE	Thyrotrope	0.537829	0.000688252	1	0.259828	0.409579	1	na	na	na
4.91546e-05	-0.14206	1	1	1	SARAF	FALSE	FALSE	Thyrotrope	na	na	na	-0.426174	7.43209e-08	0.00153421	-0.122733	0.0580331	1
4.91879e-05	0.435537	0.217	0.093	1	STX17-AS1	FALSE	FALSE	Somatotrope	na	na	na	na	na	na	-0.278072	1.8637e-05	0.384723
4.93109e-05	-0.298491	0.815	0.85	1	C19orf60	FALSE	FALSE	Thyrotrope	na	na	na	0.280898	0.69226	1	-0.382232	0.00246548	1
4.96755e-05	0.931916	0.343	0.21	1	MYO10	TRUE	FALSE	Somatotrope	na	na	na	-0.784495	0.0878172	1	-0.531289	0.000269533	1
4.9689e-05	0.519494	0.331	0.192	1	GNAL	FALSE	FALSE	Somatotrope	na	na	na	na	na	na	-1.08589	1.2139e-12	2.50584e-08
4.99399e-05	0.427739	0.392	0.252	1	NAB1	FALSE	FALSE	Somatotrope	na	na	na	0.370114	0.129695	1	0.406395	0.125471	1
5.07126e-05	0.286538	0.929	0.902	1	DPM3	FALSE	FALSE	Somatotrope	na	na	na	na	na	na	-0.577735	3.84477e-16	7.93676e-12
5.13084e-05	0.563507	0.255	0.131	1	PLCL2	FALSE	FALSE	Somatotrope	na	na	na	-0.334122	0.0535385	1	-0.288722	0.000497084	1
5.26611e-05	-0.435338	0.1	0.201	1	CCDC138	FALSE	FALSE	Thyrotrope	na	na	na	0.817518	0.0604101	1	-0.470817	0.0145306	1
5.28463e-05	0.217864	0.902	0.846	1	ORMDL1	FALSE	FALSE	Somatotrope	na	na	na	-0.342228	0.506256	1	-0.374239	5.5754e-10	1.15093e-05
5.2924e-05	-0.470424	0.311	0.435	1	ATP13A2	FALSE	FALSE	Thyrotrope	na	na	na	-0.505498	0.0070042	1	na	na	na
5.34261e-05	-0.327837	0.038	0.107	1	SLC8A2	TRUE	FALSE	Thyrotrope	na	na	na	na	na	na	na	na	na
5.36951e-05	-0.316745	0.783	0.846	1	AAK1	TRUE	FALSE	Thyrotrope	na	na	na	-0.215286	0.0404225	1	0.271155	0.107291	1
5.38173e-05	-0.41653	0.369	0.491	1	ZHX1	FALSE	TRUE	Thyrotrope	na	na	na	-0.257224	0.123319	1	0.319374	0.978825	1
5.40527e-05	-0.264755	0.492	0.636	1	NSUN6	FALSE	FALSE	Thyrotrope	na	na	na	na	na	na	na	na	na
5.42525e-05	0.428859	0.715	0.598	1	CLINT1	FALSE	FALSE	Somatotrope	na	na	na	na	na	na	-0.154667	8.66256e-06	0.178821
5.46965e-05	-0.270532	0.808	0.883	1	HNRNPM	FALSE	FALSE	Thyrotrope	na	na	na	na	na	na	na	na	na
5.48782e-05	-0.546633	0.274	0.397	1	DUSP18	FALSE	FALSE	Thyrotrope	0.956949	3.83493e-07	0.00791644	na	na	na	na	na	na
5.49768e-05	-0.275143	0.831	0.925	1	PRMT2	FALSE	FALSE	Thyrotrope	na	na	na	-0.264689	0.00865576	1	0.246603	0.189455	1
5.57564e-05	-0.460456	0.22	0.341	1	ZNF43	FALSE	TRUE	Thyrotrope	na	na	na	-0.418923	0.0309438	1	0.672365	0.0408226	1
5.63353e-05	-0.31157	0.434	0.598	1	TUBGCP4	FALSE	FALSE	Thyrotrope	na	na	na	-0.34548	0.942833	1	0.455216	0.113808	1
5.63579e-05	-0.38854	0.732	0.818	1	CPNE1	TRUE	FALSE	Thyrotrope	na	na	na	na	na	na	0.39059	0.00315811	1
5.6822e-05	-0.492789	0.278	0.397	1	SMG9	FALSE	FALSE	Thyrotrope	na	na	na	-0.167349	0.0242645	1	-0.157343	0.639115	1
5.71608e-05	0.369449	0.106	0.019	1	HAS2-AS1	FALSE	FALSE	Somatotrope	na	na	na	na	na	na	-0.355067	0.0002249	1
5.72578e-05	-0.339099	0.708	0.776	1	CRELD1	FALSE	FALSE	Thyrotrope	na	na	na	na	na	na	-0.247717	0.00823732	1
5.72635e-05	-0.303175	0.776	0.879	1	SUMO3	FALSE	FALSE	Thyrotrope	na	na	na	-0.224843	0.0556002	1	-0.160905	0.0405179	1
5.72952e-05	-0.461748	0.279	0.388	1	LDOC1L	FALSE	FALSE	Thyrotrope	na	na	na	-0.301094	0.481873	1	0.124449	0.0794198	1
5.73504e-05	-0.563681	0.269	0.388	1	MED13L	FALSE	FALSE	Thyrotrope	na	na	na	na	na	na	na	na	na
5.73613e-05	-0.295095	0.977	0.995	1	VAMP2	TRUE	FALSE	Thyrotrope	0.829961	3.14366e-18	6.48946e-14	-0.273239	0.01814	1	na	na	na
5.75516e-05	-0.508438	0.46	0.556	1	ARHGEF12	FALSE	FALSE	Thyrotrope	na	na	na	-0.293954	0.0221819	1	na	na	na
5.78386e-05	0.320666	0.884	0.827	1	TMEM261	FALSE	FALSE	Somatotrope	na	na	na	-0.311673	0.159318	1	-0.100721	0.0016275	1
5.78977e-05	0.257572	0.952	0.953	1	ANAPC13	FALSE	FALSE	Somatotrope	na	na	na	0.399629	0.35064	1	na	na	na
5.83618e-05	0.303861	0.819	0.743	1	DNAJC1	FALSE	TRUE	Somatotrope	na	na	na	0.127083	0.911939	1	-0.469191	1.00563e-11	2.07591e-07
5.85799e-05	0.198081	1	0.995	1	MRPL33	FALSE	FALSE	Somatotrope	na	na	na	-0.207609	0.129239	1	-0.329782	6.67765e-11	1.37847e-06
5.8964e-05	-0.237819	0.246	0.393	1	BHLHB9	FALSE	FALSE	Thyrotrope	na	na	na	-0.239307	0.156808	1	-0.11728	0.0226381	1
5.93256e-05	0.64312	0.317	0.187	1	NTS	FALSE	FALSE	Somatotrope	na	na	na	0.470238	0.514538	1	-1.33446	9.6423e-07	0.0199046
5.93907e-05	-0.432842	0.485	0.598	1	ACAA1	FALSE	TRUE	Thyrotrope	na	na	na	-0.35846	0.014297	1	0.237761	0.511159	1
5.94569e-05	-0.318343	0.211	0.341	1	PITPNA	FALSE	FALSE	Thyrotrope	na	na	na	0.572877	0.619953	1	-0.665254	0.000347015	1
5.99035e-05	-0.529291	0.369	0.477	1	GFOD2	FALSE	FALSE	Thyrotrope	na	na	na	-0.350437	0.0209691	1	0.226928	0.667477	1
6.04861e-05	0.352297	0.781	0.65	1	ZNF226	FALSE	TRUE	Somatotrope	na	na	na	-0.230308	0.421903	1	-0.96506	8.49607e-21	1.75384e-16
6.13753e-05	-0.526282	0.188	0.294	1	NECAB1	FALSE	FALSE	Thyrotrope	na	na	na	-0.651389	0.00670598	1	0.338054	0.983995	1
6.17024e-05	-0.377325	0.347	0.472	1	NOMO1	FALSE	FALSE	Thyrotrope	na	na	na	-0.267241	0.146125	1	-0.322733	0.00689691	1
6.2167e-05	-0.432496	0.214	0.336	1	AKAP6	FALSE	FALSE	Thyrotrope	0.949553	6.05945e-05	1	-0.38295	0.0428193	1	0.375062	0.960418	1
6.28207e-05	-0.476478	0.504	0.617	1	PNMA2	FALSE	FALSE	Thyrotrope	na	na	na	-0.577026	0.00661725	1	-0.143345	0.00449172	1
6.30721e-05	-0.311666	0.836	0.893	1	PDIA4	FALSE	FALSE	Thyrotrope	na	na	na	0.251616	0.9723	1	-0.173233	0.167785	1
6.3116e-05	0.453553	0.37	0.229	1	GRAMD3	FALSE	FALSE	Somatotrope	na	na	na	0.51434	0.561421	1	-0.418412	0.000552299	1
6.34614e-05	-0.669441	0.674	0.72	1	SNHG15	FALSE	FALSE	Thyrotrope	na	na	na	0.398449	0.564438	1	-0.865156	3.52944e-05	0.728582
6.45903e-05	-0.449455	0.647	0.696	1	MAPRE3	FALSE	FALSE	Thyrotrope	0.582584	1.26971e-07	0.00262107	-0.20646	0.226758	1	0.100316	0.450319	1
6.4815e-05	0.350145	0.648	0.514	1	CCDC28A	FALSE	FALSE	Somatotrope	na	na	na	0.131166	0.589497	1	-0.555742	2.85867e-14	5.90114e-10
6.48215e-05	0.298908	0.839	0.78	1	SRPR	FALSE	FALSE	Somatotrope	na	na	na	-0.225039	0.0461083	1	-0.423559	1.01954e-18	2.10464e-14
6.5246e-05	-0.574644	0.321	0.421	1	LIMD2	FALSE	FALSE	Thyrotrope	na	na	na	0.485903	0.189446	1	0.117362	0.395537	1
6.57571e-05	0.448758	0.357	0.215	1	GCNT2	FALSE	FALSE	Somatotrope	na	na	na	na	na	na	-0.306421	0.000416533	1
6.57763e-05	-0.305476	0.541	0.687	1	H1FX	FALSE	TRUE	Thyrotrope	na	na	na	na	na	na	-0.472197	0.00321506	1
6.5777e-05	0.328865	0.894	0.883	1	GOLGA2	FALSE	FALSE	Somatotrope	na	na	na	0.170976	0.56514	1	-0.535766	9.63323e-14	1.98859e-09
6.60797e-05	-0.267754	0.896	0.944	1	DTD1	FALSE	FALSE	Thyrotrope	1.44546	5.83394e-24	1.2043e-19	na	na	na	0.443874	0.00523253	1
6.62454e-05	-0.457788	0.233	0.346	1	SFXN3	FALSE	FALSE	Thyrotrope	na	na	na	-0.14044	0.661309	1	-0.481513	0.000649686	1
6.67944e-05	-0.336354	0.758	0.804	1	NUCB1	FALSE	TRUE	Thyrotrope	na	na	na	-0.152129	0.975737	1	-0.487498	2.68944e-06	0.0555181
6.67971e-05	-0.5823	0.056	0.136	1	TMOD1	FALSE	FALSE	Thyrotrope	na	na	na	na	na	na	-0.286665	0.0388343	1
6.69703e-05	-0.241351	0.89	0.953	1	MRPS26	FALSE	FALSE	Thyrotrope	na	na	na	0.148259	0.750133	1	-0.251233	0.0177155	1
6.70539e-05	0.383941	0.713	0.617	1	AKAP13	FALSE	FALSE	Somatotrope	0.531953	0.00972931	1	-0.328253	0.0453836	1	0.300281	0.212382	1
6.7188e-05	-0.654334	0.074	0.159	1	TRIM47	FALSE	FALSE	Thyrotrope	na	na	na	na	na	na	-0.832107	0.00387159	1
6.75606e-05	-0.521004	0.119	0.22	1	PGBD5	FALSE	FALSE	Thyrotrope	na	na	na	na	na	na	-0.667723	0.00237132	1
6.7653e-05	-0.256175	0.795	0.897	1	PIGT	FALSE	FALSE	Thyrotrope	na	na	na	-0.124144	0.375681	1	-0.682681	3.39617e-08	0.000701071
6.84624e-05	-0.571897	0.067	0.15	1	SCML4	FALSE	TRUE	Thyrotrope	na	na	na	na	na	na	-0.255808	0.315586	1
6.92586e-05	-0.494776	0.318	0.435	1	CRTC1	FALSE	FALSE	Thyrotrope	na	na	na	-0.267735	0.181614	1	na	na	na
6.93068e-05	-0.404897	0.456	0.584	1	TRIM37	FALSE	FALSE	Thyrotrope	na	na	na	-0.504314	0.0108321	1	0.329414	0.768343	1
6.96389e-05	-0.484133	0.094	0.192	1	FOXQ1	FALSE	TRUE	Thyrotrope	na	na	na	na	na	na	-0.871113	0.000294202	1
7.0051e-05	-0.477949	0.223	0.336	1	TAOK2	FALSE	FALSE	Thyrotrope	na	na	na	-0.268887	0.0188163	1	-0.352794	0.0393662	1
7.13327e-05	0.209774	0.977	0.977	1	MRPL51	FALSE	FALSE	Somatotrope	na	na	na	na	na	na	na	na	na
7.16775e-05	-0.237158	0.891	0.925	1	RBM25	FALSE	FALSE	Thyrotrope	na	na	na	na	na	na	na	na	na
7.19992e-05	-0.357013	0.705	0.794	1	MAPRE1	FALSE	FALSE	Thyrotrope	na	na	na	0.150309	0.464986	1	na	na	na
7.23454e-05	-0.632405	0.281	0.379	1	CD276	FALSE	FALSE	Thyrotrope	na	na	na	-0.229656	0.306496	1	0.202897	0.841313	1
7.24587e-05	-0.199298	0.893	0.958	1	HNRNPR	FALSE	FALSE	Thyrotrope	na	na	na	-0.213344	0.077689	1	0.463357	0.00186361	1
7.28613e-05	-0.332645	0.627	0.72	1	PFKM	FALSE	FALSE	Thyrotrope	na	na	na	0.309414	0.526734	1	-0.51466	0.000316109	1
7.30164e-05	0.39228	0.852	0.836	1	SAR1A	FALSE	FALSE	Somatotrope	na	na	na	0.34727	0.29615	1	-0.108945	0.00388031	1
7.33361e-05	0.335997	0.284	0.145	1	UBXN10	FALSE	FALSE	Somatotrope	na	na	na	-1.08453	0.0177046	1	-0.629809	5.0698e-08	0.00104656
7.37853e-05	-0.263949	0.97	0.977	1	SRSF2	FALSE	FALSE	Thyrotrope	na	na	na	na	na	na	na	na	na
7.40189e-05	-0.297012	0.525	0.65	1	FAM65B	TRUE	FALSE	Thyrotrope	1.01278	0.000322081	1	-0.16633	0.101967	1	na	na	na
7.41773e-05	-0.372616	0.724	0.799	1	SNX4	FALSE	FALSE	Thyrotrope	0.802971	9.24111e-06	0.190764	-0.122946	0.0669116	1	0.228977	0.57699	1
7.43026e-05	-0.480195	0.039	0.107	1	HSPA12B	FALSE	FALSE	Thyrotrope	na	na	na	na	na	na	-0.551292	0.0150368	1
7.46419e-05	-0.251861	0.919	0.958	1	HACD3	FALSE	FALSE	Thyrotrope	na	na	na	-0.222951	0.0298522	1	0.445341	0.000933651	1
7.50849e-05	-0.420594	0.136	0.243	1	EPB41L4A	FALSE	FALSE	Thyrotrope	na	na	na	na	na	na	na	na	na
7.59222e-05	0.552209	0.201	0.089	1	DEPTOR	FALSE	FALSE	Somatotrope	na	na	na	na	na	na	-0.563029	1.08334e-06	0.0223635
7.62637e-05	-0.660321	0.297	0.411	1	AGAP1	FALSE	FALSE	Thyrotrope	0.660861	1.82261e-05	0.376241	na	na	na	-0.121276	0.020322	1
7.64587e-05	-0.363344	0.631	0.729	1	SNCA	FALSE	FALSE	Thyrotrope	na	na	na	na	na	na	-0.423171	0.00147149	1
7.70185e-05	-0.36344	0.56	0.659	1	MAP4	FALSE	FALSE	Thyrotrope	na	na	na	-0.158153	0.169909	1	na	na	na
7.72633e-05	-0.504608	0.195	0.308	1	TET1	FALSE	TRUE	Thyrotrope	na	na	na	0.433876	0.228986	1	0.11359	0.686411	1
7.73487e-05	-0.371782	0.512	0.621	1	TEX264	FALSE	FALSE	Thyrotrope	na	na	na	na	na	na	-0.417244	0.00554051	1
7.77197e-05	-0.423298	0.598	0.734	1	PRKACB	TRUE	FALSE	Thyrotrope	na	na	na	-0.377626	0.000576594	1	na	na	na
7.84207e-05	-0.210742	0.994	1	1	MYL12B	FALSE	FALSE	Thyrotrope	na	na	na	na	na	na	0.201531	0.00850593	1
7.84355e-05	-0.35776	0.132	0.243	1	CCER2	FALSE	FALSE	Thyrotrope	na	na	na	-0.20111	0.182298	1	-0.176873	0.0416661	1
7.90641e-05	-0.667672	0.272	0.383	1	RUSC1	TRUE	FALSE	Thyrotrope	na	na	na	-0.443361	0.0963709	1	na	na	na
7.90654e-05	-0.438062	0.333	0.467	1	TMOD2	FALSE	FALSE	Thyrotrope	0.61694	0.000216486	1	-0.195583	0.0738868	1	0.48119	0.193273	1
7.97285e-05	-0.57946	0.285	0.397	1	ARHGAP35	TRUE	TRUE	Thyrotrope	na	na	na	-0.508235	0.9988	1	na	na	na
8.00342e-05	-0.224883	0.89	0.93	1	ETFB	FALSE	TRUE	Thyrotrope	na	na	na	na	na	na	-0.273372	0.00232954	1
8.02099e-05	-0.276882	0.606	0.734	1	GOLM1	FALSE	FALSE	Thyrotrope	na	na	na	0.12272	0.643833	1	-0.376002	0.000146561	1
8.06287e-05	-0.447924	0.583	0.668	1	VPS72	FALSE	TRUE	Thyrotrope	na	na	na	-0.103398	0.107466	1	0.520407	0.00918691	1
8.06622e-05	-0.236907	0.918	0.963	1	2019-09-02	TRUE	FALSE	Thyrotrope	na	na	na	na	na	na	0.187377	0.956154	1
8.17288e-05	0.476448	0.716	0.65	1	BIRC2	FALSE	FALSE	Somatotrope	na	na	na	-0.107103	0.378032	1	-0.407999	1.66972e-06	0.0344681
8.20651e-05	-0.365017	0.069	0.154	1	MYRIP	FALSE	FALSE	Thyrotrope	na	na	na	na	na	na	-0.325061	0.081379	1
8.21966e-05	-0.286861	0.412	0.551	1	RBMXL1	FALSE	FALSE	Thyrotrope	na	na	na	na	na	na	na	na	na
8.25809e-05	-0.190563	0.973	0.986	1	ANAPC11	FALSE	FALSE	Thyrotrope	na	na	na	-0.121185	0.0552434	1	na	na	na
8.28361e-05	-0.626246	0.185	0.285	1	PLTP	FALSE	FALSE	Thyrotrope	na	na	na	-0.374624	0.105418	1	0.182235	0.726989	1
8.31069e-05	-0.540705	0.175	0.28	1	CRISPLD1	FALSE	FALSE	Thyrotrope	na	na	na	-0.192067	0.967587	1	na	na	na
8.3639e-05	-0.390544	0.411	0.547	1	SLIT1	FALSE	FALSE	Thyrotrope	0.905345	3.00719e-07	0.00620775	0.359026	0.44049	1	-0.905522	2.1152e-06	0.0436641
8.38114e-05	-0.356336	0.288	0.407	1	RAI2	FALSE	FALSE	Thyrotrope	na	na	na	-0.429607	0.184129	1	-0.438842	0.000551697	1
8.43202e-05	-0.458583	0.216	0.322	1	PID1	FALSE	FALSE	Thyrotrope	na	na	na	na	na	na	-0.514969	0.000126014	1
8.45085e-05	-0.663261	0.142	0.243	1	LOC730101	FALSE	FALSE	Thyrotrope	na	na	na	-0.568178	0.0108564	1	na	na	na
8.45751e-05	-0.281405	0.596	0.738	1	LEPROTL1	FALSE	FALSE	Thyrotrope	na	na	na	-0.172788	0.0673505	1	0.325177	0.443768	1
8.50728e-05	0.343277	0.485	0.336	1	CTBS	FALSE	FALSE	Somatotrope	na	na	na	-0.554471	0.822745	1	-0.293815	1.15763e-07	0.0023897
8.52905e-05	0.246461	0.91	0.864	1	MRPL53	FALSE	FALSE	Somatotrope	na	na	na	na	na	na	na	na	na
8.53876e-05	0.724609	0.185	0.075	1	CCDC39	FALSE	FALSE	Somatotrope	na	na	na	-0.932119	0.000320618	1	-0.566798	5.16859e-05	1
8.54056e-05	-0.478278	0.191	0.304	1	BRSK2	FALSE	FALSE	Thyrotrope	na	na	na	-1.0541	0.0745731	1	0.332249	0.186916	1
8.55289e-05	-0.433331	0.366	0.491	1	CCDC92	FALSE	FALSE	Thyrotrope	na	na	na	-0.16903	0.0821677	1	-0.43771	0.00598997	1
8.60446e-05	-0.650509	0.152	0.252	1	FAM171A1	TRUE	FALSE	Thyrotrope	na	na	na	0.554552	0.759677	1	-0.360319	0.268475	1
8.60985e-05	0.362341	0.307	0.173	1	STK17A	FALSE	FALSE	Somatotrope	na	na	na	0.746919	0.119522	1	-0.353042	1.72304e-05	0.355688
8.6318e-05	-0.508772	0.042	0.112	1	SLC35E4	FALSE	FALSE	Thyrotrope	na	na	na	na	na	na	na	na	na
8.63585e-05	-0.6541	0.135	0.234	1	GPR6	TRUE	FALSE	Thyrotrope	na	na	na	-1.48588	5.61495e-10	1.15909e-05	0.797465	0.0054956	1
8.6462e-05	0.519335	0.453	0.318	1	CGNL1	FALSE	FALSE	Somatotrope	na	na	na	0.384136	0.503829	1	na	na	na
8.68219e-05	-0.404189	0.126	0.229	1	SGSH	FALSE	FALSE	Thyrotrope	na	na	na	-0.573513	0.220238	1	0.234645	0.349188	1
8.69695e-05	0.112049	1	1	1	RPS18	FALSE	FALSE	Somatotrope	na	na	na	-0.131334	0.163101	1	na	na	na
8.77387e-05	0.327531	0.174	0.065	1	GPRC5C	TRUE	FALSE	Somatotrope	na	na	na	na	na	na	na	na	na
8.78195e-05	-0.329644	0.967	0.981	1	IER2	FALSE	FALSE	Thyrotrope	na	na	na	0.518853	0.0648484	1	-0.450557	0.000894918	1
8.81429e-05	-0.179978	0.962	0.986	1	DNAJB6	FALSE	FALSE	Thyrotrope	na	na	na	na	na	na	0.13854	0.113728	1
8.87654e-05	-0.452658	0.113	0.21	1	C3orf70	FALSE	FALSE	Thyrotrope	na	na	na	na	na	na	0.211838	0.0299368	1
8.88075e-05	0.317616	0.511	0.355	1	ARHGAP12	FALSE	FALSE	Somatotrope	na	na	na	0.637239	0.253812	1	na	na	na
8.89314e-05	0.411211	0.184	0.075	1	ANTXR2	TRUE	FALSE	Somatotrope	na	na	na	0.233106	0.843197	1	0.297322	0.539988	1
8.92884e-05	-0.305121	0.893	0.939	1	OS9	FALSE	FALSE	Thyrotrope	na	na	na	0.229062	0.489514	1	-0.500049	5.84139e-05	1
8.94815e-05	-0.446796	0.308	0.43	1	DENND4C	TRUE	FALSE	Thyrotrope	na	na	na	0.572211	0.559042	1	-0.562774	0.00561003	1
8.96437e-05	-0.480965	0.472	0.551	1	ANKRD46	FALSE	FALSE	Thyrotrope	na	na	na	na	na	na	na	na	na
8.98781e-05	-0.378738	0.308	0.43	1	REV1	FALSE	FALSE	Thyrotrope	na	na	na	-0.330093	0.193395	1	0.272125	0.258574	1
9.00396e-05	-0.307042	0.653	0.766	1	DBNL	TRUE	FALSE	Thyrotrope	na	na	na	na	na	na	0.104594	0.716606	1
9.11103e-05	-0.476048	0.511	0.598	1	FAM161A	FALSE	FALSE	Thyrotrope	na	na	na	0.408505	0.697586	1	-0.222909	0.542368	1
9.11241e-05	-0.312182	0.658	0.757	1	POR	FALSE	FALSE	Thyrotrope	na	na	na	-0.458206	0.00410982	1	na	na	na
9.12709e-05	0.376038	0.149	0.047	1	ANO4	TRUE	FALSE	Somatotrope	na	na	na	-1.01781	0.00317575	1	-0.523856	2.9408e-05	0.607069
9.1396e-05	-0.447812	0.452	0.556	1	MXI1	FALSE	TRUE	Thyrotrope	na	na	na	0.374717	0.419307	1	-0.475151	0.00285889	1
9.22333e-05	-0.239814	0.923	0.935	1	PRRC2C	FALSE	FALSE	Thyrotrope	na	na	na	-0.175259	0.0798015	1	0.164204	0.663101	1
9.31805e-05	0.245015	0.941	0.911	1	RPS27L	FALSE	FALSE	Somatotrope	na	na	na	0.251406	0.596362	1	0.157469	0.0795964	1
9.38357e-05	-0.506978	0.198	0.313	1	RUNDC3A-AS1	FALSE	FALSE	Thyrotrope	na	na	na	-0.121648	0.53162	1	-0.364188	0.0307433	1
9.40801e-05	-0.543752	0.055	0.131	1	TMEM51	FALSE	FALSE	Thyrotrope	na	na	na	na	na	na	-0.505827	0.00638768	1
9.50894e-05	0.406434	0.242	0.121	1	SLC26A4	TRUE	FALSE	Somatotrope	na	na	na	-0.16641	0.307151	1	-0.128538	0.0100401	1
9.56952e-05	-0.290953	0.401	0.551	1	BRD3	FALSE	FALSE	Thyrotrope	na	na	na	na	na	na	0.30963	0.0661504	1
9.57136e-05	-0.472861	0.453	0.551	1	ADSS	FALSE	FALSE	Thyrotrope	na	na	na	0.353939	0.215051	1	-0.425564	0.00134163	1
9.68846e-05	-0.663871	0.098	0.187	1	SIDT1	FALSE	FALSE	Thyrotrope	na	na	na	na	na	na	-0.797494	0.00117204	1
9.72085e-05	0.494978	0.454	0.336	1	ABRACL	FALSE	FALSE	Somatotrope	na	na	na	-0.742691	0.0128111	1	0.678056	0.685771	1
9.72219e-05	0.522199	0.26	0.136	1	SASH1	FALSE	FALSE	Somatotrope	na	na	na	0.191552	0.781997	1	0.153667	0.305281	1
9.80684e-05	0.558002	0.22	0.103	1	PTPRG	FALSE	FALSE	Somatotrope	na	na	na	0.260829	0.890021	1	0.14522	0.0252788	1
9.82879e-05	0.209591	0.44	0.285	1	GMPS	FALSE	FALSE	Somatotrope	na	na	na	na	na	na	0.10128	0.00555104	1
9.87607e-05	-0.286152	0.815	0.869	1	AKIRIN1	FALSE	FALSE	Thyrotrope	na	na	na	-0.12478	0.00726806	1	na	na	na
9.93485e-05	-0.267051	0.852	0.911	1	TNRC6B	FALSE	FALSE	Thyrotrope	0.563365	9.61429e-08	0.00198468	0.134189	0.746257	1	0.266117	0.141405	1
0.000100771	-0.476575	0.069	0.154	1	C6orf165	FALSE	FALSE	Thyrotrope	na	na	na	-0.274454	0.224022	1	na	na	na
0.000101279	-0.371929	0.449	0.57	1	TMEM245	FALSE	FALSE	Thyrotrope	na	na	na	0.243042	0.954629	1	-0.643564	0.000140049	1
0.000101902	0.268827	0.285	0.159	1	PRKCDBP	FALSE	FALSE	Somatotrope	na	na	na	0.222715	0.270839	1	-0.220186	0.37445	1
0.000102065	-0.786129	0.249	0.35	1	NRP1	TRUE	FALSE	Thyrotrope	na	na	na	-0.566914	0.269862	1	na	na	na
0.000102111	-0.355015	0.326	0.463	1	JOSD1	TRUE	FALSE	Thyrotrope	na	na	na	-0.138391	0.924886	1	-0.403409	0.000112017	1
0.000102774	-0.352985	0.234	0.355	1	CELF3	FALSE	FALSE	Thyrotrope	0.585799	4.60009e-05	0.949596	-0.275761	0.070368	1	na	na	na
0.0001028	-0.17607	0.961	0.967	1	XRCC6	FALSE	FALSE	Thyrotrope	na	na	na	na	na	na	0.133705	0.394826	1
0.00010286	-0.415736	0.421	0.542	1	CCDC112	FALSE	FALSE	Thyrotrope	na	na	na	-0.360465	0.00312908	1	0.451546	0.0924672	1
0.000103056	-0.485866	0.075	0.159	1	SLC2A6	TRUE	FALSE	Thyrotrope	na	na	na	na	na	na	-0.24864	0.0362727	1
0.00010329	0.497584	0.132	0.037	1	ZP1	TRUE	FALSE	Somatotrope	na	na	na	na	na	na	-0.544031	1.85017e-05	0.38193
0.00010355	-0.394006	0.654	0.715	1	CASC3	FALSE	FALSE	Thyrotrope	na	na	na	-0.42898	0.00097699	1	0.233412	0.693921	1
0.000103722	-0.262349	0.757	0.827	1	FAM204A	FALSE	FALSE	Thyrotrope	na	na	na	-0.132084	0.230351	1	0.224901	0.941788	1
0.000104291	0.354831	0.847	0.79	1	ECI2	FALSE	FALSE	Somatotrope	na	na	na	0.119043	0.603259	1	-0.392125	1.58675e-09	3.27552e-05
0.000104911	0.311335	0.841	0.743	1	ATG3	FALSE	FALSE	Somatotrope	na	na	na	0.470338	0.985142	1	-0.34863	1.87002e-08	0.000386029
0.000107388	-0.43701	0.355	0.486	1	ZNF131	FALSE	TRUE	Thyrotrope	na	na	na	-0.196042	0.181309	1	-0.140793	0.0423453	1
0.000107836	0.475355	0.569	0.439	1	PIM3	FALSE	FALSE	Somatotrope	na	na	na	-0.517285	0.457681	1	-0.43816	3.72787e-11	7.69543e-07
0.000109904	-0.42912	0.386	0.505	1	PPP2R5E	FALSE	FALSE	Thyrotrope	na	na	na	-0.730239	7.30028e-05	1	0.525197	0.191191	1
0.000110224	0.186641	0.161	0.056	1	TK1	FALSE	FALSE	Somatotrope	na	na	na	0.620681	0.186606	1	0.227819	0.440344	1
0.000110232	-0.649532	0.411	0.495	1	DIP2A	FALSE	FALSE	Thyrotrope	na	na	na	0.311807	0.739764	1	-0.268305	0.102117	1
0.000110337	0.319593	0.845	0.808	1	S100A11	FALSE	FALSE	Somatotrope	na	na	na	0.755873	0.123764	1	0.175607	0.487711	1
0.000110454	-0.239316	0.809	0.879	1	SLC25A36	FALSE	FALSE	Thyrotrope	na	na	na	na	na	na	0.313022	0.190222	1
0.00011051	0.178062	0.993	0.991	1	NDUFB1	FALSE	FALSE	Somatotrope	na	na	na	na	na	na	-0.172439	0.00059379	1
0.000110849	-0.34694	0.679	0.762	1	TADA3	FALSE	FALSE	Thyrotrope	na	na	na	na	na	na	na	na	na
0.000112582	-0.193736	0.036	0.103	1	NPAP1	FALSE	FALSE	Thyrotrope	na	na	na	na	na	na	-0.148647	0.258787	1
0.000113093	-0.415529	0.109	0.206	1	LINC01560	FALSE	FALSE	Thyrotrope	0.565743	0.000574448	1	0.51433	0.906797	1	-0.149185	0.865726	1
0.00011312	-0.433174	0.401	0.509	1	UXS1	FALSE	FALSE	Thyrotrope	na	na	na	0.698084	0.263306	1	-0.648222	0.000795697	1
0.000113165	-0.362006	0.631	0.729	1	GRIPAP1	FALSE	FALSE	Thyrotrope	na	na	na	-0.204511	0.148556	1	na	na	na
0.000114067	-0.184213	0.965	0.991	1	HNRNPK	FALSE	FALSE	Thyrotrope	na	na	na	na	na	na	0.163113	0.187863	1
0.000114197	-0.264582	0.654	0.738	1	MORN4	FALSE	FALSE	Thyrotrope	0.61356	0.000842278	1	-0.121561	0.0337341	1	na	na	na
0.000114269	-0.540972	0.399	0.5	1	HMGB3	FALSE	TRUE	Thyrotrope	na	na	na	0.39552	0.866943	1	0.389461	0.0466223	1
0.000115658	-0.383232	0.627	0.724	1	TRIM28	FALSE	TRUE	Thyrotrope	na	na	na	0.345805	0.85678	1	-0.287264	0.0225481	1
0.000115927	-0.649813	0.122	0.22	1	RNF165	FALSE	FALSE	Thyrotrope	0.942177	0.00160137	1	0.62449	0.920369	1	na	na	na
0.000116216	0.405837	0.353	0.22	1	DGKK	FALSE	FALSE	Somatotrope	na	na	na	-0.33685	0.0567679	1	-0.532424	4.07253e-08	0.000840692
0.000117525	0.377727	0.588	0.467	1	CNR1	TRUE	FALSE	Somatotrope	na	na	na	-0.835126	0.0566998	1	-1.13231	1.08506e-22	2.23989e-18
0.000117925	-0.291924	0.466	0.575	1	RNF41	FALSE	FALSE	Thyrotrope	na	na	na	0.323705	0.668927	1	-0.23446	0.00351666	1
0.000118626	-0.468023	0.181	0.29	1	WIZ	FALSE	TRUE	Thyrotrope	0.569919	0.0316414	1	-0.139288	0.0985432	1	na	na	na
0.000118785	0.432945	0.37	0.238	1	GMPR	FALSE	FALSE	Somatotrope	na	na	na	-0.685937	0.0161781	1	-0.507569	3.92102e-10	8.09416e-06
0.000119141	-0.388182	0.517	0.636	1	PTPN1	FALSE	FALSE	Thyrotrope	0.610549	0.000678815	1	-0.20911	0.0747531	1	0.391875	0.35512	1
0.000120042	-0.478166	0.344	0.472	1	ECI1	FALSE	FALSE	Thyrotrope	na	na	na	-0.427063	0.248723	1	-0.155295	0.00903742	1
0.000121092	-0.334427	0.53	0.64	1	BAZ1B	FALSE	FALSE	Thyrotrope	na	na	na	0.20888	0.897118	1	-0.298526	0.010409	1
[truncated: 7,664 more rows]

## Sheet: DEGs_LactotropeVS.Thyrotrope
p_val	avg_logFC	pct.1	pct.2	p_val_adj	gene	cell_membrane	TF	cell_type	ProPIT1all_Stem_up_avglogFC	ProPIT1all_Stem_up_P	ProPIT1all_Stem_up_Padj	ProPIT1all_Pre_avglogFC	ProPIT1all_Pre_P	ProPIT1all_Pre_Padj	Pre_mature_avglogFC	Pre_mature_P	Pre_mature_Padj
[truncated: 7,763 more rows]
