# Supplementary material for: Single-cell transcriptomics identifies divergent developmental lineage trajectories during human pituitary development
Source: Nat Commun. 2020 Oct 19;11:5275. doi: 10.1038/s41467-020-19012-4 (PMC7572359; doi:10.1038/s41467-020-19012-4)
Supplement: Supplementary file 8 — Dataset 6 [file 41467_2020_19012_MOESM8_ESM.xlsx]

## Sheet: README
Supplementary Data 6: DEGs between Gonadotrope2 and Gonadotrope4.
Significant DEGs were selected from genes with p_val_adj ≤ 0.01 and avg_logFC ≥ 0.5. P values are determined by two-sided Wilcoxon test and adjusted by Bonferroni correction.
p_val	P value
avg_logFC	average log fold change
pct.1	ratio of cells in this cluster that expressed the gene
pct.2	ratio of cells in the other cluster that expressed the gene
p_val_adj	Bonferroni corrected P value that used all genes in the data set
gene	gene name
cluster	name of cell type

## Sheet: DEGs_subtypes_Gonadotrope2_4
	p_val	avg_logFC	pct.1	pct.2	p_val_adj	gene	cluster
NTS	1.00909e-11	3.25779	0.603	0.157	1.76904e-07	NTS	Gonadotrope2
A2M	6.27259e-29	3.14869	0.987	0.5	1.09965e-24	A2M	Gonadotrope2
CGB7	7.98441e-20	2.8893	0.667	0.046	1.39975e-15	CGB7	Gonadotrope2
CGB	1.11494e-16	2.70572	0.654	0.083	1.9546e-12	CGB	Gonadotrope2
TDO2	3.71191e-17	2.64772	0.526	0	6.50734e-13	TDO2	Gonadotrope2
VSTM2A	6.86997e-19	2.31015	0.667	0.065	1.20437e-14	VSTM2A	Gonadotrope2
NPTX2	2.19065e-21	2.18661	0.91	0.241	3.84043e-17	NPTX2	Gonadotrope2
MT2A	5.26958e-10	2.13394	0.859	0.509	9.2381e-06	MT2A	Gonadotrope2
SMIM22	1.31233e-21	2.10223	0.923	0.38	2.30065e-17	SMIM22	Gonadotrope2
VGF	7.7854e-21	1.98172	0.962	0.389	1.36486e-16	VGF	Gonadotrope2
MT3	3.30575e-18	1.97684	0.782	0.157	5.79531e-14	MT3	Gonadotrope2
CALB1	2.13163e-19	1.96633	0.885	0.333	3.73696e-15	CALB1	Gonadotrope2
SERPINA3	1.8709e-09	1.93151	0.462	0.083	3.27988e-05	SERPINA3	Gonadotrope2
PON3	1.13399e-17	1.92398	0.885	0.287	1.988e-13	PON3	Gonadotrope2
TPD52L1	4.04445e-21	1.91671	0.872	0.231	7.09032e-17	TPD52L1	Gonadotrope2
TNNC1	3.6838e-09	1.87798	0.449	0.083	6.45806e-05	TNNC1	Gonadotrope2
CYP11A1	2.79387e-13	1.83024	0.436	0.009	4.89794e-09	CYP11A1	Gonadotrope2
MT1F	1.65662e-18	1.78819	0.91	0.398	2.90421e-14	MT1F	Gonadotrope2
SCT	3.21018e-12	1.73159	0.692	0.204	5.62777e-08	SCT	Gonadotrope2
CALB2	6.39385e-11	1.72144	0.718	0.296	1.12091e-06	CALB2	Gonadotrope2
PTTG1	2.46962e-11	1.6864	0.872	0.528	4.32949e-07	PTTG1	Gonadotrope2
GSN	5.17012e-20	1.64437	0.962	0.407	9.06374e-16	GSN	Gonadotrope2
MFGE8	1.6669e-16	1.60701	0.833	0.231	2.92225e-12	MFGE8	Gonadotrope2
RASGRF1	7.82576e-15	1.59025	0.513	0.028	1.37193e-10	RASGRF1	Gonadotrope2
KCTD12	1.93531e-15	1.56133	0.859	0.324	3.3928e-11	KCTD12	Gonadotrope2
BST2	2.43443e-07	1.54534	0.744	0.417	0.0042678	BST2	Gonadotrope2
IGFBP6	2.039e-12	1.53738	0.885	0.463	3.57458e-08	IGFBP6	Gonadotrope2
CHRNA1	1.09798e-13	1.51391	0.449	0.009	1.92487e-09	CHRNA1	Gonadotrope2
NRN1L	1.61146e-11	1.49258	0.538	0.083	2.82504e-07	NRN1L	Gonadotrope2
PRKCDBP	1.16642e-13	1.46649	0.679	0.167	2.04485e-09	PRKCDBP	Gonadotrope2
ZG16B	2.3322e-13	1.4636	0.756	0.204	4.08857e-09	ZG16B	Gonadotrope2
LGALS3	1.15615e-15	1.46296	0.974	0.852	2.02685e-11	LGALS3	Gonadotrope2
C1orf168	5.44781e-14	1.46252	0.692	0.148	9.55055e-10	C1orf168	Gonadotrope2
CTSC	2.90943e-17	1.45722	0.987	0.648	5.10053e-13	CTSC	Gonadotrope2
HHATL	4.35141e-11	1.44417	0.41	0.028	7.62846e-07	HHATL	Gonadotrope2
PKIB	1.57716e-09	1.44134	0.808	0.5	2.76492e-05	PKIB	Gonadotrope2
COCH	7.11815e-19	1.42105	0.962	0.343	1.24788e-14	COCH	Gonadotrope2
HPGD	3.12552e-15	1.40687	0.821	0.241	5.47935e-11	HPGD	Gonadotrope2
MC2R	1.63747e-10	1.37466	0.462	0.056	2.87065e-06	MC2R	Gonadotrope2
LY6E	5.33416e-20	1.37303	1	0.907	9.35132e-16	LY6E	Gonadotrope2
VMO1	1.85224e-12	1.35802	0.833	0.417	3.24716e-08	VMO1	Gonadotrope2
VSNL1	8.00717e-09	1.34275	0.462	0.111	0.000140374	VSNL1	Gonadotrope2
P3H2	1.16263e-13	1.34187	0.564	0.074	2.0382e-09	P3H2	Gonadotrope2
KLHL41	6.09936e-12	1.3127	0.487	0.046	1.06928e-07	KLHL41	Gonadotrope2
ENO3	8.19888e-08	1.30171	0.41	0.083	0.00143735	ENO3	Gonadotrope2
KRT10	5.04254e-18	1.22731	1	0.889	8.84008e-14	KRT10	Gonadotrope2
WNT4	6.05621e-11	1.22609	0.603	0.148	1.06171e-06	WNT4	Gonadotrope2
FABP3	4.77015e-13	1.21533	0.821	0.324	8.36254e-09	FABP3	Gonadotrope2
IFI27L1	1.2439e-09	1.19987	0.769	0.407	2.18068e-05	IFI27L1	Gonadotrope2
MCFD2	7.02443e-17	1.19214	0.987	0.769	1.23145e-12	MCFD2	Gonadotrope2
LHB	1.19067e-15	1.18355	1	0.981	2.08736e-11	LHB	Gonadotrope2
GUCA1A	3.65338e-07	1.1801	0.282	0.028	0.00640474	GUCA1A	Gonadotrope2
RCN3	5.14908e-12	1.17446	0.872	0.407	9.02685e-08	RCN3	Gonadotrope2
TIMP2	3.32407e-09	1.16915	0.808	0.398	5.82743e-05	TIMP2	Gonadotrope2
ELL2	2.94983e-15	1.16766	0.654	0.102	5.17135e-11	ELL2	Gonadotrope2
VEPH1	3.00263e-09	1.16025	0.526	0.13	5.26391e-05	VEPH1	Gonadotrope2
PPP1R27	5.15396e-13	1.1593	0.769	0.241	9.03541e-09	PPP1R27	Gonadotrope2
LOX	4.26874e-13	1.13286	0.538	0.065	7.48353e-09	LOX	Gonadotrope2
ADM5	8.22749e-10	1.13129	0.513	0.102	1.44236e-05	ADM5	Gonadotrope2
SDR16C5	7.0121e-10	1.12217	0.359	0.019	1.22929e-05	SDR16C5	Gonadotrope2
ITGBL1	2.54054e-09	1.1103	0.513	0.139	4.45382e-05	ITGBL1	Gonadotrope2
PRSS8	1.3607e-12	1.10731	0.846	0.324	2.38544e-08	PRSS8	Gonadotrope2
LGALS1	4.99413e-10	1.10167	0.974	0.861	8.75521e-06	LGALS1	Gonadotrope2
EIF4EBP1	2.14302e-11	1.09349	0.885	0.546	3.75693e-07	EIF4EBP1	Gonadotrope2
POPDC3	4.91098e-13	1.08736	0.859	0.454	8.60943e-09	POPDC3	Gonadotrope2
IGF2BP3	9.59109e-09	1.08374	0.474	0.102	0.000168141	IGF2BP3	Gonadotrope2
CD55	3.89924e-18	1.07967	1	0.954	6.83575e-14	CD55	Gonadotrope2
JAG2	3.5569e-07	1.07855	0.5	0.157	0.00623561	JAG2	Gonadotrope2
PAM	3.5455e-16	1.07333	0.987	0.769	6.21561e-12	PAM	Gonadotrope2
STRA6	6.14199e-08	1.06328	0.5	0.167	0.00107675	STRA6	Gonadotrope2
SNHG18	9.87794e-11	1.05601	0.897	0.583	1.7317e-06	SNHG18	Gonadotrope2
SULT1E1	4.40869e-08	1.04959	0.603	0.213	0.000772888	SULT1E1	Gonadotrope2
ANXA2	1.60641e-10	1.04706	0.936	0.602	2.81619e-06	ANXA2	Gonadotrope2
NT5DC3	3.65602e-08	1.04184	0.679	0.296	0.000640937	NT5DC3	Gonadotrope2
S100A11	1.54725e-16	1.03965	1	0.87	2.71249e-12	S100A11	Gonadotrope2
GUCY1A3	1.65898e-12	1.03769	0.846	0.333	2.90837e-08	GUCY1A3	Gonadotrope2
MT1E	3.05998e-10	1.02963	0.667	0.222	5.36446e-06	MT1E	Gonadotrope2
TLCD1	2.85012e-07	1.02829	0.269	0.019	0.00499654	TLCD1	Gonadotrope2
LRRTM3	9.78479e-09	1.0282	0.423	0.065	0.000171537	LRRTM3	Gonadotrope2
DSG2	2.5957e-09	1.0228	0.551	0.148	4.55052e-05	DSG2	Gonadotrope2
IL1B	1.77803e-10	1.02271	0.667	0.222	3.11706e-06	IL1B	Gonadotrope2
RHOBTB3	2.27548e-11	1.0157	0.782	0.259	3.98915e-07	RHOBTB3	Gonadotrope2
DSEL	3.836e-10	1.01355	0.603	0.176	6.7249e-06	DSEL	Gonadotrope2
TMED3	2.12467e-21	1.01122	1	0.944	3.72477e-17	TMED3	Gonadotrope2
RGS3	1.78213e-11	1.01106	0.782	0.296	3.12425e-07	RGS3	Gonadotrope2
CADM2	7.43003e-11	1.00623	0.449	0.056	1.30256e-06	CADM2	Gonadotrope2
ENDOD1	4.79887e-09	1.00607	0.628	0.204	8.41289e-05	ENDOD1	Gonadotrope2
IGFBP3	1.72283e-08	1.00196	0.769	0.417	0.00030203	IGFBP3	Gonadotrope2
TMEM91	1.25504e-09	0.999501	0.756	0.343	2.20021e-05	TMEM91	Gonadotrope2
LRRC39	5.12268e-17	0.997831	0.654	0.065	8.98057e-13	LRRC39	Gonadotrope2
CTSA	9.9817e-12	0.993372	0.872	0.481	1.74989e-07	CTSA	Gonadotrope2
CHRNE	5.3104e-08	0.974407	0.41	0.074	0.000930967	CHRNE	Gonadotrope2
HOOK1	3.7902e-11	0.974124	0.91	0.556	6.6446e-07	HOOK1	Gonadotrope2
LIPA	1.00434e-12	0.966243	0.897	0.435	1.7607e-08	LIPA	Gonadotrope2
GEM	8.67504e-10	0.964877	0.795	0.435	1.52082e-05	GEM	Gonadotrope2
YWHAG	2.88239e-08	0.95798	0.731	0.306	0.000505313	YWHAG	Gonadotrope2
PHF19	6.68913e-09	0.954345	0.59	0.176	0.000117267	PHF19	Gonadotrope2
CGB8	1.31693e-10	0.950365	0.333	0	2.30872e-06	CGB8	Gonadotrope2
SLC20A1	2.03704e-10	0.946912	0.756	0.306	3.57113e-06	SLC20A1	Gonadotrope2
CALY	3.76853e-09	0.94258	0.974	0.806	6.60661e-05	CALY	Gonadotrope2
DKFZp779M0652	3.40703e-07	0.938924	0.321	0.037	0.00597287	DKFZp779M0652	Gonadotrope2
BTD	3.56461e-09	0.938714	0.833	0.38	6.24911e-05	BTD	Gonadotrope2
STC1	4.26796e-08	0.935704	0.705	0.296	0.000748216	STC1	Gonadotrope2
MCAM	8.17794e-09	0.93428	0.705	0.241	0.000143368	MCAM	Gonadotrope2
AGL	4.02193e-09	0.931653	0.577	0.176	7.05084e-05	AGL	Gonadotrope2
ADM	7.19434e-08	0.928702	0.667	0.306	0.00126124	ADM	Gonadotrope2
TNFRSF12A	8.80904e-09	0.92865	0.949	0.676	0.000154431	TNFRSF12A	Gonadotrope2
GNG8	9.96873e-09	0.923101	0.936	0.713	0.000174762	GNG8	Gonadotrope2
PPP1R1C	2.93764e-07	0.919962	0.462	0.12	0.00514998	PPP1R1C	Gonadotrope2
SPP1	1.0657e-12	0.910447	0.756	0.231	1.86827e-08	SPP1	Gonadotrope2
ETV1	3.64205e-07	0.909233	0.603	0.259	0.00638488	ETV1	Gonadotrope2
TIMP1	1.68359e-19	0.90923	1	0.991	2.95149e-15	TIMP1	Gonadotrope2
BDNF	5.74637e-14	0.902395	0.667	0.111	1.0074e-09	BDNF	Gonadotrope2
LOC285074	2.0905e-07	0.896413	0.359	0.065	0.00366485	LOC285074	Gonadotrope2
MSH3	1.31277e-08	0.892708	0.705	0.278	0.000230142	MSH3	Gonadotrope2
LDHA	3.45803e-13	0.880089	1	0.88	6.06227e-09	LDHA	Gonadotrope2
CD63	1.7516e-22	0.879619	1	1	3.07073e-18	CD63	Gonadotrope2
GULP1	4.99669e-08	0.874169	0.462	0.13	0.00087597	GULP1	Gonadotrope2
SLC38A2	2.84404e-10	0.872888	0.91	0.5	4.98588e-06	SLC38A2	Gonadotrope2
C16orf45	1.7034e-10	0.869675	0.949	0.583	2.98624e-06	C16orf45	Gonadotrope2
TUBA1C	7.72933e-10	0.867465	0.756	0.269	1.35503e-05	TUBA1C	Gonadotrope2
MXRA7	3.45649e-07	0.860053	0.628	0.287	0.00605957	MXRA7	Gonadotrope2
RTBDN	8.98364e-11	0.855077	0.436	0.046	1.57492e-06	RTBDN	Gonadotrope2
ARG2	1.69745e-10	0.853679	0.949	0.62	2.97579e-06	ARG2	Gonadotrope2
ARPC1B	4.49296e-11	0.852125	0.897	0.444	7.8766e-07	ARPC1B	Gonadotrope2
RGS4	2.69045e-07	0.846691	0.5	0.139	0.00471663	RGS4	Gonadotrope2
REV1	4.97582e-08	0.842052	0.59	0.185	0.000872312	REV1	Gonadotrope2
UAP1	4.57783e-10	0.838536	0.923	0.574	8.02539e-06	UAP1	Gonadotrope2
COL11A1	8.47014e-08	0.833029	0.449	0.111	0.0014849	COL11A1	Gonadotrope2
GRN	2.35002e-09	0.829691	0.949	0.769	4.11982e-05	GRN	Gonadotrope2
B9D1	1.46262e-09	0.824599	0.974	0.685	2.56412e-05	B9D1	Gonadotrope2
PLAUR	1.6427e-07	0.823947	0.513	0.148	0.00287981	PLAUR	Gonadotrope2
MANF	2.13558e-10	0.822357	0.974	0.694	3.74388e-06	MANF	Gonadotrope2
AIF1L	4.13633e-10	0.821884	0.654	0.185	7.2514e-06	AIF1L	Gonadotrope2
TTC39C-AS1	9.27889e-11	0.816823	0.41	0.028	1.62668e-06	TTC39C-AS1	Gonadotrope2
TAGLN2	8.15078e-10	0.816091	0.949	0.648	1.42891e-05	TAGLN2	Gonadotrope2
SPCS3	7.72067e-11	0.812087	0.987	0.769	1.35351e-06	SPCS3	Gonadotrope2
FABP5	4.92481e-09	0.810604	0.962	0.75	8.63369e-05	FABP5	Gonadotrope2
TKFC	2.50274e-08	0.80636	0.628	0.222	0.000438755	TKFC	Gonadotrope2
CNPY2	6.54947e-15	0.806166	1	0.991	1.14819e-10	CNPY2	Gonadotrope2
MRPL37	3.78629e-10	0.802587	0.808	0.343	6.63774e-06	MRPL37	Gonadotrope2
PDGFRL	4.05272e-07	0.802296	0.487	0.148	0.00710483	PDGFRL	Gonadotrope2
CAPG	1.45205e-09	0.801912	0.782	0.324	2.54559e-05	CAPG	Gonadotrope2
SKAP1	1.48935e-07	0.796682	0.564	0.194	0.00261098	SKAP1	Gonadotrope2
KCNK3	2.3765e-08	0.790298	0.782	0.333	0.000416624	KCNK3	Gonadotrope2
MPC1	1.29353e-10	0.789233	0.974	0.685	2.26768e-06	MPC1	Gonadotrope2
GUCY1B3	8.06652e-13	0.783483	0.808	0.231	1.41414e-08	GUCY1B3	Gonadotrope2
GPX7	1.44323e-07	0.781663	0.859	0.611	0.00253013	GPX7	Gonadotrope2
C18orf32	9.9003e-09	0.781658	0.538	0.139	0.000173562	C18orf32	Gonadotrope2
IMP4	1.52177e-08	0.781342	0.718	0.287	0.000266782	IMP4	Gonadotrope2
KBTBD11	1.15665e-07	0.779862	0.308	0.028	0.00202772	KBTBD11	Gonadotrope2
BOLA3	3.13884e-11	0.778865	0.962	0.583	5.5027e-07	BOLA3	Gonadotrope2
NMB	1.04302e-09	0.778079	0.744	0.296	1.82853e-05	NMB	Gonadotrope2
CAPN2	6.79788e-09	0.772391	0.936	0.62	0.000119174	CAPN2	Gonadotrope2
SELM	3.19099e-08	0.764827	0.987	0.889	0.000559412	SELM	Gonadotrope2
PRADC1	5.25966e-08	0.756461	0.718	0.343	0.000922071	PRADC1	Gonadotrope2
SLC2A1	3.44194e-09	0.749915	0.885	0.537	6.03406e-05	SLC2A1	Gonadotrope2
TXNDC12	5.28787e-11	0.743846	1	0.898	9.27017e-07	TXNDC12	Gonadotrope2
PITPNC1	3.07156e-07	0.743054	0.462	0.13	0.00538475	PITPNC1	Gonadotrope2
KRTCAP2	6.36572e-14	0.74294	1	0.981	1.11597e-09	KRTCAP2	Gonadotrope2
UCHL3	1.63372e-08	0.738222	0.923	0.574	0.000286407	UCHL3	Gonadotrope2
NME1	4.35685e-09	0.737753	0.974	0.833	7.63799e-05	NME1	Gonadotrope2
LRRN3	5.87598e-10	0.73604	0.692	0.222	1.03012e-05	LRRN3	Gonadotrope2
PPP6R1	3.48489e-07	0.73416	0.538	0.167	0.00610937	PPP6R1	Gonadotrope2
GLCE	2.78851e-09	0.733754	0.705	0.231	4.88854e-05	GLCE	Gonadotrope2
GATB	5.1362e-11	0.733527	0.641	0.139	9.00428e-07	GATB	Gonadotrope2
GCA	4.9518e-08	0.729665	0.615	0.204	0.0008681	GCA	Gonadotrope2
FAIM2	3.25269e-07	0.727847	0.897	0.787	0.00570229	FAIM2	Gonadotrope2
IFT20	3.6984e-07	0.723673	0.731	0.324	0.00648366	IFT20	Gonadotrope2
TCAF1	2.37947e-08	0.718452	0.987	0.796	0.000417144	TCAF1	Gonadotrope2
GNRHR	1.45243e-10	0.715677	0.987	0.944	2.54625e-06	GNRHR	Gonadotrope2
NDUFAF4	8.89527e-09	0.713118	0.705	0.269	0.000155943	NDUFAF4	Gonadotrope2
IGF2R	7.83898e-08	0.70997	0.385	0.065	0.00137425	IGF2R	Gonadotrope2
NACAD	8.01928e-08	0.705677	0.641	0.231	0.00140586	NACAD	Gonadotrope2
ERP44	4.07661e-10	0.70515	0.962	0.824	7.1467e-06	ERP44	Gonadotrope2
HES1	4.3993e-08	0.70354	0.795	0.444	0.000771242	HES1	Gonadotrope2
FUCA2	5.49499e-08	0.703355	0.872	0.5	0.000963326	FUCA2	Gonadotrope2
TUBA4A	2.87498e-08	0.703195	0.641	0.222	0.000504012	TUBA4A	Gonadotrope2
YIPF2	2.81705e-07	0.701543	0.821	0.491	0.00493857	YIPF2	Gonadotrope2
CHST1	1.18837e-07	0.70152	0.385	0.074	0.00208333	CHST1	Gonadotrope2
MPHOSPH6	1.54917e-07	0.700909	0.859	0.491	0.00271585	MPHOSPH6	Gonadotrope2
OST4	3.56746e-09	0.699874	0.949	0.815	6.25411e-05	OST4	Gonadotrope2
PKIA	2.69519e-09	0.698864	0.667	0.25	4.72494e-05	PKIA	Gonadotrope2
INAFM1	4.21464e-07	0.695606	0.731	0.315	0.00738868	INAFM1	Gonadotrope2
VIM	1.55046e-08	0.691282	0.974	0.713	0.000271811	VIM	Gonadotrope2
PGRMC1	1.11377e-08	0.689947	1	0.898	0.000195254	PGRMC1	Gonadotrope2
MGST3	3.5189e-14	0.686515	1	0.963	6.16899e-10	MGST3	Gonadotrope2
SCG2	1.53135e-13	0.68634	1	1	2.68461e-09	SCG2	Gonadotrope2
TMEM200A	8.04443e-08	0.685251	0.679	0.278	0.00141027	TMEM200A	Gonadotrope2
DLAT	1.50237e-08	0.682816	0.667	0.241	0.00026338	DLAT	Gonadotrope2
PDZD7	6.68832e-08	0.681872	0.551	0.157	0.00117253	PDZD7	Gonadotrope2
SDF2L1	1.76606e-10	0.679895	1	0.898	3.09608e-06	SDF2L1	Gonadotrope2
MZT2B	2.76325e-08	0.679744	0.936	0.648	0.000484425	MZT2B	Gonadotrope2
CENPW	7.04105e-08	0.677349	0.5	0.13	0.00123437	CENPW	Gonadotrope2
CD83	1.33351e-08	0.677152	0.897	0.611	0.000233777	CD83	Gonadotrope2
S100A13	1.22593e-10	0.676756	0.974	0.565	2.14917e-06	S100A13	Gonadotrope2
SIL1	3.64766e-09	0.675208	0.974	0.852	6.39472e-05	SIL1	Gonadotrope2
NAGA	1.01835e-07	0.674325	0.654	0.259	0.00178527	NAGA	Gonadotrope2
GMDS	1.70822e-08	0.67134	0.731	0.259	0.000299468	GMDS	Gonadotrope2
PLK3	1.55086e-08	0.664387	0.5	0.111	0.000271882	PLK3	Gonadotrope2
ITGA3	1.34844e-07	0.66144	0.603	0.204	0.00236395	ITGA3	Gonadotrope2
CDH10	2.17131e-09	0.66009	0.397	0.037	3.80653e-05	CDH10	Gonadotrope2
FKBP7	2.2206e-08	0.659346	0.949	0.556	0.000389294	FKBP7	Gonadotrope2
C4orf48	1.01083e-10	0.658235	1	1	1.77208e-06	C4orf48	Gonadotrope2
OGN	2.84599e-07	0.657531	0.385	0.083	0.00498931	OGN	Gonadotrope2
KDELR3	1.17986e-07	0.657303	0.808	0.38	0.00206841	KDELR3	Gonadotrope2
PEG10	1.59959e-11	0.65608	1	1	2.80425e-07	PEG10	Gonadotrope2
ORMDL2	1.38335e-07	0.654284	0.859	0.602	0.00242515	ORMDL2	Gonadotrope2
STOM	2.31061e-07	0.650877	0.885	0.583	0.00405074	STOM	Gonadotrope2
CDR2L	5.1792e-08	0.647336	0.526	0.148	0.000907966	CDR2L	Gonadotrope2
TAF10	6.8345e-08	0.645766	0.821	0.389	0.00119816	TAF10	Gonadotrope2
CIB1	3.22018e-08	0.641657	0.987	0.852	0.00056453	CIB1	Gonadotrope2
GNG5	5.15746e-09	0.640156	1	0.907	9.04154e-05	GNG5	Gonadotrope2
SLC35E2	4.2103e-10	0.636127	0.538	0.102	7.38107e-06	SLC35E2	Gonadotrope2
IQCG	5.48174e-07	0.634251	0.859	0.565	0.00961003	IQCG	Gonadotrope2
ACTN1	1.42669e-08	0.631567	0.949	0.546	0.000250112	ACTN1	Gonadotrope2
SLC38A1	1.37152e-07	0.628168	0.91	0.648	0.00240442	SLC38A1	Gonadotrope2
CALM3	1.94994e-07	0.627513	1	0.954	0.00341845	CALM3	Gonadotrope2
KCNK1	1.58244e-08	0.621699	0.949	0.676	0.000277418	KCNK1	Gonadotrope2
NFS1	1.09911e-07	0.620993	0.744	0.324	0.00192684	NFS1	Gonadotrope2
TMEM33	2.69045e-07	0.615163	0.974	0.602	0.00471663	TMEM33	Gonadotrope2
NDUFV3	3.03641e-07	0.613879	0.974	0.796	0.00532313	NDUFV3	Gonadotrope2
SUPT3H	3.99897e-08	0.610036	0.59	0.185	0.000701059	SUPT3H	Gonadotrope2
LMAN1	5.40483e-11	0.59401	1	0.935	9.47521e-07	LMAN1	Gonadotrope2
MYDGF	4.23811e-12	0.58695	1	1	7.42983e-08	MYDGF	Gonadotrope2
CD59	7.19277e-09	0.586069	1	0.991	0.000126096	CD59	Gonadotrope2
FAM114A1	4.4006e-08	0.584868	0.962	0.685	0.000771469	FAM114A1	Gonadotrope2
RPS27L	9.17679e-09	0.581787	1	0.917	0.000160878	RPS27L	Gonadotrope2
DNAJC12	1.07677e-07	0.581277	0.974	0.815	0.00188768	DNAJC12	Gonadotrope2
VKORC1	1.27178e-08	0.580463	1	0.954	0.000222956	VKORC1	Gonadotrope2
IFT57	5.01207e-07	0.578687	0.987	0.787	0.00878666	IFT57	Gonadotrope2
WIPI1	1.47953e-07	0.578454	0.859	0.491	0.00259376	WIPI1	Gonadotrope2
RHOC	8.60843e-08	0.576536	0.974	0.759	0.00150914	RHOC	Gonadotrope2
ALPK3	9.51793e-08	0.574781	0.615	0.204	0.00166859	ALPK3	Gonadotrope2
STARD10	4.2883e-07	0.574278	0.795	0.38	0.00751781	STARD10	Gonadotrope2
TMEM70	1.91062e-07	0.572436	0.962	0.639	0.00334952	TMEM70	Gonadotrope2
AMDHD1	7.22734e-08	0.57061	0.244	0	0.00126703	AMDHD1	Gonadotrope2
SMCO4	8.37049e-08	0.567652	0.846	0.444	0.00146743	SMCO4	Gonadotrope2
FNDC3A	5.49619e-08	0.566361	0.962	0.722	0.000963538	FNDC3A	Gonadotrope2
B2M	3.83306e-09	0.565471	1	1	6.71973e-05	B2M	Gonadotrope2
CAPSL	1.94226e-07	0.564928	0.731	0.37	0.00340498	CAPSL	Gonadotrope2
AP3S1	2.21585e-07	0.560736	0.949	0.694	0.00388461	AP3S1	Gonadotrope2
COX16	1.44899e-08	0.556286	0.833	0.454	0.000254023	COX16	Gonadotrope2
TMEM9	4.4428e-08	0.54837	0.974	0.917	0.000778867	TMEM9	Gonadotrope2
PRKCD	3.91762e-09	0.547841	0.526	0.12	6.86798e-05	PRKCD	Gonadotrope2
FAM189A2	4.58506e-08	0.546031	0.603	0.176	0.000803807	FAM189A2	Gonadotrope2
UQCC2	3.89097e-07	0.545585	1	0.824	0.00682126	UQCC2	Gonadotrope2
FKBP11	4.0575e-08	0.539572	1	0.954	0.000711319	FKBP11	Gonadotrope2
EIF5B	5.13408e-07	0.536471	0.987	0.759	0.00900056	EIF5B	Gonadotrope2
SEC23IP	1.66062e-07	0.533343	0.718	0.287	0.00291123	SEC23IP	Gonadotrope2
NDUFS3	9.61106e-08	0.530924	1	0.926	0.00168492	NDUFS3	Gonadotrope2
RABAC1	4.80935e-10	0.530138	1	0.991	8.43127e-06	RABAC1	Gonadotrope2
BACH1	1.61395e-07	0.52676	0.538	0.148	0.00282941	BACH1	Gonadotrope2
KRT19	3.80166e-07	0.523976	0.846	0.472	0.00666469	KRT19	Gonadotrope2
PNPLA2	5.03969e-07	0.523519	0.872	0.454	0.00883508	PNPLA2	Gonadotrope2
RAB21	2.38748e-08	0.523012	0.692	0.241	0.000418549	RAB21	Gonadotrope2
EEF1B2	1.13676e-07	0.521291	1	0.963	0.00199285	EEF1B2	Gonadotrope2
RCN1	8.06756e-09	0.518751	1	0.991	0.000141432	RCN1	Gonadotrope2
CUTA	7.5835e-12	0.514086	1	1	1.32946e-07	CUTA	Gonadotrope2
DPM3	8.63889e-08	0.508996	1	0.926	0.00151448	DPM3	Gonadotrope2
HADHB	4.4428e-08	0.507553	1	0.898	0.000778867	HADHB	Gonadotrope2
PRDX4	3.96322e-09	0.504922	1	0.991	6.94792e-05	PRDX4	Gonadotrope2
ADCY2	1.99358e-11	0.501705	0.744	0.213	3.49495e-07	ADCY2	Gonadotrope2
FZD7	5.35856e-07	0.50034	0.359	0.065	0.00939408	FZD7	Gonadotrope2
STMN1	5.71298e-08	-0.527225	1	1	0.00100154	STMN1	Gonadotrope4
LY6H	6.0767e-08	-0.585744	0.974	0.991	0.00106531	LY6H	Gonadotrope4
HMGN3	2.63189e-10	-0.596823	1	0.991	4.61396e-06	HMGN3	Gonadotrope4
RPS4X	1.35197e-13	-0.603216	1	1	2.37013e-09	RPS4X	Gonadotrope4
PSAP	2.4503e-10	-0.61244	1	1	4.29562e-06	PSAP	Gonadotrope4
H3F3B	4.04236e-15	-0.642097	1	1	7.08666e-11	H3F3B	Gonadotrope4
CIRBP	2.61932e-13	-0.660046	0.987	1	4.59193e-09	CIRBP	Gonadotrope4
JUNB	1.99447e-08	-0.839323	0.987	1	0.000349651	JUNB	Gonadotrope4
FAM60A	4.75098e-08	-0.925403	0.872	0.926	0.000832894	FAM60A	Gonadotrope4
PCSK1N	3.23584e-19	-0.960587	1	1	5.67276e-15	PCSK1N	Gonadotrope4
SERPINF1	9.32095e-13	-0.971094	0.962	0.991	1.63406e-08	SERPINF1	Gonadotrope4
DUSP1	1.45402e-10	-1.01698	1	0.991	2.54905e-06	DUSP1	Gonadotrope4
IER2	2.87743e-10	-1.01948	0.987	1	5.04442e-06	IER2	Gonadotrope4
SYNE2	6.97815e-08	-1.02413	0.705	0.852	0.00122334	SYNE2	Gonadotrope4
CITED1	1.03023e-07	-1.02769	0.872	0.954	0.0018061	CITED1	Gonadotrope4
TOB1	3.97112e-07	-1.03359	0.936	0.972	0.00696178	TOB1	Gonadotrope4
FOS	1.85561e-12	-1.03864	1	1	3.25307e-08	FOS	Gonadotrope4
PRL	7.44312e-14	-1.04288	0.487	0.944	1.30485e-09	PRL	Gonadotrope4
ID2	8.73284e-11	-1.07649	0.987	1	1.53095e-06	ID2	Gonadotrope4
ZBTB20	4.28116e-11	-1.22738	0.91	0.926	7.5053e-07	ZBTB20	Gonadotrope4
JUN	2.79713e-07	-1.26489	0.897	0.926	0.00490365	JUN	Gonadotrope4
PARM1	3.32577e-07	-1.29067	0.359	0.667	0.0058304	PARM1	Gonadotrope4
GATA2	8.54645e-08	-1.31198	0.654	0.833	0.00149828	GATA2	Gonadotrope4
CHGA	7.93345e-23	-1.36483	1	1	1.39081e-18	CHGA	Gonadotrope4
TMEM176B	5.67179e-07	-1.4458	0.474	0.713	0.00994322	TMEM176B	Gonadotrope4
FRMD3	1.27154e-08	-1.56164	0.192	0.565	0.000222914	FRMD3	Gonadotrope4
FSHB	2.51146e-08	-1.57392	0.641	0.861	0.000440283	FSHB	Gonadotrope4
SERPINE2	3.86484e-08	-1.90483	0.462	0.713	0.000677544	SERPINE2	Gonadotrope4
FOLR1	3.22557e-12	-2.48189	0.154	0.62	5.65475e-08	FOLR1	Gonadotrope4
SCGB2A1	9.73773e-08	-3.36811	0.321	0.593	0.00170712	SCGB2A1	Gonadotrope4
