# Supplementary material for: Single-cell transcriptomics identifies divergent developmental lineage trajectories during human pituitary development
Source: Nat Commun. 2020 Oct 19;11:5275. doi: 10.1038/s41467-020-19012-4 (PMC7572359; doi:10.1038/s41467-020-19012-4)
Supplement: Supplementary file 9 — Dataset 7 [file 41467_2020_19012_MOESM9_ESM.xlsx]

## Sheet: humanFC1_rodentFC0.25_padj0.01_
Supplementary Data 7: Cell type-specific DEGs between human and rodent.
Unique differentially expressed genes (DEGs) of endocrine cells from human fetal (HF) pituitary and rodent adult (RA) pituitaries. Unique HF DEGs were genes with average normalized expression>=1, log(fold change) >=1, and adjusted p_value<=0.01 and not DEGs in mouse or rat; unique RA DEGs were genes with average fold change >=0.25, and adjusted p_value<=0.01 and both DEGs in mouse and rat. P valu…
HF_Corticotrope	RA_Corticotrope	HF_Somatotrope	RA_Somatotrope	HF_Lactotrope	RA_Lactotrope	HF_Thyrotrope	RA_Thyrotrope	HF_Gonadotrope	RA_Gonadotrope
GAL	NEUROD1	OTOS	WNT10A	RIT2	C15orf59	NOV	TRHR	GAD2	SPP1
LAIR2	CNTNAP2	DEFA6	HOMER2	C9orf135	THSD7A	LGALS3	RORB	GNG8	RASGRF1
TMEM190	RPRML	GH2	NOG	TAGLN3		MS4A8	RESP18	NEFM	NR0B1
PCOLCE2	MFNG	FXYD3	PCSK6	ACOT7		GAP43	DPP10	PRLHR	PRKCB
RALYL	NRXN1	KRT42P	KCNK2	ARHGAP36		CXCL14	ZCCHC16	PLA2G1B	IGDCC4
GNB3	KHDRBS2	MRLN	GABRB1	STMN4		LINC01105	RAB27B	TSPAN1	NMU
SERTM1	GAP43	C10orf10		PARM1		FEV		RAMP1	IHH
KRT18	CBLN1	FBXO32		C21orf62		SYNPR		FOLR1	AR
FST	PTPRZ1	GADD45G		LINC01105		HMP19		ZG16B	LYNX1
SEZ6L	C4orf32	LMO3		FNDC9		CALB1		SCGB2A1	LAMA1
AR	NEGR1	LINC00643		VMO1		RTN1		NPTX2	BCAR3
KRT8	LMO1	IL17RB		CAPSL		CNTNAP4		ETNK2	KCNA4
FSTL5	WNT4	CHDH		LOC283683		SSTR2		GPC5-AS1	KCND2
CDH7		PENK		TPPP3		CHST8		VMO1	KCNC4
PCSK1		MT1F		LGALS3		CALB2		PLD3	BCL11A
RASEF		CADPS		SYBU		NPB		MT3	GPR101
INSR		PRUNE2		DIO2		MYT1L		DAPL1	GGH
VWA5A		C5orf49		MYT1L		SNCG		SLC7A14	NR0B2
SLC39A8		PKIB		SLC17A6		REC8		CLU	ANK3
RASSF6		CNR1		ACVR1C		FNDC9		WNK3	KRT7
PMAIP1		SYT10		CHD5		PAK3		WFDC2	ST18
FRMD3		TDRD9		ELAVL4		ARHGAP36		FAIM2	GAS2
TDRD9		HTRA1		MAOB		DIRAS3		PGAM2	NTRK3
CPEB1		ENPP1		C1orf194		ELAVL3		CD9	MAN2A1
CFC1		NISCH		PCSK1N		PCSK1N		NPW	DNM3
RPRM		CSH1		KIAA1107		LY6H		HMGN5	TSPAN2
HPN		LINC00632		MIAT		BRINP2		CPZ	ESR1
ARHGEF3		GNAS		PAK3		TMEM179		AGR2	ICAM5
ABCC8		DNAJC12		LINC00632		FOXL2NB		FKBP2	CKMT1B
BLCAP		SLC44A3		CELF4		RYR2		TCEA3	LSAMP
SERPINF1		AP3B1		CELF5		STMN4		DFNA5	HPCAL4
NSDHL		CCDC108		RIIAD1		ACOT7		FSD1L
CITED1		ARG2		SYT4		IFI6		NUCB2
FKBP5		CCDC68		HPCAL1		NAALAD2		DPP7
SSX2IP		ALPK3		PCOLCE2		TMEM163		EPS8L2
CHST9		TCEAL6		SYT10		CELF5		ACHE
C21orf62		SEC11C		CCDC74B		MIAT		CCDC69
DPP10		FICD		TCEAL6		PFKP		RHOD
SCD		KDELR3		BAIAP3		DSP		IQCG
DGKK		RTFDC1		GNAO1		KCNQ2		PON3
SMIM18		C5orf66		PEG10		SYBU		SPOCK2
ATP1B1		ELL2		RIMS2		MAP1B		C12orf75
RAB3C		SMIM22		CXorf57		CEP126		ZCCHC12
SYNE2		QPCT		FAIM2		C5orf66-AS1		FBXO2
MIB2		ENPP2		DPP6		RAP1GAP2		KCNH2
CSTB		ERC2		NCOA7		FAM122B		SERPINF1
MB		KRT10		LPPR4		ARFGEF3		PTPRN
TIGAR		SYNM		JPH4		ZCCHC12		MCOLN3
PPFIA2		TRIM7		C15orf65		INA		CALB1
ABHD6		PLA2G16		SYNPR		QDPR		LRPAP1
PDK4		ANKS1B		ABLIM2		ENO2		CHID1
GLRB		USP31		TUBA3FP		NCAM1		CRELD2
PDE4DIP		CELF4		C21orf58		SV2A		NMB
CYB5A		DPCD		FAM183A		AP1S2		DGCR6
USP6NL		BAIAP3		RAB3A		TCEAL6		FOXL2NB
EZR		C1GALT1C1		PACRG		SLIT1		PRDX4
BCR		RCN1		ZNF331		APBB2		NUDT14
CRYAB		B9D1		FGF13		GDAP1L1		NPNT
		FAM229B		HTATSF1		C21orf58		UPP1
		FAM183A		CCDC184		NOL3		GNG4
				STXBP5-AS1		CLU		CEND1
						RPS6KA6		GNPTG
						CXorf57		ZFX
						GNAO1		ATP1B2
						LOC283683		SSR4
						ST6GALNAC5		FAM195A
						COL22A1		C2orf40
						VAT1L
						BEX5
						SPON1
						P4HTM
						COPG2
						COX7A1
						AMER2
						MAP1A
						CELF4
						HSD11B1L
						ATP1A3
						CCDC74B
